# Supplementary material for: Kernel size‐related genes revealed by an integrated eQTL analysis during early maize kernel development
Source: Plant J. 2019 Jan 25;98(1):19–32. doi: 10.1111/tpj.14193 (PMC6850110; doi:10.1111/tpj.14193)
Supplement: Supplementary file 8 — Table S1. The mapping statistics of the RNA sequencing data from 282 samples [file TPJ-98-19-s008.xlsx]

## Sheet: S1
Table S1. The mapping statistics of the RNA sequencing data from 282 samples
Sample	Total reads	Overall mapped reads	Overall mapped rate	Uniquely mapped reads	Uniquely mapped rate
CIMBL93	34932930	26222510	0.751	24467827	0.7
CML165	41967564	32331045	0.77	30258551	0.721
CML479	35478726	27302558	0.77	24761372	0.698
BY4839	52221260	40326810	0.772	37330827	0.715
TIAN77	32045780	24810624	0.774	21340533	0.666
CIMBL133	33564870	26005746	0.775	22128991	0.659
GEMS36	38420204	29797570	0.776	28117031	0.732
LG001	47121822	36693642	0.779	32527908	0.69
GY462	36464564	28479038	0.781	26880948	0.737
1462	61283116	47982263	0.783	45408908	0.741
CIMBL18	38155646	29887785	0.783	27779608	0.728
CIMBL1	40700110	31960757	0.785	30176163	0.741
CIMBL121	69512688	54651225	0.786	50187327	0.722
CIMBL68	42074722	33104874	0.787	30878430	0.734
CIMBL49	44680814	35276007	0.79	33329656	0.746
CIMBL52	34776438	27516110	0.791	26063840	0.749
EN25	41987522	33267087	0.792	31486387	0.75
7884-4HT	45436298	35992116	0.792	34060741	0.75
DAN3130	37583618	29814187	0.793	27903733	0.742
CML496	37212664	29572358	0.795	25234658	0.678
CIMBL42	32674266	26065840	0.798	24760360	0.758
ZZ01	34362498	27417027	0.798	23460255	0.683
GEMS35	38077154	30464391	0.8	28316582	0.744
K10	38768244	31014291	0.8	29127343	0.751
CIMBL7	38665060	30945307	0.8	29230444	0.756
CIMBL123	32481950	26061919	0.802	24408586	0.751
BY4960	39147374	31401477	0.802	29686291	0.758
835A	33561658	26954887	0.803	25432756	0.758
HYS	34494128	27721795	0.804	25456686	0.738
TY4	41008000	32957875	0.804	30265268	0.738
CIMBL152	35716730	28710977	0.804	26735028	0.749
TY-HZ4	44081824	35430476	0.804	33533468	0.761
4F1	42619750	34340015	0.806	32470424	0.762
CML423	31669262	25559989	0.807	23702315	0.748
CF773-2	34991806	28245137	0.807	26931518	0.77
CIMBL69	50806724	41066505	0.808	32104624	0.632
BY809	31151746	25181732	0.808	19007644	0.61
CML325	32869070	26580523	0.809	23873713	0.726
ZHENG653	34600322	28003114	0.809	26833494	0.776
BY815	34638896	28104151	0.811	26382206	0.762
CIMBL16	33762798	27406583	0.812	25605123	0.758
CA47	35432162	28759846	0.812	21160244	0.597
CIMBL150	31214858	25368613	0.813	23483071	0.752
CIMBL5	39139172	31812008	0.813	24148206	0.617
RY729	37762036	30717465	0.813	28907953	0.766
CIMBL25	35061748	28549678	0.814	26843852	0.766
CIMBL153	34981080	28486933	0.814	26094089	0.746
CIMBL108	42854352	34881755	0.814	32244597	0.752
CIMBL86	31122508	25378816	0.815	23531340	0.756
GEMS32	79021920	64514390	0.816	57454410	0.727
CIMBL28	36926392	30122195	0.816	28563485	0.774
9642	31899148	26027205	0.816	24731677	0.775
CIMBL15	54025798	44123918	0.817	40804108	0.755
CIMBL40	33629150	27473458	0.817	26090775	0.776
CML31	36014452	29440867	0.817	26876599	0.746
CML192	30843750	25199592	0.817	23350420	0.757
B113	35252520	28804636	0.817	26906285	0.763
Q319-BC6	33862426	27667957	0.817	26249793	0.775
CML163	34898828	28557237	0.818	26964257	0.773
CML323	35746176	29224776	0.818	26965486	0.754
B11	35766676	29260043	0.818	26703673	0.747
CIMBL83	33306340	27258148	0.818	25371806	0.762
CIMBL106	42780142	34980494	0.818	32372769	0.757
GEMS42	36224852	29631840	0.818	27638251	0.763
BZN	36893986	30205012	0.819	28346538	0.768
CIMBL127	31323834	25666727	0.819	24016591	0.767
5213	33753404	27648031	0.819	26060048	0.772
CIMBL51	33869706	27735726	0.819	26046709	0.769
CML118	35582294	29131790	0.819	26649358	0.749
B151	39268806	32165350	0.819	29846155	0.76
K22	42727006	34985836	0.819	32784185	0.767
CML493	33994098	27866052	0.82	25811939	0.759
CML454	41790640	34252197	0.82	31896883	0.763
WH413	40183326	32945418	0.82	30550720	0.76
CIMBL11	35171208	28887898	0.821	26991852	0.767
CML130	46729814	38374609	0.821	35640006	0.763
CHENG698	33928756	27862661	0.821	26188280	0.772
478-BC6	33597010	27595437	0.821	25919995	0.771
CIMBL2	34930920	28682928	0.821	26949388	0.772
CML171	34015472	27977318	0.822	26015289	0.765
CIMBL23	41198140	33872229	0.822	31509004	0.765
JIAO51	38015530	31241667	0.822	28697698	0.755
CML304	37646600	30983832	0.823	27894121	0.741
CIMBL140	39085626	32149042	0.823	30018983	0.768
CIMBL6	38733060	31927504	0.824	30149002	0.778
CIMBL96	39307354	32379715	0.824	29957355	0.762
CIMBL29	36580172	30126048	0.824	27170467	0.743
CIMBL102	31622578	26072299	0.824	24150865	0.764
CIMBL147	31052446	25613416	0.825	24171133	0.778
DAN340	37371258	30814464	0.825	29134078	0.78
CIMBL50	43408144	35866420	0.826	33403547	0.77
CIMBL120	34405126	28428102	0.826	25944986	0.754
CIMBL75	34373780	28388781	0.826	26308729	0.765
CIMBL122	35538504	29387093	0.827	27886481	0.785
CIMBL92	34340660	28412625	0.827	26288732	0.766
CML114	38874860	32161034	0.827	30077885	0.774
CIMBL95	38716506	32030026	0.827	29253850	0.756
CML32	40909394	33833049	0.827	31125468	0.761
HUA83-2	30106786	24937039	0.828	20864750	0.693
CML191	33184812	27471871	0.828	24975332	0.753
CIMBL70	35378222	29282450	0.828	27018121	0.764
CIMBL89	37023704	30645094	0.828	28415520	0.767
GEMS39	45853090	37953827	0.828	35657563	0.778
B77	36524598	30264937	0.829	28263791	0.774
CML172	37040598	30715481	0.829	25247077	0.682
CML121	37907320	31406465	0.829	29713088	0.784
CML338	32663420	27092991	0.829	25196761	0.771
CIMBL53	39809676	33021437	0.829	30537964	0.767
CIMBL62	44958550	37284856	0.829	32629597	0.726
CIMBL66	35781766	29670941	0.829	25917329	0.724
CML139	39112576	32464821	0.83	29742215	0.76
WU109	39010780	32369014	0.83	30649585	0.786
ZHI41	31312036	25988130	0.83	24324414	0.777
CHANG3	33516524	27813563	0.83	21110605	0.63
MO113	33524014	27832676	0.83	19478827	0.581
CIMBL157	38550532	32017459	0.831	30020142	0.779
CIMBL22	36657752	30450151	0.831	27481531	0.75
CIMBL156	36653316	30466968	0.831	26094284	0.712
BY4944	39034016	32455199	0.831	30492547	0.781
CIMBL84	38467964	32010265	0.832	27977265	0.727
CML116	43585180	36241291	0.832	32896285	0.755
GL178	35936264	29895476	0.832	27265717	0.759
ZB648	41848582	34841931	0.833	32739949	0.782
GY1007	36132230	30104465	0.833	28352802	0.785
CIMBL124	33588428	27963738	0.833	25390214	0.756
CIMBL60	42045890	35044768	0.833	32404504	0.771
CIMBL91	40694622	33900553	0.833	32018763	0.787
CIMBL32	47207612	39347320	0.833	35953793	0.762
DAN599	45063170	37542919	0.833	32095558	0.712
GEMS59	36579348	30483742	0.833	28940505	0.791
YE515	43952638	36642580	0.834	34049833	0.775
CIMBL48	40145012	33477638	0.834	31458554	0.784
CML69	32485976	27099774	0.834	24920646	0.767
CIMBL19	31485152	26265513	0.834	24046480	0.764
CIMBL129	36838500	30740806	0.834	27186562	0.738
LV28	37760532	31476632	0.834	29315138	0.776
JH59	38242198	31875440	0.834	27021345	0.707
GEMS62	41086122	34305712	0.835	32194946	0.784
CIMBL94	40078546	33461642	0.835	31122606	0.777
CML170	36369380	30350695	0.835	26454624	0.727
GY386	65966454	55058132	0.835	50480569	0.765
CML20	37613546	31389382	0.835	25488649	0.678
CIMBL77	58574070	48927394	0.835	44284724	0.756
D863F	33368390	27868123	0.835	25500577	0.764
TY11	56461622	47173121	0.835	42401970	0.751
CIMBL116	36545256	30500138	0.835	27188685	0.744
TY1	36968432	30887330	0.836	29129251	0.788
CIMBL88	31692154	26483012	0.836	23662099	0.747
SHEN5003	34185456	28586970	0.836	26684573	0.781
835B	30008298	25085435	0.836	22958781	0.765
CML189	37394068	31258345	0.836	29239687	0.782
CIMBL74	35347244	29555550	0.836	27565867	0.78
CML290	37042036	30948721	0.836	27726332	0.749
CIMBL115	36061986	30148745	0.836	26527985	0.736
CIMBL55	39379232	32921678	0.836	27544972	0.699
JI853	31575256	26436083	0.837	25038976	0.793
CML426	36164692	30282205	0.837	28112991	0.777
GEMS58	34951652	29256592	0.837	25957588	0.743
CIMBL141	32680480	27340847	0.837	25149770	0.77
ZHENG30	35256566	29524918	0.837	27063139	0.768
MO17	51120272	42795856	0.837	39546733	0.774
QI319	61912388	51835236	0.837	46648151	0.753
CIMBL43	39462934	33031236	0.837	30646639	0.777
GEMS40	34435322	28845625	0.838	26134719	0.759
GEMS33	33898966	28416159	0.838	26280208	0.775
ZAC546	35091898	29394887	0.838	19739614	0.563
CIMBL81	36436544	30543420	0.838	28096016	0.771
CIMBL3	35054182	29389251	0.838	26245464	0.749
Y2348	39969506	33508323	0.838	31661732	0.792
JY01	32772328	27506396	0.839	26164779	0.798
CIMBL38	36128700	30296776	0.839	28207342	0.781
SY1039	33861588	28411898	0.839	26378733	0.779
268	33750872	28332739	0.839	25436849	0.754
RY713	34475140	28926453	0.839	27485019	0.797
HZ4	35385810	29683212	0.839	26756053	0.756
GEMS44	33799656	28396358	0.84	25685983	0.76
JI63	34893474	29297640	0.84	26326707	0.754
SY1052	43573190	36618864	0.84	31017696	0.712
SW92E114	35588284	29882140	0.84	27901259	0.784
05WN230	36478168	30645700	0.84	28172483	0.772
GEMS37	39062058	32834597	0.841	31184206	0.798
BY855	30620258	25763870	0.841	22167419	0.724
CIMBL98	35682244	30015853	0.841	26870305	0.753
CML411	34814030	29265795	0.841	26449695	0.76
CIMBL114	37947444	31929197	0.841	24125141	0.636
DAN4245	36642510	30859302	0.842	29318545	0.8
CIMBL59	52244376	43991908	0.842	36401637	0.697
M97	32901584	27709000	0.842	23295223	0.708
JH96C	35055254	29532107	0.842	26267593	0.749
GEMS31	34713176	29216169	0.842	27467390	0.791
CIMBL139	33723312	28435173	0.843	25866983	0.767
YE52106	42557090	35875022	0.843	32899693	0.773
BY813	39489374	33275379	0.843	29912362	0.757
07KS4	43415586	36590480	0.843	33669217	0.776
CIMBL79	38218638	32249904	0.844	30528843	0.799
BY807	33205778	28019664	0.844	17675174	0.532
GEMS3	39747528	33597066	0.845	31036756	0.781
LX9801	37479214	31704011	0.846	29373521	0.784
P178	36785964	31130971	0.846	29619177	0.805
CML162	33222146	28138225	0.847	25487450	0.767
CIMBL17	48207218	40813363	0.847	37181871	0.771
526018	36205840	30655735	0.847	26967502	0.745
335M	36734790	31108192	0.847	19165018	0.522
CML361	33634184	28505197	0.848	25249113	0.751
TY3	41309742	35045223	0.848	32657652	0.791
GEMS1	37862098	32128497	0.849	28740093	0.759
CIMBL82	32234506	27380915	0.849	22138966	0.687
Z2018F	41894448	35671062	0.851	33250239	0.794
ZHONG69	38466790	32730841	0.851	18739031	0.487
TY2	35296358	30047645	0.851	28017061	0.794
LK11	34911308	29713598	0.851	26583322	0.761
GEMS29	35666394	30514964	0.856	28500836	0.799
YE8001	35534204	30433997	0.856	27371819	0.77
LY042	36391558	31159309	0.856	18961852	0.521
GEMS18	44557484	38170032	0.857	36528724	0.82
GEMS55	55155350	47422986	0.86	44877550	0.814
CIMBL13	33220960	28553745	0.86	26669214	0.803
GEMS49	33787646	29170195	0.863	27801201	0.823
M153	30667742	26482675	0.864	15712815	0.512
DAN360	34181650	29528701	0.864	27134868	0.794
GEMS66	36602942	31646901	0.865	28590692	0.781
CIMBL105	35620536	30848460	0.866	23721194	0.666
GEMS17	36041506	31208470	0.866	29881664	0.829
CIMBL111	44603878	38651113	0.867	27295094	0.612
GEMS15	35307546	30611294	0.867	28622768	0.811
647	38409076	33346689	0.868	24946884	0.65
GEMS13	32033374	27876704	0.87	26359433	0.823
CIMBL10	37779956	32910207	0.871	28211711	0.747
335F	39186064	34127415	0.871	24708656	0.631
QI205	36738292	32042520	0.872	16223326	0.442
LIAO5262	42333316	36939130	0.873	31573654	0.746
FCD0602	33466786	29202573	0.873	27301758	0.816
GEMS16	50935568	44506181	0.874	39469192	0.775
ZHENG29	37931244	33153239	0.874	31031401	0.818
GEMS23	38330270	33611046	0.877	31491922	0.822
SI273	35904442	31537019	0.878	29635963	0.825
GEMS20	39124804	34633582	0.885	31827936	0.813
B110	31806096	28153264	0.885	26698962	0.839
CIMBL145	44722162	39632394	0.886	36786646	0.823
GEMS54	38063178	33778590	0.887	29321496	0.77
GEMS50	33236172	29486878	0.887	27187133	0.818
GEMS9	36916104	32825373	0.889	30717312	0.832
GEMS14	34153218	30362449	0.889	27728492	0.812
DONG237	35489028	31589386	0.89	19301127	0.544
CIMBL144	38960424	34660099	0.89	30975795	0.795
GEMS5	32786438	29279013	0.893	27416583	0.836
ZH68	36702414	32808258	0.894	20060029	0.547
GEMS64	34634726	31249544	0.902	24352026	0.703
GEMS63	34180082	30894160	0.904	28469369	0.833
GEMS51	42222210	38220389	0.905	34322939	0.813
GEMS21	29957286	27521692	0.919	15556439	0.519
ZHENG28	31760390	24685203	0.777	23233410	0.732
CIMBL113	35786188	24730929	0.691	23224617	0.649
DONG46	31267194	25202764	0.806	20525690	0.656
150	31260012	25828354	0.826	24241950	0.775
GEMS61	31154432	26095947	0.838	24650191	0.791
DH3732	34017398	26137596	0.768	24409324	0.718
ZHENG58	32824404	26517285	0.808	25070754	0.764
TY6	33703604	26664429	0.791	25156453	0.746
CIMBL125	34994424	26860732	0.768	25351878	0.724
J4112	32711816	26872999	0.822	25028677	0.765
4019	33288024	27158822	0.816	25336300	0.761
SY1032	34543920	27686647	0.801	25901141	0.75
GEMS2	33906430	27953587	0.824	26322240	0.776
LIAO5114	33477422	28032712	0.837	25722896	0.768
TY5	36769146	28946918	0.787	27283177	0.742
CIMBL54	38247672	29318907	0.767	27501294	0.719
CHUAN48-2	38381198	30077512	0.784	28058010	0.731
CHANG7-2	38709342	30763777	0.795	27848069	0.719
CIMBL142	38884342	31442211	0.809	29561391	0.76
Y1382	38017164	32490073	0.855	30626448	0.806
GEMS28	40883038	32627646	0.798	29039193	0.71
7327	41611902	33007510	0.793	29044879	0.698
CIMBL119	42774598	33103818	0.774	31526169	0.737
LIAO159	43106318	35611744	0.826	32967065	0.765
975-12	45445924	36325623	0.799	33766104	0.743
L3180	44571964	37189151	0.834	33383862	0.749
CML122	52464616	40500565	0.772	37279962	0.711
P138	58759856	45185092	0.769	42682529	0.726
GEMS11	55393710	46200116	0.834	42018215	0.759
GEMS6	59913506	49897783	0.833	46937166	0.783
YE478	76185526	60972955	0.8	56984595	0.748
