# Supplementary material for: Kernel size‐related genes revealed by an integrated eQTL analysis during early maize kernel development
Source: Plant J. 2019 Jan 25;98(1):19–32. doi: 10.1111/tpj.14193 (PMC6850110; doi:10.1111/tpj.14193)
Supplement: Supplementary file 9 — Table S2. The correlation between the average gene expression levels in the association population with individual expression levels in each inbred lines of the top 1000 genes highly expressed [file TPJ-98-19-s009.xlsx]

## Sheet: S2
Table S2. The correlation between the average gene expression levels in the association population with individual expression levels in each inbred lines of the top 1,000 genes highly expressed
Inbred lines	Pearson correlation coefficient (r)
P138	0.92175
SY1039	0.9148
LV28	0.913365
CIMBL13	0.912139
QI205	0.910216
CIMBL139	0.908506
975-12	0.906815
JH96C	0.905906
GEMS61	0.905664
GEMS50	0.903877
CIMBL92	0.903157
526018	0.902752
CIMBL11	0.901701
GEMS49	0.900601
ZZ01	0.89941
ZH68	0.898508
GEMS63	0.896762
CHENG698	0.896396
CIMBL141	0.895511
CIMBL105	0.894312
FCD0602	0.894012
GEMS33	0.893919
GEMS62	0.893779
GEMS64	0.893767
GEMS54	0.893504
4019	0.893005
B151	0.891985
TY2	0.891921
CIMBL15	0.89165
Z2018F	0.891324
478-BC6	0.890561
CIMBL77	0.8901
DAN340	0.890007
CIMBL108	0.889713
CIMBL48	0.889626
CIMBL86	0.886244
CIMBL124	0.885764
GEMS18	0.885477
EN25	0.88424
GEMS37	0.88415
BY4944	0.882855
CIMBL70	0.882015
ZHENG30	0.881816
WH413	0.881511
CIMBL157	0.880464
150	0.879746
CIMBL91	0.879618
CIMBL111	0.879187
CIMBL152	0.878527
CIMBL74	0.876335
CIMBL17	0.876297
TIAN77	0.87565
335M	0.875356
CIMBL42	0.875138
GL178	0.874885
CIMBL25	0.873181
GEMS36	0.873102
CIMBL82	0.870269
GEMS16	0.870189
5213	0.869427
9642	0.868372
CIMBL54	0.867811
Y2348	0.867602
JI853	0.867321
LG001	0.867002
CIMBL144	0.866943
ZHENG28	0.866642
CML32	0.866375
CIMBL22	0.866264
ZHENG29	0.866159
GEMS58	0.864843
LIAO159	0.863823
CIMBL147	0.863644
CML479	0.863263
CIMBL113	0.86321
GEMS9	0.862428
CIMBL2	0.862405
CHANG3	0.861895
GEMS17	0.86095
CIMBL75	0.860161
CIMBL156	0.859637
05WN230	0.859242
M97	0.858714
L3180	0.858227
K22	0.857584
CML121	0.857313
CML454	0.854818
LIAO5114	0.854235
P178	0.853929
CIMBL88	0.853387
DAN360	0.853261
JI63	0.853165
GEMS6	0.85239
JH59	0.851814
GEMS23	0.85166
GEMS2	0.851439
TY3	0.850962
CIMBL84	0.849804
GEMS13	0.849295
GEMS3	0.849165
CIMBL153	0.849133
J4112	0.848279
CIMBL60	0.847831
CIMBL123	0.847627
CF773-2	0.847146
CML162	0.846067
CIMBL114	0.845628
CML163	0.845516
JIAO51	0.845328
CML170	0.842454
CIMBL32	0.841881
GEMS21	0.841082
CIMBL89	0.840827
CIMBL62	0.8406
CIMBL119	0.839286
GEMS39	0.839154
CHANG7-2	0.839124
DAN4245	0.839111
SW92E114	0.839048
CIMBL93	0.83658
CIMBL122	0.835732
CML114	0.835701
Y1382	0.835666
CML304	0.835553
CIMBL83	0.835121
CIMBL115	0.834232
CIMBL116	0.833601
GEMS29	0.833439
GEMS1	0.833383
CIMBL66	0.832134
TY6	0.83166
ZHENG58	0.83146
GEMS66	0.83135
HUA83-2	0.831349
CML426	0.830753
QI319	0.830316
B11	0.830127
YE478	0.828791
CIMBL51	0.828548
CML139	0.828456
835A	0.828253
CML122	0.827717
CIMBL16	0.827235
DONG237	0.826898
CIMBL95	0.825777
CML31	0.825637
CIMBL7	0.822354
CIMBL28	0.821276
MO113	0.820805
CML130	0.820771
CIMBL49	0.818867
GEMS11	0.817664
CIMBL121	0.817079
GEMS31	0.816907
DONG46	0.816385
CIMBL5	0.816157
ZAC546	0.81589
CIMBL142	0.813204
CML172	0.812559
TY4	0.811083
CIMBL18	0.810753
CIMBL23	0.810506
ZHENG653	0.810156
CIMBL69	0.809955
CIMBL38	0.8086
HZ4	0.807745
GEMS15	0.807318
TY1	0.807231
B113	0.806976
GEMS14	0.806259
GEMS42	0.805191
MO17	0.805049
GEMS20	0.805011
CIMBL52	0.804997
CIMBL150	0.804835
07KS4	0.804371
TY-HZ4	0.804279
ZB648	0.804241
CML290	0.802989
GEMS35	0.800704
CIMBL94	0.800353
CML325	0.799688
CIMBL68	0.799519
CML171	0.795866
CIMBL55	0.795125
CIMBL40	0.79447
CML423	0.793469
CML189	0.792022
RY713	0.791411
CML69	0.790117
K10	0.789687
GEMS40	0.786908
CML323	0.786658
647	0.785522
CIMBL50	0.785113
TY11	0.784825
4F1	0.78358
CML411	0.783437
CML361	0.78279
268	0.781318
CIMBL96	0.77966
CIMBL43	0.778001
CA47	0.774684
SY1032	0.772628
CIMBL19	0.772456
CIMBL53	0.772088
335F	0.77145
TY5	0.770691
CIMBL125	0.768203
CML118	0.766644
DH3732	0.765826
GEMS51	0.764666
YE8001	0.763907
CML496	0.763165
B110	0.760864
CIMBL29	0.76015
GEMS28	0.758101
BY855	0.756633
LIAO5262	0.755627
ZHI41	0.75434
CML338	0.753915
GEMS44	0.752012
GEMS32	0.750719
CML20	0.749673
CML192	0.747415
BY813	0.745967
CML191	0.744338
CIMBL106	0.743418
CIMBL102	0.738717
GY1007	0.738386
BZN	0.736684
CIMBL145	0.736637
BY4960	0.7347
CIMBL81	0.733235
CIMBL10	0.732943
HYS	0.732126
M153	0.730654
RY729	0.728301
CIMBL59	0.727406
CIMBL98	0.72374
LY042	0.722742
BY809	0.718265
LX9801	0.717599
GEMS59	0.716718
SHEN5003	0.715786
SY1052	0.713936
YE515	0.712716
YE52106	0.710549
LK11	0.709422
D863F	0.707879
CHUAN48-2	0.705791
JY01	0.70575
SI273	0.701374
WU109	0.694374
CIMBL129	0.685098
CIMBL79	0.681671
CIMBL133	0.676504
CML165	0.674196
BY807	0.673024
7327	0.657819
B77	0.657224
ZHONG69	0.645907
GEMS5	0.636723
CIMBL120	0.633139
CIMBL3	0.631565
CIMBL140	0.629549
Q319-BC6	0.627095
BY815	0.616489
BY4839	0.607235
CIMBL6	0.604754
GEMS55	0.601036
835B	0.584598
CIMBL127	0.578557
CML116	0.574137
DAN3130	0.571731
CIMBL1	0.564528
CML493	0.545818
GY386	0.544639
1462	0.52784
GY462	0.527497
7884-4HT	0.496339
DAN599	0.417774
