# Supplementary material for: Kernel size‐related genes revealed by an integrated eQTL analysis during early maize kernel development
Source: Plant J. 2019 Jan 25;98(1):19–32. doi: 10.1111/tpj.14193 (PMC6850110; doi:10.1111/tpj.14193)
Supplement: Supplementary file 10 — Table S3. The 22 966 eQTLs for 18 377 genes in 5‐DAP maize kernels [file TPJ-98-19-s010.xlsx]

## Sheet: S3
Table S3. The 22,966 eQTLs for 18,377 genes in 5-DAP maize kernels #
Gene	eQTL region	The most significant SNP	P-value	The distance to target gene (bp)*
GRMZM2G055125	10:75680748-75688600	S10_75683088	2.96196e-36	0
GRMZM2G013750	5:1023002-1033639	S5_1027191	3.68036e-36	0
GRMZM2G049687	1:289341107-289358734	S1_289351588	1.38927e-34	0
GRMZM2G059556	4:31140951-31144883	S4_31141258	2.00804e-34	0
GRMZM5G886688	6:129544425-129548216	S6_129547935	2.33263e-34	0
GRMZM2G100260	3:9947595-9956520	S3_9956273	1.26119e-33	0
GRMZM2G124550	1:3171558-3189417	S1_3184836	1.52713e-33	0
GRMZM2G075624	5:67851224-67853424	S5_67851766	1.92204e-33	0
GRMZM2G301172	3:149039264-149040072	S3_149039492	5.48283e-33	0
GRMZM2G048804	8:15960831-15968633	S8_15967926	5.53243e-33	0
GRMZM2G079759	10:76431934-76435184	S10_76435029	5.79357e-33	9085
GRMZM2G120432	6:90209214-90211577	S6_90210819	6.25165e-33	159335
GRMZM2G094699	2:136587381-136592279	S2_136590551	7.57534e-33	0
GRMZM2G460025	4:148257633-148265253	S4_148259267	7.6011e-33	127975
GRMZM2G172244	1:73383437-73390968	S1_73390101	7.749e-33	0
GRMZM2G421541	7:110073686-110088571	S7_110073686	8.83936e-33	0
GRMZM2G085825	1:69094380-69099605	S1_69095289	9.6339e-33	0
GRMZM2G134539	10:123460741-123464677	S10_123461016	1.27453e-32	0
GRMZM2G159053	8:144495519-144501665	S8_144500187	1.6369e-32	79556
GRMZM2G035502	6:34430270-34432903	S6_34431634	2.18222e-32	0
GRMZM2G089498	5:108227-110652	S5_108908	2.60239e-32	0
GRMZM2G305406	7:123861939-123864929	S7_123864490	3.01361e-32	0
GRMZM2G310795	8:144495519-144501665	S8_144500187	3.184e-32	92118
GRMZM2G042146	6:131507360-131511620	S6_131507525	4.56909e-32	107799
GRMZM2G064031	3:227134037-227141679	S3_227134583	4.65556e-32	0
GRMZM2G032878	7:175679395-175688147	S7_175681960	4.92471e-32	0
GRMZM2G450833	5:93915844-93919745	S5_93919364	5.01086e-32	40798
GRMZM2G017741	5:84119644-84125756	S5_84122411	5.55249e-32	0
GRMZM2G158304	7:173235548-173235788	S7_173235788	5.68296e-32	0
GRMZM5G837364	5:23477198-23514947	S5_23509664	5.81889e-32	0
GRMZM2G077131	1:255041430-255051094	S1_255042551	6.28383e-32	0
GRMZM2G132623	1:187670727-187679282	S1_187673925	6.44863e-32	0
GRMZM2G056612	2:212391352-212403871	S2_212400281	9.79657e-32	0
GRMZM2G010085	3:68361985-68371856	S3_68368462	1.00993e-31	0
GRMZM2G084489	8:114268350-114274161	S8_114269480	1.21498e-31	77860
GRMZM2G087165	5:19458821-19482304	S5_19478678	1.24674e-31	0
GRMZM2G087172	4:196419613-196429626	S4_196429514	1.29451e-31	0
GRMZM2G096303	1:222213589-222214117	S1_222213589	1.33874e-31	5385
GRMZM2G072806	1:282743188-282752507	S1_282748427	1.36364e-31	123195
GRMZM2G312944	5:204379581-204384745	S5_204383771	1.47748e-31	0
AC203570.4_FG005	10:90233809-90236216	S10_90234597	1.49166e-31	0
GRMZM2G303312	9:154512299-154518771	S9_154515783	1.75441e-31	0
GRMZM2G034848	2:178296089-178301420	S2_178296509	1.79914e-31	136476
GRMZM2G171181	1:8612299-8619281	S1_8615129	2.2011e-31	0
GRMZM2G046574	4:192907300-192910213	S4_192907300	2.23091e-31	0
GRMZM5G824629	1:49403180-49412632	S1_49409006	2.25811e-31	199069
GRMZM2G077143	3:162868417-162874507	S3_162870606	2.33811e-31	253058
GRMZM2G357399	3:186449794-186457148	S3_186450937	2.64715e-31	177053
GRMZM2G129781	10:115852456-115861279	S10_115856508	3.09394e-31	0
AC218035.3_FG004	8:103112355-103115955	S8_103114460	3.13387e-31	0
GRMZM5G886561	6:32961183-32970147	S6_32961467	3.32981e-31	277083
GRMZM2G113655	5:50115669-50126802	S5_50120359	3.42825e-31	0
GRMZM2G177914	9:144855198-144858183	S9_144855500	3.43475e-31	0
GRMZM2G134711	7:149980610-149984674	S7_149983412	3.43894e-31	0
GRMZM2G098335	3:12038283-12039027	S3_12038715	3.44472e-31	0
GRMZM2G076204	10:142020564-142039698	S10_142024771	3.48648e-31	NA
GRMZM2G163473	8:163720511-163740576	S8_163735106	3.72664e-31	0
AC204711.3_FG003	10:102335973-102339412	S10_102336080	4.17118e-31	0
GRMZM2G024823	1:99180188-99184142	S1_99182903	4.37894e-31	0
GRMZM2G054663	3:208122541-208145167	S3_208137116	4.61871e-31	0
GRMZM2G149698	10:92794062-92811049	S10_92803278	4.66509e-31	0
GRMZM2G085670	7:149889258-149897041	S7_149895299	4.72643e-31	0
GRMZM2G106906	3:129185861-129191101	S3_129190634	4.78093e-31	0
GRMZM2G166987	3:214020949-214026131	S3_214021429	4.88593e-31	0
GRMZM2G167999	10:8788963-8796579	S10_8790975	5.69639e-31	71908
GRMZM2G089163	10:90829118-90833237	S10_90832721	6.2354e-31	0
GRMZM2G116282	3:202329516-202331818	S3_202331328	6.28675e-31	0
GRMZM2G122631	6:30146737-30148462	S6_30148222	6.70189e-31	0
GRMZM2G354053	2:13410758-13413405	S2_13411654	7.36416e-31	0
GRMZM2G367001	5:1023002-1033639	S5_1025701	7.47675e-31	NA
GRMZM2G155357	10:66645766-66651481	S10_66647593	7.47995e-31	0
GRMZM2G114758	9:149271861-149282652	S9_149272044	7.65967e-31	0
GRMZM2G089507	2:60391225-60395566	S2_60392192	7.69029e-31	0
GRMZM2G104400	8:102057083-102060972	S8_102059574	8.23165e-31	0
GRMZM2G085577	3:178916569-178923735	S3_178923552	8.50513e-31	107683
GRMZM2G177720	4:199344839-199351982	S4_199346617	8.5485e-31	89603
GRMZM2G455828	1:46692333-46694046	S1_46692533	8.7402e-31	0
GRMZM2G006781	1:19943412-19948344	S1_19944098	8.87713e-31	0
GRMZM2G105085	3:43992579-43993042	S3_43993042	8.92559e-31	53593
GRMZM2G469795	1:107295466-107297625	S1_107297516	9.14593e-31	14046
GRMZM2G177532	1:58708645-58722755	S1_58708694	9.78269e-31	0
GRMZM2G056350	4:77036460-77040567	S4_77038058	1.00588e-30	0
GRMZM2G022365	1:175319094-175330024	S1_175324684	1.04155e-30	0
GRMZM2G063603	9:150073401-150095709	S9_150090434	1.12599e-30	0
GRMZM2G148744	1:193824507-193827245	S1_193824656	1.12801e-30	0
GRMZM5G813627	4:4621120-4627234	S4_4621202	1.1951e-30	0
GRMZM2G319573	5:77287709-77305985	S5_77293264	1.20102e-30	0
GRMZM2G341089	2:15280848-15284647	S2_15281147	1.30151e-30	0
GRMZM2G078412	1:221032312-221034900	S1_221033943	1.37901e-30	0
GRMZM2G150209	6:89061193-89071122	S6_89063339	1.3871e-30	0
GRMZM2G014397	10:10731179-10736462	S10_10736216	1.55137e-30	0
AC233942.1_FG001	6:137493004-137498981	S6_137493005	1.69189e-30	0
GRMZM2G341271	1:71589601-71618241	S1_71590999	1.70608e-30	0
GRMZM2G176499	1:8094418-8101482	S1_8101381	1.73323e-30	0
GRMZM2G152808	6:73028758-73036667	S6_73029633	1.77291e-30	0
GRMZM2G103119	9:144700542-144706957	S9_144700546	1.88587e-30	0
GRMZM2G093716	5:172974299-172980146	S5_172976117	1.9871e-30	0
GRMZM2G470862	8:162335440-162349893	S8_162339043	2.02811e-30	0
GRMZM2G088653	3:66185950-66189746	S3_66189746	2.03491e-30	0
GRMZM2G315264	4:16391278-16400241	S4_16398661	2.04119e-30	0
GRMZM2G150212	10:147017121-147030634	S10_147025429	2.12004e-30	0
GRMZM2G071025	1:270318124-270324932	S1_270319549	2.1273e-30	0
GRMZM2G111672	7:170457569-170463506	S7_170461294	2.29961e-30	0
GRMZM5G878754	4:39808701-39829578	S4_39812083	2.38385e-30	0
GRMZM2G703918	1:224155924-224156113	S1_224156113	2.42673e-30	6141
GRMZM5G894156	8:153586056-153593165	S8_153591694	2.45282e-30	0
GRMZM2G171723	7:148359263-148365821	S7_148363405	2.54578e-30	39034
GRMZM5G870080	2:11377622-11394264	S2_11389766	2.56615e-30	0
GRMZM2G005680	5:70177424-70181224	S5_70177519	2.7081e-30	0
GRMZM2G116133	5:64835964-64839402	S5_64836763	2.82519e-30	102539
GRMZM2G066440	3:12288927-12299381	S3_12291958	2.8333e-30	0
GRMZM2G152561	3:230980860-230993775	S3_230984656	2.92897e-30	0
GRMZM2G128146	5:173730431-173741798	S5_173730682	2.9358e-30	0
GRMZM2G015571	1:19910470-19911112	S1_19910602	2.98316e-30	0
GRMZM5G885473	7:42313519-42316378	S7_42314414	3.23029e-30	176240
AC209835.4_FG004	5:159722110-159723289	S5_159723171	3.38718e-30	137813491
GRMZM2G100107	7:91709220-91712657	S7_91710908	3.38931e-30	0
GRMZM2G006942	7:158498424-158506176	S7_158499333	3.39703e-30	0
GRMZM2G307720	6:135033325-135050460	S6_135043494	3.41455e-30	129385
GRMZM5G839592	3:176492069-176496675	S3_176492412	3.41986e-30	0
AC205982.3_FG014	6:159346832-159348785	S6_159348737	3.41994e-30	29769
GRMZM2G091586	7:143551211-143564098	S7_143552080	3.42341e-30	0
GRMZM2G169597	8:155071098-155071695	S8_155071695	3.46095e-30	0
GRMZM2G159828	2:190671778-190676120	S2_190674326	3.52255e-30	0
GRMZM2G452580	5:203982316-203996808	S5_203992443	3.67624e-30	0
GRMZM2G143725	10:99117828-99128596	S10_99118748	3.70284e-30	0
GRMZM2G025242	7:151277988-151287542	S7_151280170	3.73116e-30	0
GRMZM2G041039	4:207166791-207168624	S4_207167300	3.74456e-30	178471
GRMZM2G034225	6:161475529-161479469	S6_161475569	3.8732e-30	0
GRMZM2G377165	4:42167165-42178010	S4_42173693	3.90086e-30	0
GRMZM2G434317	7:158062586-158087750	S7_158066604	3.9096e-30	0
GRMZM2G137435	5:65793887-65797655	S5_65796859	3.98851e-30	0
GRMZM5G865112	9:144700542-144706957	S9_144700546	4.00573e-30	0
GRMZM2G001444	2:230387516-230396645	S2_230393835	4.08208e-30	0
GRMZM2G060999	8:113183598-113186778	S8_113185051	4.589e-30	0
GRMZM2G121354	6:81850594-81856690	S6_81850680	4.65523e-30	69556
GRMZM2G108474	5:67851224-67853424	S5_67851256	4.717e-30	195393
GRMZM2G163081	8:163730279-163740576	S8_163739406	4.73468e-30	0
GRMZM2G041344	4:123356756-123361410	S4_123356799	4.79321e-30	145175
GRMZM2G096695	10:119922885-119927278	S10_119924038	4.89718e-30	79093
GRMZM2G017966	7:154303653-154316329	S7_154306598	4.9398e-30	NA
GRMZM2G093789	6:89403199-89406096	S6_89403882	4.98888e-30	0
GRMZM2G046011	2:204995802-205000417	S2_204997117	5.04736e-30	0
GRMZM2G117614	4:192128405-192133307	S4_192133116	5.17029e-30	0
GRMZM2G366402	5:62132969-62142986	S5_62141416	5.41647e-30	0
GRMZM2G138029	8:44558423-44562499	S8_44560466	5.51395e-30	703412
GRMZM2G083262	9:137408721-137417139	S9_137414035	5.5489e-30	0
GRMZM2G104673	8:34585076-34585744	S8_34585716	5.71974e-30	33493
GRMZM2G017961	2:196405818-196409969	S2_196409969	5.8039e-30	0
GRMZM2G077823	2:213016335-213018716	S2_213018482	5.88595e-30	0
GRMZM2G001803	1:198683487-198689175	S1_198686005	6.44745e-30	0
GRMZM2G063462	6:74066274-74073436	S6_74070087	6.46597e-30	0
GRMZM2G001904	10:9142217-9147272	S10_9146814	6.85459e-30	0
GRMZM2G174570	8:21450227-21454260	S8_21450564	7.51515e-30	0
GRMZM2G092325	10:119922885-119927458	S10_119926371	7.58842e-30	0
GRMZM5G800558	3:60694490-60696633	S3_60696633	7.89193e-30	0
GRMZM2G052100	10:115965984-115968091	S10_115967684	7.90204e-30	109300
GRMZM2G135337	1:45783176-45789228	S1_45786083	7.91873e-30	0
GRMZM2G460090	4:183933762-183945203	S4_183933915	8.18532e-30	0
GRMZM2G177928	1:276744583-276763796	S1_276756903	8.85877e-30	0
GRMZM2G171664	2:63616737-63628043	S2_63617034	8.92513e-30	0
GRMZM2G175177	5:187707460-187717804	S5_187714421	9.37493e-30	0
GRMZM2G406101	6:81864741-81872974	S6_81870845	9.51029e-30	0
GRMZM2G152436	8:62656736-62661137	S8_62657162	1.00831e-29	0
GRMZM2G181018	2:193697217-193705847	S2_193697750	1.01402e-29	174162
GRMZM2G089021	6:128076324-128083767	S6_128083767	1.02062e-29	0
GRMZM5G846719	6:107926149-107930261	S6_107929891	1.05964e-29	0
GRMZM5G852185	6:4887057-4900176	S6_4897461	1.07987e-29	0
GRMZM2G456568	6:148115257-148119324	S6_148116509	1.10825e-29	0
GRMZM2G042164	10:91493768-91494805	S10_91494267	1.14564e-29	0
GRMZM2G181192	10:60090326-60097025	S10_60095858	1.25519e-29	0
GRMZM5G872618	8:76606887-76614411	S8_76609171	1.30291e-29	72851
GRMZM5G864239	5:27663079-27663392	S5_27663391	1.32277e-29	0
GRMZM2G058138	1:46066864-46070324	S1_46066897	1.33702e-29	0
GRMZM2G128121	7:135867624-135874679	S7_135873034	1.41142e-29	0
GRMZM2G159221	7:111685454-111692383	S7_111688373	1.41221e-29	0
AC218035.3_FG001	8:103112355-103115955	S8_103114362	1.43204e-29	61878
GRMZM2G119523	3:90423156-90426074	S3_90426074	1.47143e-29	0
GRMZM2G075655	4:41983010-41988317	S4_41986811	1.49494e-29	0
GRMZM5G861077	8:23804838-23811084	S8_23805583	1.56941e-29	0
GRMZM2G063841	8:71896692-71900785	S8_71896692	1.70657e-29	0
GRMZM2G168707	3:147844685-147846981	S3_147845508	1.7124e-29	0
GRMZM2G101282	6:159919904-159922052	S6_159920351	1.74995e-29	0
GRMZM2G309660	3:196412301-196422996	S3_196413061	1.88788e-29	0
GRMZM2G025340	7:82030841-82033668	S7_82031373	1.90772e-29	700298
GRMZM2G408308	9:36916524-36922311	S9_36919959	1.9613e-29	51810
GRMZM2G444643	5:178162650-178165913	S5_178162838	2.00247e-29	0
GRMZM2G070639	4:29222299-29223910	S4_29222330	2.04348e-29	21199
GRMZM2G144857	8:153330274-153334879	S8_153334364	2.10067e-29	7944
GRMZM2G428628	8:37656387-37667513	S8_37667226	2.15896e-29	9703
GRMZM2G092174	9:135245293-135251731	S9_135251473	2.23179e-29	0
GRMZM2G431703	5:89889219-89900776	S5_89896593	2.23943e-29	0
GRMZM2G026085	5:180631097-180633508	S5_180632935	2.32121e-29	0
GRMZM2G119865	6:79711802-79719025	S6_79718021	2.35306e-29	0
GRMZM2G111441	3:172849694-172852323	S3_172850181	2.43936e-29	127594
GRMZM2G030293	9:137120655-137122073	S9_137121990	2.46781e-29	0
GRMZM2G042398	1:267065434-267073476	S1_267069666	2.50496e-29	0
GRMZM2G369607	1:270318124-270324932	S1_270319338	2.53671e-29	4371
GRMZM2G324297	9:62366022-62368090	S9_62367850	2.56537e-29	0
GRMZM2G015364	3:226238151-226242247	S3_226242247	2.59396e-29	18663
GRMZM2G086788	1:61294042-61297459	S1_61296497	2.6901e-29	0
GRMZM2G080842	4:153523031-153532495	S4_153528089	2.71388e-29	0
GRMZM5G863229	4:39808701-39828677	S4_39814033	2.86085e-29	0
GRMZM2G481201	8:144415496-144416007	S8_144415839	2.86803e-29	22015
GRMZM2G081148	1:225749966-225750618	S1_225750224	2.90496e-29	16240
GRMZM2G127690	4:112634240-112635588	S4_112635022	3.09397e-29	713956
GRMZM2G080509	6:87858370-87863126	S6_87858681	3.12505e-29	0
GRMZM2G003033	3:229332687-229339633	S3_229335053	3.16355e-29	0
GRMZM2G064139	8:16703005-16706115	S8_16703689	3.17823e-29	NA
GRMZM2G376432	2:209674886-209689256	S2_209675877	3.25221e-29	0
GRMZM2G362306	3:113442998-113447679	S3_113443167	3.40474e-29	0
AC192244.3_FG007	5:76240737-76255305	S5_76254349	3.50927e-29	0
GRMZM5G868273	3:211800135-211809862	S3_211806652	3.73112e-29	0
GRMZM2G034342	8:100920286-100928197	S8_100928193	3.73403e-29	0
GRMZM2G457147	1:105333257-105337530	S1_105336807	3.74576e-29	0
GRMZM2G373011	3:63959912-63965797	S3_63960961	3.88181e-29	133805
GRMZM5G887054	5:81301807-81304018	S5_81303600	4.02128e-29	107354
GRMZM2G376825	8:168473177-168474725	S8_168473728	4.25513e-29	NA
GRMZM2G062657	6:142637542-142646363	S6_142641975	4.59264e-29	0
GRMZM5G898314	8:162662858-162666085	S8_162664010	4.6891e-29	0
GRMZM2G554475	1:193072266-193075797	S1_193072651	4.7046e-29	NA
GRMZM2G058374	9:145628851-145631835	S9_145629427	4.71911e-29	0
GRMZM2G161242	5:13612303-13633170	S5_13623727	4.73003e-29	0
GRMZM5G804881	3:133199105-133216661	S3_133208017	4.73413e-29	0
GRMZM2G364069	1:250153458-250156505	S1_250156505	4.75492e-29	0
GRMZM5G815808	8:102975948-102986240	S8_102977112	5.06595e-29	0
GRMZM5G868875	5:5029205-5032250	S5_5031390	5.10248e-29	179169
GRMZM2G004475	7:98443930-98446070	S7_98443930	5.17283e-29	0
GRMZM2G121942	4:60382032-60393105	S4_60384603	5.19335e-29	0
GRMZM2G024293	9:134793535-134799259	S9_134799221	5.26481e-29	0
GRMZM2G002879	2:203291422-203298880	S2_203295145	5.30858e-29	0
GRMZM2G177984	9:144753943-144778125	S9_144767984	5.37874e-29	0
GRMZM5G856338	6:107926149-107930656	S6_107929858	5.39998e-29	14898
AC212449.4_FG007	5:174715957-174722994	S5_174718300	5.55521e-29	117388
GRMZM2G156986	6:107926149-107930261	S6_107929891	5.57465e-29	0
GRMZM2G330422	2:11376227-11394264	S2_11378467	5.6218e-29	NA
GRMZM2G088212	5:63593765-63597534	S5_63597142	5.79625e-29	0
GRMZM2G360455	5:91844302-91852799	S5_91850235	6.21624e-29	0
GRMZM2G435261	2:202960969-202971829	S2_202967158	6.57816e-29	NA
GRMZM2G047851	3:178110740-178112247	S3_178111230	6.59752e-29	9357
GRMZM2G048210	7:172148654-172165350	S7_172161570	6.70208e-29	0
GRMZM5G860152	1:35501497-35505206	S1_35502676	7.04369e-29	0
GRMZM2G172980	6:19367637-19373745	S6_19367637	7.14913e-29	4393606
GRMZM2G042615	1:53338693-53343725	S1_53339218	7.36045e-29	0
GRMZM2G125320	4:159095003-159105366	S4_159099830	7.42035e-29	0
GRMZM6G902674	4:68133782-68136461	S4_68133782	7.54801e-29	2506200
GRMZM5G861997	1:227176884-227178908	S1_227178707	7.897e-29	50464
GRMZM2G106881	2:16133969-16142970	S2_16139412	7.9523e-29	0
GRMZM2G035651	8:122458249-122463833	S8_122458342	8.02622e-29	0
GRMZM2G010599	10:106265953-106266935	S10_106265953	8.07875e-29	0
GRMZM2G032107	3:22577806-22580076	S3_22578455	8.31962e-29	0
GRMZM2G173649	10:124341246-124350289	S10_124344055	9.47382e-29	0
GRMZM2G067223	3:99238148-99242057	S3_99239539	9.68202e-29	710607
GRMZM2G155974	3:133810219-133816958	S3_133816099	9.75097e-29	0
GRMZM2G070061	1:253553505-253556764	S1_253556627	1.01493e-28	0
GRMZM2G062283	3:190644165-190648562	S3_190648137	1.03438e-28	160193
GRMZM2G146778	3:185890896-185895445	S3_185891135	1.05045e-28	NA
GRMZM2G366638	5:35409924-35414234	S5_35412925	1.05337e-28	0
GRMZM2G178371	5:58032764-58036151	S5_58035598	1.09425e-28	0
GRMZM2G068703	6:162503157-162507731	S6_162503204	1.13632e-28	16912
GRMZM2G105368	3:89944137-89947760	S3_89944719	1.1483e-28	0
GRMZM2G445100	3:187103881-187112237	S3_187107438	1.16083e-28	0
GRMZM2G021170	10:96915710-96924898	S10_96915728	1.1625e-28	61827
GRMZM2G007201	5:171921342-171924315	S5_171924171	1.17226e-28	9001
GRMZM2G119071	4:63118217-63119678	S4_63119678	1.17487e-28	0
GRMZM2G313327	8:154539504-154569678	S8_154556760	1.19668e-28	NA
GRMZM2G086430	2:16360295-16363269	S2_16361840	1.23117e-28	0
GRMZM2G122003	8:28851381-28857878	S8_28857380	1.25251e-28	0
GRMZM2G153602	4:226406816-226408088	S4_226407218	1.25276e-28	0
GRMZM2G179459	2:202960969-202970617	S2_202965692	1.25714e-28	0
GRMZM2G074314	5:21592741-21607361	S5_21603804	1.26466e-28	0
GRMZM2G062268	2:200347779-200352173	S2_200348519	1.28416e-28	122388
AC196156.3_FG003	1:261237332-261239985	S1_261237332	1.28454e-28	83633
GRMZM2G018037	5:173730431-173741798	S5_173737485	1.2977e-28	NA
GRMZM2G148411	10:6355478-6359024	S10_6355764	1.31532e-28	0
GRMZM2G000581	8:159882785-159886020	S8_159885119	1.33819e-28	0
GRMZM2G158568	5:203370050-203372062	S5_203370515	1.3502e-28	0
GRMZM2G103825	10:95563045-95576003	S10_95571373	1.3644e-28	0
GRMZM2G082330	2:128707332-128708928	S2_128707332	1.38215e-28	0
GRMZM2G381453	5:32378761-32382449	S5_32382345	1.38557e-28	0
GRMZM2G024858	3:152881175-152886306	S3_152881175	1.3919e-28	0
GRMZM2G086032	5:87445017-87456997	S5_87456301	1.3966e-28	102783
GRMZM2G153450	1:46626930-46631652	S1_46627484	1.40012e-28	0
GRMZM2G008730	4:39808701-39828639	S4_39826286	1.50595e-28	NA
GRMZM2G150289	6:41691237-41695003	S6_41693604	1.60995e-28	20152
GRMZM2G133444	4:145947684-145952933	S4_145949554	1.63881e-28	0
GRMZM2G106137	4:161179189-161180554	S4_161179466	1.65583e-28	0
GRMZM2G148270	2:123550091-123561079	S2_123557229	1.68015e-28	1005687
GRMZM2G014323	9:154356771-154369253	S9_154360800	1.7146e-28	NA
GRMZM2G429669	5:206361433-206362947	S5_206362658	1.72437e-28	10383
GRMZM2G178807	10:68431525-68433982	S10_68433609	1.81555e-28	0
GRMZM5G832166	6:86420446-86421760	S6_86420588	1.82205e-28	0
GRMZM2G311465	6:167774861-167776787	S6_167775978	1.87317e-28	NA
GRMZM2G338696	8:76040813-76047996	S8_76044727	1.87961e-28	111870
GRMZM2G147145	1:262353797-262359241	S1_262353882	1.96585e-28	0
GRMZM2G034868	3:142975401-142986060	S3_142975823	2.01759e-28	0
GRMZM2G124416	5:212205913-212230177	S5_212224783	2.05505e-28	0
GRMZM2G113351	1:17734305-17747733	S1_17739254	2.09025e-28	0
GRMZM2G167728	1:167048042-167051121	S1_167048957	2.10534e-28	0
AC206223.3_FG010	9:137589799-137598543	S9_137598402	2.10957e-28	0
GRMZM2G012200	5:134831881-134837883	S5_134833474	2.12095e-28	0
GRMZM2G117507	6:147529771-147539764	S6_147539673	2.12728e-28	0
GRMZM2G045318	3:218973242-218985350	S3_218976269	2.14459e-28	0
GRMZM2G410764	2:109247556-109248792	S2_109248342	2.1564e-28	983
GRMZM2G071253	2:19435647-19439145	S2_19435931	2.25842e-28	0
GRMZM5G818887	9:115692459-115697881	S9_115692505	2.29113e-28	0
GRMZM5G878322	3:201166602-201167984	S3_201167761	2.29743e-28	0
GRMZM2G091176	5:179835482-179837203	S5_179836210	2.36266e-28	0
GRMZM2G047178	9:44127387-44129568	S9_44127387	2.36582e-28	0
GRMZM2G319357	1:205286064-205291958	S1_205288431	2.53005e-28	0
GRMZM2G100741	7:159765893-159770273	S7_159766513	2.53227e-28	0
GRMZM2G155334	3:152530994-152544031	S3_152533958	2.54215e-28	0
GRMZM2G041930	3:167831232-167833505	S3_167833087	2.5505e-28	0
GRMZM2G066400	6:9185267-9196590	S6_9194951	2.56315e-28	0
AC233872.1_FG003	3:18228107-18230549	S3_18230394	2.57443e-28	0
GRMZM2G072909	9:65152459-65155442	S9_65152846	2.59856e-28	0
GRMZM2G099758	5:60548741-60552297	S5_60550396	2.602e-28	0
GRMZM2G146694	2:48482111-48483467	S2_48482111	2.60946e-28	41187
GRMZM2G401934	3:138804588-138810918	S3_138806457	2.83943e-28	0
GRMZM5G814164	7:85733260-85733366	S7_85733260	2.89661e-28	166696
GRMZM2G023023	10:95563045-95576003	S10_95571373	2.90892e-28	0
GRMZM2G004397	1:21458005-21472391	S1_21464761	2.93683e-28	0
GRMZM5G875735	2:10148808-10150416	S2_10148808	2.943e-28	0
GRMZM2G057525	10:1146470-1158544	S10_1154278	2.95913e-28	0
GRMZM2G124254	4:235939591-235940399	S4_235940328	2.97445e-28	0
GRMZM2G172138	2:215188183-215196423	S2_215188710	2.97598e-28	0
GRMZM2G028730	2:87280325-87283912	S2_87280724	2.97622e-28	232875
GRMZM2G045507	10:71172946-71175662	S10_71174251	3.06317e-28	0
GRMZM2G466731	5:2141846-2148842	S5_2144182	3.10592e-28	NA
GRMZM2G030169	5:23036278-23039831	S5_23039070	3.15544e-28	0
GRMZM2G007754	6:109265644-109274484	S6_109271594	3.18422e-28	NA
GRMZM5G869635	10:15213775-15213965	S10_15213965	3.23126e-28	NA
GRMZM2G127386	10:17680838-17684247	S10_17682776	3.30093e-28	0
GRMZM2G104226	3:214144017-214146666	S3_214144375	3.36333e-28	0
GRMZM2G113476	2:207519275-207527057	S2_207526827	3.44594e-28	0
GRMZM2G171236	10:77117013-77128336	S10_77125094	3.54083e-28	0
GRMZM2G011364	4:5707806-5714377	S4_5708281	3.56331e-28	0
GRMZM2G051896	9:134617624-134620477	S9_134618421	3.59083e-28	114484
GRMZM2G115775	4:66641730-66645238	S4_66645226	3.62658e-28	0
GRMZM2G313737	8:155182926-155204565	S8_155188399	3.66655e-28	174403
AC234185.1_FG006	8:72146097-72149579	S8_72149322	3.69534e-28	22678
GRMZM2G423027	4:54123266-54130574	S4_54129765	3.82453e-28	133424
GRMZM2G485559	7:145800821-145812782	S7_145806968	3.82552e-28	0
GRMZM2G029184	4:68668254-68674378	S4_68672231	3.8818e-28	0
GRMZM2G559610	2:237108651-237113566	S2_237109705	4.02114e-28	NA
GRMZM2G178460	3:39820110-39823398	S3_39822483	4.0484e-28	0
GRMZM2G147614	5:86900368-86907107	S5_86906807	4.05403e-28	0
GRMZM2G040078	10:89555527-89561318	S10_89556028	4.205e-28	0
GRMZM2G325938	7:166502902-166506621	S7_166505600	4.27641e-28	79893343
GRMZM2G108225	5:3661293-3677812	S5_3667755	4.32199e-28	0
GRMZM2G327263	10:145369949-145373322	S10_145371406	4.32731e-28	NA
GRMZM2G056799	10:95926347-95933145	S10_95927008	4.3431e-28	0
GRMZM2G053801	3:177420544-177423876	S3_177422204	4.41801e-28	66133
GRMZM2G449355	4:29236068-29239615	S4_29236422	4.42027e-28	0
GRMZM5G816228	3:14380109-14384947	S3_14384793	4.43461e-28	0
GRMZM5G841743	1:123324781-123325678	S1_123325204	4.44781e-28	301153
GRMZM5G893381	8:17373323-17384251	S8_17374545	4.52999e-28	0
GRMZM2G103182	5:64378520-64389029	S5_64389029	4.56909e-28	77915
GRMZM2G469111	5:213993574-213995969	S5_213995909	4.67046e-28	0
GRMZM2G064767	8:137066904-137072368	S8_137070449	4.71661e-28	0
GRMZM5G876960	10:142485450-142489941	S10_142489608	4.72248e-28	NA
AC149829.2_FG003	9:151382823-151388912	S9_151385125	4.73441e-28	0
GRMZM2G063632	10:145369492-145378003	S10_145371406	4.80178e-28	NA
GRMZM2G108255	2:69225957-69232556	S2_69230172	4.85924e-28	0
GRMZM2G076399	6:38268820-38273487	S6_38268910	4.97682e-28	0
GRMZM2G011479	3:170541969-170546589	S3_170546422	4.97731e-28	32418
GRMZM2G114954	8:98106320-98110548	S8_98110394	5.09585e-28	0
GRMZM2G156486	1:15988905-15994437	S1_15992000	5.17068e-28	0
AC231747.1_FG001	10:108483617-108489459	S10_108483633	5.21918e-28	0
GRMZM2G015972	5:147146770-147148909	S5_147147882	5.25789e-28	185413
GRMZM2G149534	10:25782075-25788416	S10_25785715	5.29908e-28	0
GRMZM2G115750	1:201515480-201525818	S1_201524523	5.38112e-28	0
GRMZM2G137696	4:161402518-161407799	S4_161404071	5.42661e-28	56816
GRMZM2G160452	1:39048160-39077687	S1_39077667	5.46755e-28	0
GRMZM2G139018	8:156025186-156031120	S8_156027101	5.53896e-28	0
AC184831.3_FG003	4:239014745-239023072	S4_239018051	5.55658e-28	0
GRMZM2G081037	4:156981537-156986995	S4_156984816	5.59346e-28	0
GRMZM2G059302	4:192907147-192910213	S4_192907332	5.64114e-28	52705
GRMZM2G129620	1:293651244-293655078	S1_293654211	5.64397e-28	0
GRMZM2G170336	1:34320182-34327042	S1_34322422	5.65845e-28	0
GRMZM2G012126	1:29255325-29264155	S1_29263923	5.75461e-28	91583
GRMZM2G043445	7:140847935-140856985	S7_140855858	5.78857e-28	95994
GRMZM2G099007	3:177302314-177305760	S3_177304213	5.89267e-28	116040
GRMZM6G548844	9:121042051-121050431	S9_121046762	5.93054e-28	0
GRMZM2G102912	5:78413939-78423816	S5_78418869	5.97208e-28	0
GRMZM2G074804	5:39001520-39004461	S5_39001520	6.06261e-28	155910
GRMZM2G006736	10:75590997-75594570	S10_75594570	6.32334e-28	0
GRMZM2G111138	10:89755624-89760087	S10_89756616	6.4795e-28	0
GRMZM2G510387	9:126900859-126900897	S9_126900882	6.54917e-28	39672
GRMZM2G145024	1:52795756-52797914	S1_52796170	6.5807e-28	22786
GRMZM2G056078	9:66327921-66330168	S9_66330117	6.67473e-28	0
GRMZM2G053676	5:67656002-67663380	S5_67659538	6.95595e-28	0
GRMZM6G411492	10:66555232-66557599	S10_66555327	6.9888e-28	5489715
GRMZM2G039622	2:207706552-207714433	S2_207708567	7.02874e-28	0
GRMZM2G360339	6:115306770-115311531	S6_115310895	7.05906e-28	0
GRMZM2G470438	1:13585864-13597212	S1_13595253	7.18896e-28	0
GRMZM2G103579	1:28794324-28800424	S1_28794324	7.19741e-28	0
GRMZM2G174427	10:30663422-30667339	S10_30663634	7.38893e-28	0
GRMZM2G119950	2:178873166-178880508	S2_178880294	7.3909e-28	0
GRMZM2G066067	1:253422048-253424321	S1_253423686	7.41068e-28	46462
GRMZM5G867888	5:134118248-134120566	S5_134118302	7.49172e-28	0
GRMZM2G047038	1:270191426-270195700	S1_270191581	7.59263e-28	0
GRMZM2G466833	3:213978921-213986744	S3_213986607	7.59891e-28	0
GRMZM5G860761	3:1296036-1303859	S3_1296822	8.00153e-28	0
GRMZM2G095147	5:182500511-182511907	S5_182507203	8.41353e-28	0
GRMZM2G492915	8:65612944-65624105	S8_65617538	8.62857e-28	0
GRMZM2G042502	4:162151294-162155492	S4_162151522	8.7606e-28	38383
GRMZM2G373227	1:47479280-47484394	S1_47483751	8.80442e-28	NA
GRMZM2G704285	9:100869908-100875962	S9_100870124	8.81145e-28	233680
GRMZM5G847707	5:204785360-204792498	S5_204791503	8.83156e-28	97
GRMZM2G107756	1:196277693-196287664	S1_196280634	9.39926e-28	NA
GRMZM2G078416	1:275735613-275757876	S1_275744482	9.57078e-28	0
GRMZM2G015409	2:188466424-188473096	S2_188472456	9.57435e-28	0
GRMZM2G464782	1:277085012-277087200	S1_277087124	9.73696e-28	11998
GRMZM2G104262	4:124002655-124007309	S4_124005650	9.97932e-28	0
GRMZM2G022107	2:81212776-81216920	S2_81214068	1.00392e-27	0
GRMZM2G459702	7:167893531-167904212	S7_167897127	1.01947e-27	0
GRMZM2G336875	4:232843922-232846284	S4_232846150	1.02531e-27	0
GRMZM5G815171	10:30663422-30667339	S10_30666118	1.02928e-27	60849
GRMZM5G811797	8:122479298-122483399	S8_122482835	1.05353e-27	0
GRMZM2G039857	10:89509410-89514025	S10_89510012	1.05873e-27	57036
GRMZM2G315088	3:19677750-19678564	S3_19678430	1.06864e-27	NA
GRMZM2G142553	3:200024837-200027913	S3_200025371	1.09003e-27	5350
GRMZM2G327459	2:180100265-180102020	S2_180100382	1.09865e-27	0
GRMZM2G028763	5:159983541-159985690	S5_159984599	1.10707e-27	15543
GRMZM2G007306	4:121469005-121470107	S4_121469615	1.10841e-27	0
GRMZM2G173989	3:212029230-212032159	S3_212031604	1.11148e-27	81811
GRMZM2G305851	6:143338054-143338528	S6_143338054	1.18789e-27	0
GRMZM2G089631	5:159722110-159723406	S5_159723171	1.21407e-27	NA
GRMZM5G877077	4:199344839-199351982	S4_199346617	1.25324e-27	84008
GRMZM2G028500	1:270796414-270801789	S1_270796956	1.26599e-27	22094
AC234522.1_FG009	2:165514779-165527508	S2_165522736	1.28569e-27	NA
GRMZM2G003406	8:152945777-152951330	S8_152946767	1.29955e-27	49844
GRMZM2G149683	8:144814144-144817859	S8_144815382	1.34107e-27	47340
GRMZM2G481069	9:141578751-141591585	S9_141591381	1.36461e-27	0
GRMZM2G170489	1:290295366-290304154	S1_290303273	1.36624e-27	0
AC208327.4_FG002	10:124203922-124212169	S10_124208179	1.37904e-27	NA
GRMZM2G009958	1:280645978-280649395	S1_280646192	1.42389e-27	0
GRMZM2G126691	8:152425108-152430700	S8_152427156	1.43869e-27	0
GRMZM2G076394	2:113942798-113948743	S2_113948129	1.44461e-27	0
GRMZM5G818978	3:8593946-8604694	S3_8603934	1.4504e-27	0
GRMZM2G155375	3:132932608-132935312	S3_132934430	1.47904e-27	0
GRMZM2G076796	5:24456593-24462400	S5_24458067	1.5037e-27	NA
GRMZM2G041350	10:88622254-88631055	S10_88630574	1.52556e-27	0
GRMZM2G386463	1:199647504-199651640	S1_199650652	1.53156e-27	0
GRMZM2G120661	7:7257432-7274533	S7_7267802	1.53614e-27	NA
GRMZM2G180697	2:154580257-154591310	S2_154589229	1.54937e-27	0
GRMZM2G065210	9:141572160-141572505	S9_141572160	1.55799e-27	140136
GRMZM2G340807	6:142752573-142753505	S6_142753399	1.56644e-27	0
GRMZM2G032280	5:83433611-83441895	S5_83435850	1.57203e-27	0
GRMZM5G886883	3:200024837-200027913	S3_200025170	1.5924e-27	0
GRMZM2G088397	3:215289039-215296512	S3_215292504	1.59842e-27	0
GRMZM2G062425	1:56218520-56227928	S1_56226879	1.61485e-27	0
GRMZM2G081970	7:98584039-98596845	S7_98590731	1.64019e-27	0
GRMZM2G149410	10:142020564-142039698	S10_142026244	1.66471e-27	118592893
GRMZM2G461533	4:145387583-145404069	S4_145396585	1.67213e-27	34812
GRMZM2G313101	6:156941374-156944786	S6_156941710	1.68465e-27	0
GRMZM2G159404	6:161475529-161479511	S6_161475569	1.6896e-27	36275
GRMZM2G471805	4:171288672-171295740	S4_171288988	1.7182e-27	0
GRMZM2G096228	5:37396903-37398838	S5_37397031	1.74825e-27	0
GRMZM2G143071	10:143878091-143889962	S10_143878091	1.77667e-27	0
GRMZM6G295344	8:158435591-158441613	S8_158441493	1.801e-27	86
GRMZM2G180155	10:2040887-2058938	S10_2043424	1.82908e-27	0
GRMZM2G024647	4:128321641-128323696	S4_128322945	1.87246e-27	0
GRMZM2G080542	6:71097577-71097718	S6_71097670	1.87634e-27	0
GRMZM2G015605	10:87284042-87284458	S10_87284305	1.89853e-27	0
GRMZM2G050705	6:21463645-21465327	S6_21465327	1.9353e-27	385360
GRMZM2G091228	8:23772525-23780843	S8_23780843	1.93552e-27	0
GRMZM2G160517	7:25509626-25524862	S7_25518892	1.94668e-27	182290
GRMZM2G115578	5:33304797-33318512	S5_33309795	1.96027e-27	114020
GRMZM2G458665	7:15339463-15350824	S7_15343919	1.97932e-27	0
GRMZM2G060045	8:134376656-134379861	S8_134376775	1.9985e-27	100434
GRMZM2G364901	2:35323450-35329734	S2_35323450	2.00136e-27	0
GRMZM2G002765	5:2387155-2400820	S5_2398584	2.0882e-27	0
GRMZM2G135599	3:89944137-89947760	S3_89944942	2.24274e-27	87504
GRMZM2G106552	1:257376495-257386454	S1_257386224	2.25447e-27	0
GRMZM2G000650	10:143557324-143573858	S10_143557426	2.25742e-27	0
GRMZM2G003742	9:18958703-18963657	S9_18962673	2.27228e-27	0
GRMZM2G432335	10:95224507-95228537	S10_95227054	2.27303e-27	0
GRMZM2G117754	8:142512032-142517013	S8_142512113	2.29826e-27	0
GRMZM2G077711	9:148626660-148634016	S9_148633073	2.38865e-27	0
GRMZM2G006178	9:131835769-131842408	S9_131838491	2.44403e-27	0
GRMZM2G433854	5:4685327-4688112	S5_4686658	2.54176e-27	NA
GRMZM2G469414	5:57215194-57240395	S5_57236104	2.56849e-27	0
GRMZM2G012690	5:163265962-163270462	S5_163267202	2.586e-27	0
GRMZM2G042797	6:144787522-144789457	S6_144789117	2.61496e-27	0
GRMZM2G010156	6:75317990-75318479	S6_75318143	2.63343e-27	0
GRMZM2G032267	5:74190312-74195379	S5_74190312	2.75351e-27	0
GRMZM2G310069	3:148137644-148141302	S3_148139815	2.75428e-27	0
GRMZM2G453078	8:130885629-130887108	S8_130886400	2.78926e-27	0
GRMZM2G090963	8:126867035-126875956	S8_126871627	2.83616e-27	0
GRMZM2G010775	3:140437381-140445063	S3_140443359	2.85997e-27	0
GRMZM2G061990	3:219454908-219463457	S3_219458162	2.86008e-27	0
GRMZM2G465257	10:37912645-37917957	S10_37914360	2.86053e-27	0
GRMZM2G041694	6:162675609-162683845	S6_162678113	2.93446e-27	0
GRMZM2G001088	8:162513417-162516856	S8_162514342	2.97691e-27	0
GRMZM2G125044	3:211402689-211411070	S3_211407334	2.99988e-27	0
GRMZM2G431691	10:127361335-127370561	S10_127369445	3.09658e-27	NA
GRMZM2G090719	8:151345690-151347227	S8_151345690	3.19736e-27	0
GRMZM2G027571	2:40049213-40051198	S2_40050622	3.20158e-27	0
GRMZM2G119933	1:15774558-15784330	S1_15779599	3.21218e-27	0
AC190841.2_FG007	2:230084169-230089851	S2_230084470	3.30205e-27	0
GRMZM2G317801	9:99442307-99443277	S9_99442890	3.30754e-27	0
GRMZM2G062826	8:28291545-28305053	S8_28292346	3.31719e-27	0
GRMZM2G146386	9:141730092-141737363	S9_141737167	3.3367e-27	0
GRMZM2G420121	1:261468315-261472215	S1_261468923	3.3758e-27	228280
GRMZM2G122871	6:104230650-104235141	S6_104230733	3.51924e-27	0
GRMZM2G022804	1:123324781-123325678	S1_123325204	3.59267e-27	61068
GRMZM2G160151	3:218429431-218433440	S3_218432711	3.62205e-27	0
GRMZM2G140150	5:205830814-205837914	S5_205837188	3.6246e-27	0
GRMZM2G031420	6:133839888-133846282	S6_133846282	3.63882e-27	0
GRMZM2G119468	4:195154158-195156501	S4_195155331	3.64174e-27	0
GRMZM2G129166	6:155264607-155265435	S6_155265378	3.66274e-27	0
GRMZM2G113781	1:229875206-229877820	S1_229877771	3.68736e-27	0
GRMZM2G074280	4:36017204-36019759	S4_36019614	3.72075e-27	0
GRMZM2G382273	7:28020496-28029263	S7_28023007	3.73649e-27	248787
GRMZM2G436785	1:255763234-255765680	S1_255765196	3.78862e-27	0
GRMZM2G040493	2:11376227-11394264	S2_11384813	3.82143e-27	0
GRMZM2G400268	1:179621147-179629131	S1_179624404	3.84011e-27	0
GRMZM2G360429	1:36218276-36225330	S1_36220464	3.90345e-27	0
GRMZM2G044265	3:160556771-160563843	S3_160558462	3.90839e-27	0
GRMZM2G086237	5:23892429-23897793	S5_23894786	3.9226e-27	0
GRMZM2G079768	4:74664533-74666797	S4_74666297	3.93426e-27	56281
GRMZM2G163409	1:227176884-227178908	S1_227176884	4.06538e-27	NA
GRMZM2G093731	7:117047815-117049296	S7_117047925	4.07979e-27	0
GRMZM2G047028	3:188373712-188390176	S3_188387602	4.14113e-27	0
AC205035.3_FG004	6:128958812-128958975	S6_128958812	4.1742e-27	0
GRMZM2G439198	5:59063906-59082919	S5_59073514	4.20241e-27	0
GRMZM2G337143	10:88622254-88631055	S10_88629879	4.2082e-27	0
GRMZM2G011893	6:55545201-55551601	S6_55545252	4.33097e-27	0
GRMZM5G866910	4:202618163-202622404	S4_202620415	4.36169e-27	0
GRMZM2G055705	5:132342673-132343781	S5_132343694	4.47792e-27	0
GRMZM2G150471	6:151421215-151427694	S6_151423158	4.64103e-27	0
GRMZM2G168510	3:136446524-136449154	S3_136448886	4.76847e-27	0
GRMZM6G178175	1:87370566-87372830	S1_87370672	4.77749e-27	0
GRMZM2G328795	3:169157126-169160330	S3_169158104	4.80786e-27	0
GRMZM2G163860	7:89736479-89737681	S7_89737560	4.83117e-27	174945
GRMZM2G133558	6:80211847-80214779	S6_80214126	4.87009e-27	87902
GRMZM2G107106	4:32023815-32027913	S4_32024820	4.89305e-27	NA
GRMZM2G150524	6:19367637-19373745	S6_19367637	4.98207e-27	5394525
GRMZM2G162082	7:144539245-144542195	S7_144541046	5.18123e-27	0
GRMZM2G332918	9:152309065-152323556	S9_152316233	5.18345e-27	NA
GRMZM5G802854	3:212029230-212032159	S3_212029956	5.2134e-27	139844
GRMZM2G061672	2:3610765-3619443	S2_3616784	5.2623e-27	0
GRMZM2G105571	1:5867090-5870656	S1_5869638	5.42985e-27	0
GRMZM2G460406	4:217220030-217220820	S4_217220820	5.47802e-27	0
GRMZM2G068808	10:75823032-75827960	S10_75826008	5.51866e-27	0
GRMZM2G160458	4:128630735-128631938	S4_128630779	5.64113e-27	0
GRMZM2G021470	6:164760940-164767714	S6_164767567	5.64491e-27	0
AC217370.3_FG003	3:121043626-121046927	S3_121044763	5.70658e-27	0
GRMZM2G083427	9:141080870-141089034	S9_141085945	5.71393e-27	0
GRMZM2G362281	1:61450533-61457291	S1_61451283	5.75771e-27	0
GRMZM2G072589	1:46857539-46869830	S1_46865171	5.86362e-27	NA
GRMZM2G125193	3:215735724-215744938	S3_215744694	5.94691e-27	0
GRMZM2G408598	2:40967087-40980024	S2_40967219	5.99418e-27	0
GRMZM2G151015	1:179367612-179373809	S1_179371646	6.13765e-27	NA
AC204641.5_FG001	2:9361384-9367110	S2_9365634	6.15308e-27	NA
GRMZM2G064023	4:234360453-234367343	S4_234363696	6.223e-27	0
GRMZM5G839422	3:17291854-17297555	S3_17292559	6.43321e-27	0
GRMZM2G096412	7:156954254-156955600	S7_156954254	6.63612e-27	0
GRMZM2G177061	7:172155694-172165350	S7_172161570	6.82225e-27	NA
GRMZM2G013677	6:141660302-141663747	S6_141663530	6.85743e-27	0
GRMZM2G000361	7:156311035-156314608	S7_156311902	7.00548e-27	677116
GRMZM2G121404	3:37769274-37773996	S3_37772384	7.02145e-27	92658
GRMZM2G129615	4:28858889-28861321	S4_28859025	7.08755e-27	0
GRMZM2G110328	1:248178742-248185112	S1_248178806	7.10778e-27	0
GRMZM2G027856	3:209879987-209883618	S3_209883460	7.18543e-27	0
GRMZM2G088627	1:189179491-189183800	S1_189180098	7.19803e-27	0
GRMZM2G045808	1:227176884-227178908	S1_227176884	7.21124e-27	58685
GRMZM2G160324	1:39041278-39077687	S1_39057036	7.21873e-27	0
GRMZM2G011731	3:170589094-170591357	S3_170590480	7.21956e-27	0
GRMZM2G071319	8:101917940-101921167	S8_101918540	7.24224e-27	0
GRMZM2G473925	2:135069002-135078400	S2_135077362	7.25636e-27	0
GRMZM2G104575	9:143213569-143216708	S9_143213845	7.32292e-27	0
GRMZM2G138494	5:1843902-1852217	S5_1844154	7.57305e-27	0
GRMZM2G126917	8:148753321-148757894	S8_148757886	7.6007e-27	0
GRMZM2G016660	7:101767473-101771420	S7_101769870	7.76131e-27	153479
GRMZM2G045688	1:220253459-220257677	S1_220255341	7.79618e-27	0
GRMZM2G012178	5:209617373-209620717	S5_209618568	7.99425e-27	0
GRMZM2G147123	4:103568146-103570508	S4_103568146	8.12741e-27	0
GRMZM2G151237	5:211972616-211976501	S5_211973513	8.18081e-27	0
GRMZM2G051767	8:136999375-137003070	S8_137000572	8.35978e-27	0
GRMZM2G018417	1:8338333-8350957	S1_8339513	8.38779e-27	0
GRMZM2G042782	10:115852456-115861279	S10_115860466	8.39504e-27	141725
GRMZM2G036752	2:210248552-210249605	S2_210249219	8.40056e-27	0
GRMZM2G125867	7:116103229-116106434	S7_116103790	8.46722e-27	50766
GRMZM2G087600	1:40419732-40425421	S1_40419732	8.50642e-27	0
GRMZM2G066059	10:127832398-127834828	S10_127834297	8.50884e-27	0
GRMZM2G175253	8:17947094-17949291	S8_17948392	8.55648e-27	0
GRMZM2G180622	3:28620619-28622607	S3_28621143	8.60743e-27	0
GRMZM2G115395	2:48482111-48483467	S2_48482111	8.66348e-27	0
GRMZM2G352042	3:32027203-32048513	S3_32039262	8.6723e-27	0
GRMZM2G038303	7:165027148-165035210	S7_165035202	8.74668e-27	0
GRMZM2G039113	6:142712088-142714682	S6_142714057	8.87921e-27	43793
GRMZM2G151468	9:129603158-129609956	S9_129603363	8.90097e-27	8629
GRMZM2G701310	5:5426561-5428097	S5_5428048	8.9872e-27	4801
GRMZM2G083755	1:187375553-187378108	S1_187377304	9.23712e-27	0
GRMZM2G054123	8:38418244-38418893	S8_38418859	9.31333e-27	0
GRMZM2G114672	9:87302825-87308097	S9_87305848	9.58189e-27	0
GRMZM2G015818	3:8336427-8350246	S3_8347289	9.72772e-27	0
GRMZM5G874277	6:135090881-135093210	S6_135090881	9.74584e-27	386791
GRMZM2G703348	2:207898852-207901605	S2_207900343	9.86798e-27	0
GRMZM2G094072	10:123593867-123598485	S10_123595574	9.98412e-27	0
GRMZM2G043348	5:56243527-56247315	S5_56246993	9.99498e-27	0
GRMZM2G146000	1:276604034-276608675	S1_276606142	1.00013e-26	0
GRMZM2G147579	5:217470424-217472407	S5_217472208	1.00809e-26	0
GRMZM6G287292	3:5296437-5298277	S3_5296936	1.02155e-26	0
GRMZM2G038791	5:74067103-74080063	S5_74076923	1.03253e-26	0
GRMZM2G075992	8:32574656-32575534	S8_32574656	1.03382e-26	0
GRMZM2G161019	8:119262088-119272870	S8_119266337	1.05308e-26	0
GRMZM2G011655	6:55807662-55813333	S6_55812714	1.07476e-26	0
GRMZM2G446895	10:80592344-80608149	S10_80608149	1.09608e-26	0
GRMZM2G078320	3:148595442-148596205	S3_148595671	1.10429e-26	91115
GRMZM2G023028	2:107809332-107812847	S2_107812057	1.15475e-26	0
GRMZM2G337792	2:26001966-26011926	S2_26008128	1.17182e-26	285713
AC210816.3_FG006	1:156171954-156172255	S1_156171991	1.17909e-26	0
GRMZM2G099960	3:32541845-32544923	S3_32541880	1.20778e-26	6650
GRMZM2G149875	5:7271868-7281171	S5_7272032	1.21272e-26	NA
GRMZM2G029223	6:158178991-158188159	S6_158181314	1.21556e-26	NA
GRMZM2G116840	1:256427081-256429822	S1_256427081	1.22542e-26	0
GRMZM2G180384	5:214192563-214195236	S5_214195062	1.23459e-26	0
GRMZM2G356260	5:20525-29023	S5_22085	1.2454e-26	0
GRMZM2G462537	9:126063668-126067934	S9_126063884	1.24665e-26	0
GRMZM5G825902	3:231359249-231362897	S3_231361574	1.25537e-26	230617578
GRMZM2G169320	1:13535128-13537938	S1_13537833	1.29679e-26	0
GRMZM2G403915	4:124002655-124007425	S4_124005650	1.3053e-26	0
GRMZM2G082214	8:2110771-2115294	S8_2111534	1.3188e-26	0
GRMZM2G083437	1:248798196-248805145	S1_248804901	1.32467e-26	0
GRMZM2G119675	2:214078538-214078753	S2_214078621	1.33071e-26	23214
GRMZM2G006363	4:3893774-3898336	S4_3897736	1.33189e-26	0
GRMZM2G149619	7:140847935-140856985	S7_140856053	1.3845e-26	0
GRMZM2G087619	3:175226617-175234989	S3_175232101	1.38736e-26	58412
GRMZM2G160136	6:165543544-165553228	S6_165547618	1.39613e-26	NA
GRMZM2G019050	1:196729687-196735252	S1_196730855	1.40484e-26	0
GRMZM5G889467	5:65964356-65989646	S5_65986951	1.42159e-26	400705
GRMZM2G146446	5:31667997-31677330	S5_31675319	1.44605e-26	0
GRMZM2G048287	9:148248668-148251548	S9_148251455	1.4463e-26	0
AC205500.3_FG002	1:106503676-106506650	S1_106506490	1.48826e-26	173749
GRMZM2G051836	1:65663128-65668763	S1_65664281	1.52186e-26	16754
GRMZM2G556667	2:64570183-64575591	S2_64574778	1.62215e-26	0
GRMZM2G033219	2:4839860-4846014	S2_4841959	1.64081e-26	0
GRMZM5G842103	2:200347779-200352173	S2_200347779	1.68225e-26	NA
GRMZM2G108686	2:111055631-111060320	S2_111055670	1.69561e-26	0
GRMZM2G011473	4:193701363-193702357	S4_193701918	1.69596e-26	0
GRMZM2G081826	5:183531545-183535808	S5_183533449	1.71311e-26	0
GRMZM2G153232	5:212138414-212151837	S5_212141418	1.71547e-26	NA
GRMZM2G371345	9:14327604-14332439	S9_14329105	1.716e-26	NA
GRMZM5G879536	10:17169110-17175699	S10_17173306	1.73406e-26	356153
GRMZM2G031824	7:106360239-106363588	S7_106361943	1.73678e-26	0
GRMZM2G317285	3:197390770-197399465	S3_197398072	1.73786e-26	0
GRMZM2G467338	2:115503470-115520911	S2_115519151	1.74236e-26	0
GRMZM2G099413	5:56386547-56400927	S5_56397524	1.74967e-26	0
GRMZM2G115342	4:236304727-236307747	S4_236305245	1.74986e-26	0
GRMZM2G022248	1:298487833-298497944	S1_298493805	1.75304e-26	0
GRMZM2G302673	7:118656947-118657326	S7_118656947	1.78903e-26	48669
GRMZM2G072300	5:209190599-209199482	S5_209199145	1.79053e-26	0
GRMZM2G546541	4:203818713-203824493	S4_203822402	1.79768e-26	29735
GRMZM2G020785	8:153330274-153334879	S8_153334364	1.80341e-26	0
GRMZM2G174803	10:24959147-24966083	S10_24960964	1.81212e-26	0
GRMZM2G116004	2:175593341-175597218	S2_175593568	1.81276e-26	0
GRMZM2G102447	5:59747043-59756522	S5_59754224	1.83182e-26	0
GRMZM5G874167	2:164084694-164088251	S2_164085966	1.83992e-26	0
GRMZM2G159956	9:127466895-127475025	S9_127467397	1.84094e-26	204609
GRMZM6G412501	6:104240199-104241292	S6_104240364	1.85485e-26	0
GRMZM2G080501	9:135601057-135602720	S9_135602129	1.88153e-26	0
GRMZM2G047097	8:90895104-90901515	S8_90901341	1.90139e-26	0
GRMZM2G164538	10:95394908-95397757	S10_95395438	1.96104e-26	30048
GRMZM2G164249	1:276876238-276884414	S1_276878873	1.97506e-26	229336
GRMZM2G396550	3:154126289-154129520	S3_154127631	1.99898e-26	0
GRMZM2G024303	6:2442006-2446366	S6_2444155	2.01699e-26	0
GRMZM2G126182	5:42531929-42537682	S5_42534904	2.02151e-26	0
GRMZM5G879737	5:34981549-34987841	S5_34986898	2.05006e-26	0
GRMZM2G703821	1:176783486-176786260	S1_176784417	2.06584e-26	0
GRMZM2G133028	3:40578501-40579113	S3_40579113	2.06676e-26	0
GRMZM2G045185	2:57066791-57069870	S2_57067147	2.15778e-26	123557
GRMZM2G048821	1:79243571-79249072	S1_79247868	2.19961e-26	0
GRMZM2G038388	7:28345180-28345426	S7_28345180	2.22741e-26	9784
GRMZM2G087806	9:95183210-95188931	S9_95183281	2.24041e-26	138820
GRMZM2G031904	2:13831806-13839434	S2_13832307	2.26027e-26	0
GRMZM2G043109	3:45035931-45054311	S3_45051969	2.28732e-26	147456
GRMZM2G055217	1:22643642-22656536	S1_22648836	2.2972e-26	0
GRMZM2G134062	6:63915693-63921337	S6_63921273	2.31139e-26	0
GRMZM2G392683	6:115123115-115126274	S6_115124177	2.31847e-26	NA
GRMZM2G072855	7:119991473-119997039	S7_119991637	2.34053e-26	7546
GRMZM2G067752	7:107022271-107026999	S7_107022603	2.34382e-26	0
GRMZM2G131431	6:63723309-63728114	S6_63724016	2.35175e-26	0
GRMZM2G031453	9:137055492-137058143	S9_137057290	2.35954e-26	NA
GRMZM2G042598	1:231242492-231248793	S1_231248228	2.37072e-26	0
GRMZM2G082943	3:136407949-136408946	S3_136408744	2.37513e-26	0
GRMZM2G025031	8:144415496-144416007	S8_144415839	2.37914e-26	84081
GRMZM2G014066	8:149461467-149464599	S8_149461741	2.40931e-26	0
GRMZM2G083453	5:37724605-37730607	S5_37729412	2.41004e-26	76305
GRMZM2G064732	1:16346804-16356072	S1_16349086	2.42567e-26	0
GRMZM2G164131	5:13514908-13517820	S5_13514908	2.44208e-26	0
GRMZM2G055660	10:141827489-141838947	S10_141829896	2.45451e-26	0
GRMZM2G131577	1:230239670-230250925	S1_230244167	2.45774e-26	0
GRMZM2G146190	6:92474069-92481750	S6_92474919	2.46158e-26	0
GRMZM2G163561	8:117138723-117146514	S8_117140293	2.55157e-26	0
GRMZM2G117632	10:117042272-117047942	S10_117047828	2.59286e-26	0
GRMZM2G101689	1:60864106-60872464	S1_60864776	2.59394e-26	0
GRMZM2G150710	4:151769086-151770096	S4_151769719	2.62116e-26	0
GRMZM2G146761	2:199831670-199838363	S2_199837158	2.66368e-26	0
GRMZM2G111045	4:149303753-149317132	S4_149309358	2.68779e-26	1358714
GRMZM2G119544	1:241450880-241456621	S1_241456471	2.69002e-26	0
GRMZM2G119782	5:213385620-213395074	S5_213385895	2.70037e-26	0
GRMZM2G062777	1:158489169-158498846	S1_158492367	2.72107e-26	137550
GRMZM2G041729	3:223169193-223176786	S3_223169942	2.75414e-26	0
GRMZM5G840612	5:215976799-215979601	S5_215978699	2.7577e-26	0
GRMZM2G034015	9:60598198-60604462	S9_60604030	2.76174e-26	0
GRMZM2G088140	10:37912645-37917957	S10_37913014	2.7773e-26	0
GRMZM2G449123	1:190777688-190797284	S1_190792154	2.83376e-26	0
GRMZM2G107745	1:292029046-292029628	S1_292029419	2.84229e-26	0
GRMZM2G378442	3:45048551-45054311	S3_45054311	2.85371e-26	0
GRMZM2G017578	4:201638068-201643965	S4_201640726	2.88807e-26	0
GRMZM6G735128	9:119776289-119779056	S9_119776355	2.93274e-26	0
GRMZM2G173633	10:124343925-124356246	S10_124351103	2.94478e-26	0
GRMZM5G806630	3:38167032-38180073	S3_38167598	2.96325e-26	0
GRMZM2G434572	1:239739151-239740373	S1_239739214	2.99572e-26	NA
GRMZM2G138995	8:156025186-156031120	S8_156027101	3.00224e-26	8811
GRMZM2G102502	4:152813817-152823993	S4_152815393	3.00246e-26	0
GRMZM2G027665	9:39394798-39397887	S9_39396428	3.00648e-26	15168
GRMZM2G114888	5:66860457-66863265	S5_66861882	3.01109e-26	0
GRMZM5G857930	10:147526750-147555388	S10_147550850	3.15948e-26	0
GRMZM2G406715	8:34585244-34585744	S8_34585716	3.1628e-26	37197
GRMZM2G159013	5:67697447-67703234	S5_67702044	3.1742e-26	40649
GRMZM2G167085	8:12902178-12905690	S8_12902262	3.21152e-26	0
GRMZM2G025488	1:205728029-205730079	S1_205729070	3.29548e-26	0
GRMZM2G130016	1:254533642-254535919	S1_254534963	3.31761e-26	0
GRMZM2G177324	8:166825006-166826016	S8_166825006	3.44547e-26	0
GRMZM2G136341	10:84769433-84774135	S10_84774039	3.44811e-26	0
GRMZM2G136155	9:30633474-30633796	S9_30633474	3.48097e-26	0
GRMZM2G447987	2:221524436-221528182	S2_221527609	3.52026e-26	0
GRMZM2G025860	3:201697174-201705136	S3_201702116	3.6687e-26	0
GRMZM2G093157	9:145641455-145642638	S9_145642178	3.69526e-26	117533
GRMZM2G179005	10:115538727-115539290	S10_115539219	3.74411e-26	0
GRMZM2G082906	5:32527648-32531545	S5_32527669	3.74682e-26	0
GRMZM2G400604	3:174406573-174414332	S3_174413954	3.78152e-26	0
GRMZM2G139714	5:76410326-76419013	S5_76414878	3.80442e-26	0
GRMZM2G124203	1:214974223-214980048	S1_214976397	3.82121e-26	0
GRMZM2G079417	5:32378737-32382449	S5_32381046	3.8365e-26	5046
GRMZM5G825192	7:89737179-89737681	S7_89737179	3.90467e-26	1079075
GRMZM2G122306	6:55411827-55419552	S6_55416250	3.9179e-26	0
GRMZM2G073495	6:3043647-3059029	S6_3058695	3.95641e-26	0
GRMZM2G003635	1:173231555-173247642	S1_173240603	3.96528e-26	0
GRMZM2G121398	6:9493219-9503566	S6_9495623	3.98904e-26	NA
GRMZM2G081322	1:61934621-61952467	S1_61942015	3.99853e-26	0
GRMZM2G167356	5:155023414-155027353	S5_155027353	4.02075e-26	0
GRMZM2G372200	8:127492866-127499058	S8_127496004	4.10169e-26	0
GRMZM2G132301	10:132198513-132208916	S10_132208807	4.14186e-26	0
GRMZM2G008242	5:212696103-212699578	S5_212699348	4.16603e-26	0
GRMZM2G040887	1:7237180-7237520	S1_7237210	4.18637e-26	0
GRMZM2G129448	4:199718821-199724971	S4_199719551	4.23976e-26	0
GRMZM5G824698	5:208440497-208445487	S5_208442648	4.2867e-26	1037988
GRMZM2G036070	8:3160849-3167991	S8_3164375	4.34718e-26	0
GRMZM2G432662	3:183694389-183695171	S3_183694408	4.42498e-26	0
GRMZM2G115182	1:17461270-17461901	S1_17461712	4.43563e-26	49631
GRMZM2G050501	7:163660693-163663168	S7_163663096	4.45987e-26	0
GRMZM2G143767	6:93486626-93493464	S6_93490823	4.70017e-26	0
GRMZM2G081060	2:16672198-16681482	S2_16681482	4.76279e-26	0
GRMZM2G109039	5:203873898-203879313	S5_203875007	4.77422e-26	0
GRMZM2G083285	7:28020496-28029263	S7_28023007	4.79506e-26	245024
GRMZM2G462760	6:92559931-92560820	S6_92559931	4.8258e-26	0
GRMZM2G165894	5:14084297-14090781	S5_14085224	4.84357e-26	0
GRMZM2G565911	10:92550734-92552294	S10_92552294	4.84967e-26	56620442
GRMZM2G141587	4:231742569-231752643	S4_231751821	4.92441e-26	0
GRMZM2G130278	2:196559195-196574423	S2_196559281	4.94355e-26	0
GRMZM2G153369	2:199045001-199049789	S2_199045057	4.95456e-26	0
GRMZM2G120596	1:286929098-286934634	S1_286930812	5.02065e-26	0
GRMZM2G123143	8:40684672-40692338	S8_40689734	5.07669e-26	0
AC184130.4_FG012	4:235768344-235770043	S4_235768644	5.10123e-26	0
GRMZM2G028379	1:261278652-261288621	S1_261288576	5.20147e-26	179790
GRMZM2G004222	9:121840283-121848689	S9_121846208	5.27601e-26	11943
GRMZM2G333641	1:110644813-110647092	S1_110645207	5.38363e-26	0
GRMZM2G161545	4:145387460-145403926	S4_145388088	5.47392e-26	0
GRMZM2G358956	3:223913955-223917010	S3_223916389	5.47969e-26	0
GRMZM2G046916	7:159502734-159505389	S7_159505140	5.75426e-26	0
GRMZM2G104166	2:22656034-22660600	S2_22656034	5.83502e-26	0
GRMZM5G822819	6:19367637-19373745	S6_19369027	5.95546e-26	5984134
GRMZM2G473111	8:120812170-120814254	S8_120812170	5.97197e-26	314983
GRMZM2G443655	1:44190943-44197719	S1_44191499	5.99492e-26	0
GRMZM2G077307	3:202059333-202064934	S3_202064625	6.00545e-26	0
GRMZM2G148078	10:46274514-46275419	S10_46274654	6.05408e-26	2453549
GRMZM2G118104	4:74621238-74622785	S4_74621958	6.07718e-26	0
GRMZM2G155317	1:293129731-293133097	S1_293130106	6.10676e-26	0
GRMZM2G012898	10:31015787-31016807	S10_31015942	6.1447e-26	NA
GRMZM2G039029	2:114650592-114653495	S2_114651541	6.15172e-26	0
GRMZM2G089962	6:156887420-156888422	S6_156887523	6.20114e-26	95235
GRMZM2G016435	3:195462151-195462369	S3_195462369	6.22929e-26	0
GRMZM2G126594	6:131606644-131610972	S6_131610565	6.24299e-26	0
GRMZM2G079746	8:62182632-62184396	S8_62183556	6.35226e-26	157248
GRMZM2G082174	1:213942336-213942942	S1_213942740	6.35605e-26	231169
GRMZM2G414140	5:4685327-4688112	S5_4686502	6.39802e-26	NA
GRMZM2G080917	3:170149801-170155223	S3_170153721	6.55011e-26	0
GRMZM5G822563	3:212487356-212499224	S3_212499109	6.64363e-26	0
GRMZM2G381473	3:57098372-57101566	S3_57099469	6.71533e-26	0
GRMZM2G016997	4:193515854-193534892	S4_193523034	6.73745e-26	0
GRMZM2G120300	7:140608854-140612709	S7_140612054	6.75173e-26	0
GRMZM2G170612	2:64121208-64123550	S2_64121449	6.8683e-26	0
GRMZM2G023194	10:111795811-111798418	S10_111795884	7.08702e-26	0
GRMZM2G019434	1:171553572-171558210	S1_171554285	7.11539e-26	0
GRMZM2G024624	1:244817833-244830874	S1_244830038	7.27014e-26	15941
GRMZM2G167262	2:44927669-44933276	S2_44927922	7.30269e-26	0
GRMZM2G076989	1:157143994-157155381	S1_157155381	7.39118e-26	0
GRMZM2G465771	3:185454021-185454539	S3_185454457	7.6966e-26	82092
GRMZM2G116087	8:172667079-172673832	S8_172669025	7.76951e-26	0
GRMZM2G418450	2:234138933-234154948	S2_234141288	7.7784e-26	0
GRMZM2G086801	2:4693258-4705682	S2_4696191	7.7833e-26	0
GRMZM2G383234	6:103958714-103959416	S6_103958715	7.78597e-26	0
GRMZM2G042818	3:198661064-198678125	S3_198665670	7.90856e-26	0
GRMZM2G079308	6:103312534-103316128	S6_103316035	7.96093e-26	0
GRMZM2G039089	5:169619980-169622780	S5_169620502	8.27551e-26	0
GRMZM2G173596	5:36976168-36977424	S5_36976994	8.42773e-26	0
GRMZM2G161988	8:25394873-25396432	S8_25396174	8.43254e-26	249629
GRMZM2G040968	10:19859055-19862285	S10_19859055	8.55758e-26	529409
GRMZM2G111537	5:31011924-31014325	S5_31012507	8.62981e-26	0
GRMZM2G001327	6:136879815-136882741	S6_136880201	8.66278e-26	0
GRMZM2G144841	9:113509272-113517764	S9_113515056	8.85826e-26	0
GRMZM2G072658	5:6864905-6875700	S5_6869490	9.20886e-26	0
GRMZM2G046907	2:190671778-190676079	S2_190673967	9.22923e-26	NA
GRMZM2G456357	1:151745505-151750765	S1_151747567	9.32101e-26	228575
GRMZM2G364145	1:30347592-30350466	S1_30348689	9.33032e-26	0
GRMZM2G122476	9:101311453-101318013	S9_101317724	9.53483e-26	0
GRMZM2G147481	1:19910470-19911080	S1_19910602	9.56953e-26	90841
AC195807.3_FG004	8:157891307-157899119	S8_157894114	9.65865e-26	6288
GRMZM2G125083	10:146640977-146642881	S10_146642353	9.81248e-26	0
GRMZM2G476973	1:268624280-268630529	S1_268627967	9.83833e-26	90794
GRMZM2G147271	8:94261742-94264206	S8_94264161	9.87136e-26	2704
GRMZM2G151923	9:12328463-12339920	S9_12329979	9.89083e-26	0
GRMZM2G052740	4:237580535-237590306	S4_237589839	9.91918e-26	89239
GRMZM2G033379	2:25281559-25287310	S2_25281794	9.92473e-26	0
GRMZM2G151440	5:211253842-211258372	S5_211256810	1.00349e-25	0
GRMZM2G170262	4:36962901-36964445	S4_36963209	1.00766e-25	0
GRMZM2G382077	1:242223466-242227973	S1_242227873	1.01367e-25	0
GRMZM2G109668	10:129587710-129589417	S10_129589186	1.02145e-25	0
AC166636.1_FG008	5:14775435-14778436	S5_14778272	1.06053e-25	NA
GRMZM2G056365	9:19521067-19521526	S9_19521067	1.06669e-25	0
GRMZM2G092021	3:231198497-231205761	S3_231204460	1.07845e-25	0
GRMZM2G058573	10:125944745-125955931	S10_125953122	1.08644e-25	0
GRMZM2G082696	1:255763234-255765697	S1_255765465	1.10283e-25	28554
GRMZM5G809370	5:174715957-174722994	S5_174721700	1.10773e-25	188227
GRMZM2G004412	10:2986901-2990686	S10_2990127	1.12707e-25	0
GRMZM2G061232	7:159796710-159801875	S7_159801155	1.13087e-25	10452
GRMZM5G851753	2:11400695-11405672	S2_11405125	1.15692e-25	20163
GRMZM2G320135	10:131992419-131993415	S10_131992655	1.1617e-25	0
GRMZM2G170313	4:178486096-178486489	S4_178486489	1.16455e-25	0
GRMZM2G155015	6:90046265-90052161	S6_90052123	1.17e-25	0
GRMZM2G074472	7:142847276-142850094	S7_142847367	1.186e-25	0
GRMZM2G322641	2:234090196-234105855	S2_234098584	1.2042e-25	0
GRMZM2G027378	4:221041912-221045179	S4_221044621	1.2042e-25	0
GRMZM2G000874	7:174227-188937	S7_179564	1.2274e-25	54627
GRMZM2G009681	10:57549733-57557079	S10_57553418	1.25081e-25	0
GRMZM2G701180	6:148827000-148832322	S6_148832322	1.25317e-25	0
GRMZM2G065066	1:155206283-155212357	S1_155206676	1.25923e-25	0
GRMZM2G140342	7:121349141-121352173	S7_121350529	1.26594e-25	0
GRMZM2G335657	8:39215091-39217710	S8_39217205	1.29013e-25	0
GRMZM5G871861	8:22655382-22658133	S8_22658133	1.3046e-25	0
GRMZM2G107984	1:172955767-172959393	S1_172955931	1.31232e-25	0
GRMZM2G112764	6:85321616-85324502	S6_85323042	1.32703e-25	0
GRMZM2G021015	5:131400807-131401593	S5_131401259	1.3613e-25	184719
GRMZM2G066870	3:49054737-49057030	S3_49056537	1.39356e-25	61149
GRMZM2G418752	7:110934631-110945545	S7_110944077	1.40754e-25	0
GRMZM2G372502	8:5598251-5601379	S8_5600982	1.42727e-25	NA
GRMZM2G005998	5:84284566-84290439	S5_84287420	1.45621e-25	0
GRMZM2G180218	5:86181224-86189327	S5_86186454	1.46058e-25	0
GRMZM2G012280	1:293297397-293300506	S1_293300506	1.48253e-25	0
GRMZM2G134749	6:57439231-57444305	S6_57439953	1.49056e-25	0
GRMZM2G412441	2:71240625-71241294	S2_71240656	1.49503e-25	50103
GRMZM2G096802	3:177165378-177172755	S3_177170854	1.51487e-25	18904
GRMZM2G068862	7:132189887-132198351	S7_132194720	1.57001e-25	0
GRMZM2G459474	4:141297949-141298738	S4_141298401	1.59005e-25	0
GRMZM2G066902	2:231536029-231539691	S2_231537467	1.5956e-25	0
GRMZM2G120942	7:119072682-119075629	S7_119072682	1.60479e-25	0
GRMZM2G150950	10:142694891-142695978	S10_142695978	1.6058e-25	0
GRMZM2G142712	2:37192927-37197817	S2_37197390	1.60839e-25	0
GRMZM2G070716	1:25369684-25371533	S1_25369971	1.61135e-25	0
GRMZM2G163641	9:85250458-85252269	S9_85250458	1.62459e-25	0
GRMZM2G319747	8:124467094-124472326	S8_124471965	1.64605e-25	0
GRMZM2G177224	10:148356772-148369659	S10_148361249	1.65572e-25	0
GRMZM5G863784	3:166286842-166296970	S3_166290251	1.6735e-25	0
GRMZM2G158093	4:161392033-161392778	S4_161392321	1.68194e-25	4238
GRMZM2G078114	2:197179734-197194139	S2_197188418	1.69204e-25	188209
GRMZM2G157156	8:71501398-71505738	S8_71502634	1.69875e-25	0
GRMZM5G801241	4:46647210-46656873	S4_46656873	1.70791e-25	0
GRMZM2G402309	6:41691237-41695003	S6_41693604	1.71039e-25	0
GRMZM2G156174	10:140985682-141006022	S10_140992112	1.71699e-25	0
GRMZM2G083102	7:136777215-136781175	S7_136777223	1.7217e-25	0
GRMZM2G160364	7:117269017-117275199	S7_117271406	1.76691e-25	0
GRMZM2G370915	4:96575457-96575805	S4_96575805	1.831e-25	7446490
GRMZM2G080764	1:262366781-262373878	S1_262366872	1.83651e-25	0
GRMZM2G439950	6:136192923-136205106	S6_136203109	1.84919e-25	230092
GRMZM2G008583	10:147697173-147702487	S10_147698670	1.85998e-25	22469
GRMZM2G032807	7:74909060-74912331	S7_74909796	1.8653e-25	249010
GRMZM2G089248	1:89004823-89007830	S1_89005008	1.92887e-25	0
GRMZM2G033680	10:7869637-7873712	S10_7872905	1.94329e-25	0
GRMZM5G811268	10:78900150-78903645	S10_78901361	1.94865e-25	172005
GRMZM2G097820	10:23363773-23366630	S10_23366630	1.95397e-25	0
GRMZM2G140577	8:119356659-119364745	S8_119364721	1.9745e-25	0
GRMZM2G059753	3:201165044-201167954	S3_201165077	1.98466e-25	23117
GRMZM2G060952	1:31744646-31752541	S1_31748562	1.98674e-25	0
GRMZM2G024119	2:44642758-44646652	S2_44646652	1.98888e-25	0
GRMZM2G368908	10:146104263-146124600	S10_146120652	1.98993e-25	0
GRMZM2G121625	10:25562580-25576265	S10_25562638	2.0009e-25	231091
GRMZM2G069656	1:213942321-213943307	S1_213942501	2.0142e-25	0
AC206898.3_FG006	5:32444668-32450567	S5_32446450	2.07302e-25	4871
GRMZM2G016281	5:4685327-4688112	S5_4686658	2.07858e-25	NA
GRMZM2G168829	2:143430027-143430244	S2_143430244	2.08242e-25	68433
GRMZM2G359664	8:68203117-68209338	S8_68209021	2.08244e-25	0
GRMZM2G089231	6:139350182-139356179	S6_139355498	2.08746e-25	0
GRMZM2G481184	1:273157766-273168660	S1_273158017	2.10308e-25	149285
GRMZM2G102000	2:11217413-11224808	S2_11221140	2.14379e-25	0
GRMZM2G007385	5:171921342-171924315	S5_171922611	2.17002e-25	0
GRMZM2G093828	1:179989771-179992604	S1_179991638	2.17621e-25	0
GRMZM2G113250	1:296557914-296559482	S1_296559482	2.20218e-25	212058
GRMZM2G149038	1:30909646-30911474	S1_30910063	2.21889e-25	125648
GRMZM2G043758	2:202960969-202970617	S2_202970617	2.23475e-25	NA
GRMZM2G324669	2:3701242-3703246	S2_3701328	2.25237e-25	18189
GRMZM2G179505	2:202930209-202954525	S2_202931192	2.29331e-25	0
GRMZM2G434219	1:300052941-300063001	S1_300055470	2.29754e-25	0
GRMZM2G035445	7:23963821-23974261	S7_23968805	2.32246e-25	0
GRMZM2G702229	10:126606661-126608373	S10_126606661	2.33399e-25	26145
GRMZM2G029559	5:155282687-155286168	S5_155282990	2.34812e-25	0
GRMZM2G001915	8:39598108-39598610	S8_39598307	2.37562e-25	0
GRMZM2G174782	4:185903355-185910109	S4_185905129	2.39524e-25	0
GRMZM5G882378	5:46973015-46976319	S5_46973015	2.39782e-25	0
GRMZM2G135314	2:226521192-226524967	S2_226523161	2.44117e-25	0
GRMZM5G826979	6:27901179-27905344	S6_27905278	2.46934e-25	0
GRMZM2G474883	2:27560313-27565560	S2_27564835	2.47344e-25	0
GRMZM2G457193	4:72342561-72343331	S4_72342685	2.52415e-25	71412
GRMZM2G087312	2:191806474-191809911	S2_191807260	2.52876e-25	0
GRMZM2G021567	2:211135147-211138569	S2_211135320	2.55823e-25	0
AC233854.1_FG002	8:76606887-76614411	S8_76609171	2.60443e-25	96486
GRMZM2G131597	2:110784847-110792276	S2_110792276	2.6538e-25	0
GRMZM2G479744	1:294782448-294790309	S1_294784880	2.65673e-25	0
GRMZM2G019090	3:136349879-136350574	S3_136349879	2.68255e-25	0
GRMZM2G040975	6:64248981-64257978	S6_64250093	2.70225e-25	0
GRMZM2G138245	5:22821981-22827086	S5_22825920	2.72332e-25	0
GRMZM2G158887	2:216434076-216435197	S2_216435107	2.73554e-25	0
GRMZM2G171028	6:100268275-100269388	S6_100269104	2.74677e-25	0
GRMZM2G128491	9:120334218-120336505	S9_120336505	2.84172e-25	0
GRMZM2G149768	6:136879816-136882741	S6_136881672	2.84998e-25	120401
GRMZM2G062772	4:201525057-201526783	S4_201526264	2.8771e-25	13479
GRMZM2G007680	10:7403048-7407584	S10_7403359	2.88019e-25	40359
GRMZM2G079850	1:263184262-263195067	S1_263195030	2.92762e-25	0
GRMZM2G318180	6:164757978-164762201	S6_164758240	2.9555e-25	0
GRMZM2G075158	5:204369585-204379617	S5_204371323	2.95873e-25	117545
GRMZM2G044552	3:19254672-19262376	S3_19255302	2.97986e-25	0
GRMZM2G155232	8:15551067-15552764	S8_15552467	2.98081e-25	437386
GRMZM5G890604	4:188584709-188589289	S4_188586471	3.00041e-25	34
GRMZM2G432525	5:173730431-173741393	S5_173737485	3.00819e-25	NA
GRMZM2G101105	1:220760880-220767712	S1_220766358	3.0137e-25	61045
GRMZM2G361074	4:160590285-160596412	S4_160593789	3.01869e-25	0
GRMZM2G343317	2:2037167-2063492	S2_2063286	3.11835e-25	0
GRMZM2G061833	5:84119644-84125798	S5_84120655	3.12274e-25	NA
GRMZM2G169087	2:212435393-212438303	S2_212436870	3.15912e-25	0
GRMZM2G336962	2:203383706-203397255	S2_203391131	3.16091e-25	0
GRMZM2G112337	6:99924913-99934741	S6_99926489	3.16333e-25	0
GRMZM5G872373	1:193279305-193288017	S1_193287810	3.17103e-25	0
GRMZM2G117796	9:127747546-127768602	S9_127767821	3.20007e-25	0
GRMZM2G087758	6:144924601-144926420	S6_144924660	3.22028e-25	39450
GRMZM2G161390	5:168442541-168442709	S5_168442541	3.25367e-25	0
GRMZM6G995474	3:208904953-208916682	S3_208907866	3.2584e-25	62761
GRMZM2G138964	4:210707621-210711901	S4_210708937	3.2597e-25	0
GRMZM2G110993	9:44281335-44294479	S9_44293808	3.28666e-25	0
GRMZM2G069317	1:170003452-170007271	S1_170007147	3.28985e-25	551574
AC196957.3_FG005	1:181668557-181669267	S1_181668579	3.29937e-25	6149
GRMZM2G091595	5:64942033-64947957	S5_64942033	3.31657e-25	62524
GRMZM2G102450	2:2787742-2795131	S2_2794172	3.31686e-25	0
GRMZM2G074377	8:114515309-114519050	S8_114517205	3.33869e-25	241010
GRMZM2G093902	7:165050390-165074794	S7_165051005	3.34856e-25	0
GRMZM2G522066	1:165100571-165101041	S1_165100941	3.36227e-25	0
GRMZM2G109743	7:32638040-32645487	S7_32638279	3.36263e-25	0
GRMZM2G054678	5:20608-25115	S5_22380	3.39969e-25	12988
GRMZM2G000245	10:128580615-128589120	S10_128584858	3.40028e-25	0
GRMZM2G120484	1:276876238-276884362	S1_276878873	3.43062e-25	0
GRMZM2G169628	4:180459355-180460527	S4_180459633	3.43964e-25	0
GRMZM2G148940	9:87667139-87676908	S9_87669568	3.46513e-25	0
GRMZM2G154223	2:61137219-61137914	S2_61137760	3.47202e-25	0
GRMZM2G012413	7:147417108-147421705	S7_147418396	3.4831e-25	0
GRMZM2G014444	5:146922985-146927554	S5_146924547	3.54018e-25	0
GRMZM2G105987	5:25048499-25050123	S5_25049474	3.62595e-25	0
GRMZM2G022224	3:159979703-159985672	S3_159980034	3.64805e-25	0
GRMZM2G424053	6:157965358-157969421	S6_157965660	3.65478e-25	0
GRMZM2G027105	5:183478688-183484024	S5_183483771	3.67341e-25	0
GRMZM2G076114	8:5908978-5917540	S8_5917540	3.69348e-25	NA
GRMZM5G871910	5:76240737-76255147	S5_76242835	3.70803e-25	0
GRMZM2G162382	7:10699839-10703034	S7_10701095	3.7304e-25	0
GRMZM2G144166	5:181263755-181272415	S5_181269632	3.81158e-25	0
GRMZM2G083081	5:913901-928349	S5_921918	3.86306e-25	0
GRMZM2G119867	10:67237078-67240432	S10_67237078	3.87155e-25	42260
GRMZM2G058078	3:223904593-223907102	S3_223906388	3.91735e-25	0
GRMZM2G329119	10:115945161-115958314	S10_115949411	3.93478e-25	207255
GRMZM2G008748	4:128290297-128292011	S4_128291232	3.94872e-25	0
GRMZM2G009888	10:117804809-117817206	S10_117806851	3.97336e-25	0
GRMZM2G161670	2:128707332-128708928	S2_128708781	4.01318e-25	NA
GRMZM2G019874	3:221721934-221722814	S3_221722814	4.02295e-25	0
GRMZM2G023364	1:25098817-25100954	S1_25099725	4.04963e-25	0
GRMZM2G153766	8:12783914-12790356	S8_12785730	4.0571e-25	0
GRMZM2G004521	2:9360866-9367110	S2_9365634	4.08019e-25	218580958
AC214507.3_FG001	10:125944745-125955931	S10_125953764	4.09957e-25	0
GRMZM2G047021	3:188373712-188390176	S3_188376057	4.09996e-25	0
GRMZM2G349709	10:115965984-115968091	S10_115967684	4.18886e-25	0
GRMZM5G831142	3:213628406-213630198	S3_213629331	4.20058e-25	0
GRMZM2G129268	2:221286883-221291522	S2_221287062	4.2348e-25	0
GRMZM2G063643	2:159467530-159472664	S2_159467767	4.30911e-25	0
GRMZM2G085856	4:170252276-170260262	S4_170260262	4.38878e-25	0
GRMZM2G157443	4:38054209-38061920	S4_38054523	4.39659e-25	82944
GRMZM2G163658	8:117138770-117146435	S8_117146400	4.39961e-25	0
GRMZM2G529313	9:16689079-16701495	S9_16689306	4.41856e-25	0
GRMZM2G094595	8:136850495-136853767	S8_136853703	4.43237e-25	96035
GRMZM2G064914	3:167726651-167733960	S3_167733775	4.49785e-25	0
GRMZM5G807835	2:207884003-207890847	S2_207884099	4.51448e-25	0
GRMZM2G178906	10:112603441-112606865	S10_112606524	4.5636e-25	96415
GRMZM2G072065	2:11741113-11742437	S2_11741141	4.66486e-25	0
GRMZM2G128160	9:12570527-12584918	S9_12575252	4.68656e-25	0
GRMZM2G121704	5:45776031-45781511	S5_45776031	4.73267e-25	157887
GRMZM2G073826	5:135221617-135224387	S5_135224387	4.75548e-25	118437
GRMZM2G123776	1:70525021-70527195	S1_70525025	4.84568e-25	0
GRMZM2G357656	7:159459936-159465472	S7_159465322	4.85872e-25	6508
GRMZM2G054415	4:5508954-5513227	S4_5513185	5.08209e-25	0
GRMZM2G381025	3:200257323-200265096	S3_200261515	5.08813e-25	0
GRMZM2G017537	9:7177751-7192810	S9_7178789	5.15542e-25	0
GRMZM2G026203	3:114038769-114042902	S3_114041436	5.19914e-25	0
GRMZM2G052616	3:64821153-64823997	S3_64823400	5.35778e-25	0
GRMZM2G121840	5:2126937-2129063	S5_2127693	5.49416e-25	0
GRMZM2G075153	1:65042512-65045975	S1_65045784	5.50843e-25	0
GRMZM2G340601	4:82012874-82017793	S4_82012947	5.54686e-25	NA
GRMZM2G162460	9:139007275-139018723	S9_139016120	5.54945e-25	0
GRMZM2G360677	4:233143177-233148028	S4_233148028	5.67715e-25	72877
GRMZM2G084521	5:59296936-59300498	S5_59297583	5.87378e-25	0
GRMZM2G168337	4:167215233-167225566	S4_167220297	5.89041e-25	0
GRMZM2G035574	7:27043004-27048907	S7_27048840	5.89784e-25	0
GRMZM2G083150	3:32107022-32112340	S3_32111107	5.91465e-25	0
GRMZM2G131254	1:179367612-179374162	S1_179371129	5.92447e-25	0
GRMZM5G878582	1:50435800-50436909	S1_50435813	5.96139e-25	0
GRMZM2G460566	8:159522917-159526607	S8_159523083	5.97498e-25	27551
GRMZM5G861451	5:5197814-5200207	S5_5199997	5.99566e-25	0
GRMZM5G873681	5:28214843-28223430	S5_28215218	6.04523e-25	0
GRMZM2G076348	4:70091594-70094199	S4_70093340	6.05886e-25	53751
GRMZM2G179220	1:79847982-79851862	S1_79851862	6.19537e-25	0
GRMZM2G178140	7:33101609-33113682	S7_33113666	6.3314e-25	1269799
GRMZM2G370377	2:223136654-223140377	S2_223138771	6.35016e-25	NA
GRMZM2G001033	5:182239006-182244338	S5_182240187	6.39382e-25	0
GRMZM2G059018	4:73799106-73806860	S4_73801898	6.47039e-25	0
GRMZM2G179793	6:162741330-162757002	S6_162744517	6.56737e-25	0
GRMZM2G065593	8:118220806-118225071	S8_118224685	6.60229e-25	0
GRMZM5G838754	10:129034045-129036325	S10_129035680	6.60488e-25	0
GRMZM2G554914	5:171310589-171322603	S5_171317157	6.61538e-25	0
GRMZM2G082076	7:105639054-105644082	S7_105643284	6.73043e-25	110845
GRMZM2G173321	10:65109439-65112351	S10_65111678	6.84885e-25	87786
GRMZM2G133097	6:19367637-19373745	S6_19369027	6.88893e-25	3780113
GRMZM2G030839	9:142456972-142463685	S9_142459649	6.93274e-25	0
GRMZM2G351921	8:131049839-131066715	S8_131060617	7.08719e-25	0
GRMZM2G124281	1:212102137-212114792	S1_212114659	7.10594e-25	0
GRMZM2G017269	6:162879288-162890772	S6_162889515	7.17897e-25	0
GRMZM2G344279	10:140776075-140782622	S10_140777027	7.30798e-25	NA
AC206266.3_FG001	9:17749125-17758015	S9_17753118	7.42194e-25	154045
GRMZM2G030873	5:198623099-198627275	S5_198624834	7.53054e-25	15023742
GRMZM5G850199	2:202960887-202971848	S2_202961480	7.54779e-25	0
GRMZM2G358618	3:154128581-154138571	S3_154138052	7.6249e-25	0
GRMZM2G361220	1:285132810-285142642	S1_285134662	7.62823e-25	0
GRMZM2G173871	5:177715792-177723661	S5_177720619	7.72894e-25	NA
GRMZM2G124335	2:212060714-212065180	S2_212060714	7.73248e-25	0
GRMZM2G031213	3:207249542-207257274	S3_207249798	7.82682e-25	0
GRMZM2G358238	9:134893914-134900420	S9_134895409	7.95111e-25	0
GRMZM2G101042	8:65656708-65661931	S8_65657489	7.95536e-25	0
GRMZM2G131024	3:43867518-43870422	S3_43870209	8.02003e-25	0
GRMZM2G055154	5:63649202-63652225	S5_63652225	8.10906e-25	0
GRMZM2G418916	5:173165652-173172623	S5_173165652	8.24826e-25	0
GRMZM5G878153	1:297022712-297028720	S1_297028590	8.44373e-25	0
GRMZM5G818983	1:124133945-124136120	S1_124134450	8.49298e-25	151602
GRMZM2G467263	1:188961155-188962925	S1_188961359	8.52968e-25	0
GRMZM2G475899	3:132295165-132296484	S3_132296168	8.55317e-25	0
GRMZM2G448607	6:24281066-24282011	S6_24281710	8.62947e-25	0
GRMZM2G429101	3:154691817-154703442	S3_154696673	8.74352e-25	0
GRMZM2G023638	5:67625640-67629738	S5_67628704	8.81028e-25	0
GRMZM2G335638	5:87806597-87812226	S5_87809291	8.85112e-25	0
GRMZM2G075744	2:213470353-213479875	S2_213474195	8.92961e-25	0
GRMZM2G067257	2:223136654-223140377	S2_223138771	8.96235e-25	NA
GRMZM2G442128	2:37392591-37407226	S2_37395099	9.05184e-25	NA
GRMZM2G175031	3:1566671-1571462	S3_1566955	9.06866e-25	0
GRMZM2G091487	5:5643316-5644612	S5_5644573	9.17194e-25	0
GRMZM2G153863	8:66869997-66872546	S8_66869997	9.25372e-25	134409
GRMZM2G171478	3:146630857-146642200	S3_146632397	9.28779e-25	0
GRMZM5G873249	8:126033623-126038432	S8_126033994	9.31444e-25	62122
GRMZM2G001805	10:109356715-109363594	S10_109359508	9.33652e-25	0
GRMZM5G830596	8:93829032-93829331	S8_93829032	9.3843e-25	18968
GRMZM2G397402	5:98309496-98312261	S5_98309496	9.41149e-25	770206
GRMZM2G428579	9:118298146-118299339	S9_118298664	9.41916e-25	0
GRMZM5G856734	1:226233261-226238476	S1_226235122	9.41943e-25	0
GRMZM5G821024	2:140956580-140959906	S2_140959906	9.6495e-25	0
GRMZM5G828229	10:82052281-82063817	S10_82056608	9.65477e-25	0
GRMZM2G348697	6:136462611-136463481	S6_136462611	9.66309e-25	257464
GRMZM2G008558	6:109787190-109788299	S6_109788016	9.87701e-25	0
GRMZM2G059106	2:181476134-181484261	S2_181482396	9.93643e-25	0
GRMZM2G066293	6:9185267-9193709	S6_9191502	9.93734e-25	0
GRMZM2G042133	1:250151499-250156766	S1_250154610	1.00929e-24	14932100
AC197029.3_FG003	7:105639054-105644082	S7_105639276	1.01695e-24	102360
GRMZM2G104546	2:173487003-173492192	S2_173488364	1.01987e-24	0
GRMZM5G802395	10:12792599-12796685	S10_12793101	1.02814e-24	0
GRMZM5G899855	9:87302750-87311977	S9_87307426	1.03279e-24	12892
GRMZM2G458718	4:41983010-41988317	S4_41986811	1.04127e-24	NA
GRMZM2G138698	8:171118918-171136271	S8_171125099	1.045e-24	0
GRMZM5G850355	4:145387460-145404069	S4_145394141	1.04678e-24	0
GRMZM2G177970	3:199303241-199320800	S3_199309529	1.05165e-24	0
GRMZM2G134471	9:137030076-137039715	S9_137033615	1.05642e-24	0
GRMZM2G003852	2:221907479-221908263	S2_221907479	1.05962e-24	0
GRMZM2G398024	4:194583617-194588673	S4_194587323	1.08344e-24	191193
GRMZM2G412229	5:12572084-12587356	S5_12584145	1.08901e-24	0
GRMZM2G168065	5:51458702-51466665	S5_51463083	1.13327e-24	NA
GRMZM2G570035	8:87554204-87555007	S8_87554988	1.13809e-24	101543
GRMZM2G018619	9:77764421-77768437	S9_77766272	1.1413e-24	0
GRMZM2G022506	10:73140486-73147637	S10_73146453	1.15159e-24	0
GRMZM2G050333	9:24467853-24470224	S9_24469930	1.15231e-24	0
GRMZM2G320307	5:201319699-201326048	S5_201321516	1.1611e-24	0
GRMZM2G147256	2:29889893-29894679	S2_29891241	1.16294e-24	0
GRMZM2G393762	9:148058199-148060149	S9_148059370	1.16814e-24	NA
GRMZM2G145758	2:44796525-44798791	S2_44798589	1.18192e-24	0
GRMZM2G012213	5:204369884-204376662	S5_204375518	1.19103e-24	0
GRMZM2G177263	2:10880438-10889709	S2_10882503	1.19273e-24	0
GRMZM2G130651	7:31316022-31322043	S7_31316390	1.19583e-24	0
GRMZM2G159554	5:208390383-208392189	S5_208390440	1.2078e-24	0
GRMZM2G029583	5:181433699-181442178	S5_181436684	1.21208e-24	0
GRMZM6G729818	2:198411488-198426205	S2_198418491	1.22234e-24	0
GRMZM2G012841	5:183360251-183372752	S5_183367350	1.22409e-24	0
GRMZM2G092107	2:43968373-43974434	S2_43968504	1.22957e-24	0
GRMZM2G138077	3:129069128-129076381	S3_129074595	1.26851e-24	0
GRMZM2G590333	4:215440188-215445695	S4_215443839	1.29433e-24	0
GRMZM2G158595	9:45486863-45493419	S9_45493187	1.29683e-24	0
GRMZM5G881803	6:147636313-147641599	S6_147639150	1.31937e-24	0
GRMZM5G834286	8:58838180-58840656	S8_58840153	1.32308e-24	151785
GRMZM2G145651	2:145617315-145624234	S2_145617492	1.33813e-24	0
GRMZM2G056513	2:3976448-3979714	S2_3976448	1.34023e-24	0
GRMZM2G362312	5:154520505-154521200	S5_154520935	1.36186e-24	0
GRMZM2G136769	1:84929780-84934476	S1_84934304	1.36339e-24	0
GRMZM2G072406	7:119955724-119956177	S7_119956177	1.3717e-24	0
GRMZM5G845129	5:45996556-45997675	S5_45996744	1.37556e-24	0
GRMZM2G034143	5:66050693-66066862	S5_66053768	1.37705e-24	0
AC233967.1_FG001	2:55260410-55260997	S2_55260410	1.39007e-24	37985
GRMZM2G383601	7:119072682-119075629	S7_119073075	1.39901e-24	105814
GRMZM5G836674	3:199722523-199736985	S3_199724777	1.40229e-24	0
GRMZM2G165231	4:130052203-130057682	S4_130057600	1.43547e-24	0
GRMZM5G894200	1:221289167-221295165	S1_221295062	1.43566e-24	39052
GRMZM2G474658	8:132050589-132060428	S8_132055005	1.4479e-24	0
GRMZM2G003715	10:78142644-78160459	S10_78152888	1.46511e-24	0
GRMZM2G424873	8:172622387-172631722	S8_172630520	1.48962e-24	0
GRMZM2G147709	8:156774182-156780404	S8_156777541	1.50684e-24	0
GRMZM2G147158	2:47163300-47167301	S2_47167291	1.51207e-24	5707
GRMZM2G084940	1:51317110-51325426	S1_51325426	1.54347e-24	0
GRMZM2G029780	5:212075948-212078258	S5_212076050	1.5438e-24	22042
GRMZM2G081919	3:180868472-180872952	S3_180869851	1.54431e-24	0
GRMZM2G169316	8:167533349-167540378	S8_167538712	1.57657e-24	0
GRMZM2G074850	6:69151950-69158254	S6_69154717	1.57905e-24	177404
GRMZM2G044074	1:56560282-56563530	S1_56560368	1.58985e-24	0
GRMZM2G475265	2:204600457-204606889	S2_204600774	1.60941e-24	6016
AC207628.4_FG010	3:202899710-202916870	S3_202909888	1.63118e-24	0
GRMZM2G135834	1:72240372-72242390	S1_72240372	1.63749e-24	0
GRMZM2G037505	3:11447961-11448244	S3_11448054	1.67019e-24	0
GRMZM2G073731	4:239954069-239966280	S4_239963172	1.6853e-24	0
GRMZM2G166931	1:289283933-289294285	S1_289289648	1.6885e-24	0
GRMZM2G011915	6:55807662-55813333	S6_55812886	1.69196e-24	17213
GRMZM2G054998	2:165893164-165899082	S2_165898959	1.70722e-24	NA
GRMZM2G149383	1:71340404-71347465	S1_71347430	1.72479e-24	0
GRMZM2G060611	6:160800544-160825165	S6_160814413	1.74167e-24	0
AC212112.4_FG002	5:206244487-206250356	S5_206244725	1.7615e-24	0
GRMZM2G484706	7:25797050-25797742	S7_25797050	1.77654e-24	0
AC233899.1_FG005	9:149914673-149919019	S9_149918558	1.78379e-24	0
GRMZM2G157043	8:152945777-152951287	S8_152946767	1.79115e-24	143990
GRMZM2G109425	2:218301507-218306401	S2_218301687	1.83537e-24	0
GRMZM2G131623	1:226611145-226619858	S1_226618139	1.85743e-24	0
GRMZM2G127665	3:196201753-196212331	S3_196206945	1.87327e-24	0
GRMZM2G481755	5:195505110-195505498	S5_195505360	1.87652e-24	0
GRMZM2G486757	3:170480327-170488543	S3_170485274	1.89622e-24	0
GRMZM2G041381	7:155624117-155633884	S7_155626635	1.94937e-24	0
GRMZM2G313341	5:65149006-65154606	S5_65149006	1.94943e-24	0
GRMZM2G117240	1:172037571-172041070	S1_172040046	1.94963e-24	0
GRMZM2G439311	4:188375631-188378574	S4_188375743	1.95891e-24	0
GRMZM2G128074	10:139399717-139410600	S10_139405677	1.9625e-24	0
GRMZM2G114660	4:152742424-152743703	S4_152742630	1.98775e-24	0
GRMZM2G139691	3:187079354-187088075	S3_187082190	1.99166e-24	0
GRMZM2G055936	8:149893919-149898192	S8_149894842	1.99468e-24	0
GRMZM2G005562	5:82584127-82598042	S5_82586539	1.99643e-24	0
GRMZM2G083580	7:170519722-170535306	S7_170534416	2.00875e-24	0
GRMZM5G873765	6:127432165-127435011	S6_127435011	2.01002e-24	30049
GRMZM2G010061	6:108054455-108058859	S6_108054573	2.03454e-24	NA
GRMZM2G368799	5:167279690-167280719	S5_167280539	2.03597e-24	0
GRMZM2G176028	8:171065253-171072172	S8_171065930	2.0524e-24	0
GRMZM5G876395	6:19367637-19373745	S6_19370287	2.05522e-24	4600977
GRMZM2G095194	5:182500703-182507674	S5_182501098	2.06389e-24	0
GRMZM2G036351	9:150514479-150515562	S9_150515007	2.10659e-24	0
GRMZM2G150984	5:215061841-215077225	S5_215074244	2.1212e-24	0
GRMZM2G465734	1:231016014-231022555	S1_231021645	2.12843e-24	0
GRMZM2G073045	3:207552711-207554003	S3_207553063	2.13108e-24	0
GRMZM2G028266	8:170738503-170747414	S8_170738612	2.14188e-24	0
GRMZM2G128477	6:165277891-165295264	S6_165278034	2.15555e-24	0
GRMZM2G021704	3:197390770-197398513	S3_197391582	2.17685e-24	0
GRMZM2G101250	2:113265015-113269538	S2_113265093	2.19828e-24	17827147
AC212023.4_FG006	1:224846971-224848268	S1_224847040	2.24027e-24	4704
GRMZM2G099802	10:129482576-129485106	S10_129482919	2.26275e-24	0
GRMZM2G052178	2:1269840-1293236	S2_1292932	2.26413e-24	0
GRMZM2G108767	7:165719794-165723574	S7_165719938	2.2939e-24	0
GRMZM5G896731	1:59464579-59469515	S1_59464947	2.30925e-24	0
GRMZM2G059580	9:80419312-80423331	S9_80420619	2.31314e-24	298423
GRMZM2G089567	6:19367637-19373745	S6_19369027	2.31838e-24	6280227
GRMZM2G165506	1:138148067-138156448	S1_138151741	2.34628e-24	0
GRMZM2G152815	9:149541206-149548248	S9_149545600	2.35853e-24	81467
GRMZM2G346263	1:265018690-265033463	S1_265025061	2.37978e-24	0
GRMZM2G170812	9:128914221-128921403	S9_128920730	2.41028e-24	0
GRMZM5G813809	8:37227682-37246336	S8_37246313	2.441e-24	157397
GRMZM2G063517	7:129470831-129483662	S7_129470831	2.45694e-24	0
GRMZM2G037150	2:176668674-176672096	S2_176670275	2.46322e-24	0
GRMZM2G013038	7:7511946-7514481	S7_7512004	2.46418e-24	NA
AC206968.3_FG003	2:46972915-46977586	S2_46972915	2.49676e-24	0
GRMZM2G161299	5:152470620-152479890	S5_152474320	2.50408e-24	0
GRMZM2G091560	4:191037035-191057045	S4_191053384	2.57128e-24	0
GRMZM2G080731	8:119662632-119665480	S8_119664269	2.6236e-24	0
GRMZM2G135396	2:37820047-37830178	S2_37829495	2.67395e-24	0
GRMZM2G013283	2:51143635-51144958	S2_51144819	2.68992e-24	4901
GRMZM2G311919	5:143222885-143225353	S5_143223157	2.70754e-24	0
GRMZM2G324462	6:122437720-122447829	S6_122443004	2.70984e-24	0
GRMZM2G064708	3:225004558-225005420	S3_225004801	2.71052e-24	0
GRMZM2G378547	3:58874689-58886204	S3_58874808	2.74174e-24	154506
GRMZM2G167686	6:99924913-99925063	S6_99924913	2.76735e-24	16457
GRMZM2G012992	6:120457513-120462457	S6_120462457	2.86628e-24	0
GRMZM5G826838	1:269559893-269563674	S1_269563641	2.89933e-24	0
AC196043.3_FG005	4:127226807-127231188	S4_127229194	2.92104e-24	249942
GRMZM2G006006	4:169464526-169470081	S4_169464626	2.93577e-24	0
GRMZM2G117222	1:70163309-70171559	S1_70171074	2.94401e-24	83259
GRMZM2G351582	1:279179584-279189396	S1_279184801	2.96747e-24	0
GRMZM2G011608	3:230739991-230747298	S3_230741379	3.01426e-24	0
AC197771.3_FG001	10:78900150-78903645	S10_78901361	3.03093e-24	284680
GRMZM2G002921	7:175679665-175688147	S7_175681960	3.07663e-24	NA
GRMZM2G105207	2:208787320-208793942	S2_208790656	3.10187e-24	0
GRMZM2G175089	6:162308497-162321922	S6_162310502	3.12088e-24	0
GRMZM2G376085	3:170814816-170818702	S3_170818618	3.12585e-24	0
GRMZM2G063700	4:233143177-233148028	S4_233148022	3.12956e-24	195441
GRMZM2G059393	3:140437381-140445063	S3_140443359	3.13263e-24	134133
GRMZM2G086768	6:116653269-116659770	S6_116655660	3.15232e-24	180315
GRMZM2G065692	2:134523361-134525862	S2_134525576	3.18804e-24	142439
GRMZM5G837108	5:203603071-203604798	S5_203603100	3.19377e-24	0
GRMZM2G149211	8:113952417-113956953	S8_113954790	3.20839e-24	0
GRMZM2G404647	7:89737179-89737681	S7_89737179	3.24112e-24	1085842
GRMZM2G140867	6:57554482-57557399	S6_57554482	3.24218e-24	0
GRMZM2G117685	3:220366366-220378425	S3_220366372	3.24496e-24	169149
GRMZM2G460866	3:186806057-186814682	S3_186810271	3.30977e-24	29144
GRMZM2G421513	4:158586372-158592137	S4_158591514	3.31681e-24	0
GRMZM5G891295	5:198026546-198032483	S5_198028458	3.31722e-24	0
GRMZM2G379428	5:15211129-15214390	S5_15214287	3.34427e-24	6476
GRMZM2G058655	3:213735702-213738766	S3_213735702	3.34457e-24	0
GRMZM2G133566	6:80211847-80214779	S6_80213485	3.43368e-24	0
GRMZM2G165969	6:114062131-114067186	S6_114065521	3.43772e-24	0
GRMZM2G157384	4:195223873-195239230	S4_195227410	3.46204e-24	18275
GRMZM2G068176	5:79145852-79150266	S5_79147629	3.50512e-24	86334
GRMZM2G049915	10:36781556-36787657	S10_36787374	3.52955e-24	0
GRMZM5G891558	8:87547380-87555007	S8_87554988	3.70852e-24	94273
GRMZM5G834040	7:91667576-91667871	S7_91667833	3.73519e-24	0
GRMZM2G128648	9:141428930-141431969	S9_141429752	3.73585e-24	NA
GRMZM2G057966	10:31015787-31021118	S10_31015787	3.77008e-24	NA
GRMZM2G035636	6:165214743-165223717	S6_165216527	3.77848e-24	129326620
GRMZM2G000093	2:5691603-5698047	S2_5698047	3.86802e-24	0
GRMZM2G445630	1:16798584-16800467	S1_16798699	3.88016e-24	2023
GRMZM2G042099	3:198605960-198613104	S3_198605960	3.88249e-24	0
GRMZM2G160770	7:116399070-116409653	S7_116399122	3.91553e-24	82231
GRMZM2G404769	5:175690755-175691601	S5_175690760	3.94883e-24	0
AC207628.4_FG009	3:202899533-202905400	S3_202900249	3.95757e-24	0
GRMZM2G060669	4:238860459-238878458	S4_238861153	3.98981e-24	0
GRMZM2G131723	1:230430056-230434354	S1_230433906	4.06179e-24	163067
GRMZM2G078508	10:27130631-27134738	S10_27130687	4.0973e-24	353801
GRMZM2G100505	6:133009501-133012442	S6_133010214	4.12318e-24	0
GRMZM5G862959	10:15229510-15241314	S10_15230176	4.17294e-24	0
GRMZM2G307553	2:138610432-138620244	S2_138613999	4.18277e-24	61178
GRMZM2G353213	10:118011052-118022248	S10_118015367	4.20903e-24	0
GRMZM2G168506	5:34112692-34118516	S5_34113765	4.21875e-24	0
GRMZM5G877925	7:7256341-7273133	S7_7267441	4.26461e-24	131522333
GRMZM2G168858	7:145668436-145677917	S7_145677688	4.2649e-24	30979
GRMZM2G377600	5:160790580-160797293	S5_160795640	4.36901e-24	0
GRMZM2G126002	10:13553455-13558497	S10_13553804	4.48753e-24	0
GRMZM2G357734	1:17652925-17666179	S1_17660111	4.50367e-24	NA
GRMZM2G112805	5:65245634-65254042	S5_65251000	4.51395e-24	190874
GRMZM5G896916	9:147399059-147401334	S9_147400508	4.52124e-24	0
GRMZM2G179800	4:78008983-78009602	S4_78009315	4.5644e-24	273511
GRMZM2G038606	3:36465934-36470424	S3_36466082	4.59218e-24	0
GRMZM2G056377	1:8338333-8350957	S1_8338333	4.69432e-24	248013
GRMZM2G042855	3:112216033-112223524	S3_112216305	4.69455e-24	12916278
GRMZM2G047815	3:13736169-13738610	S3_13738589	4.75796e-24	0
GRMZM2G153409	10:8788963-8796579	S10_8790975	4.76639e-24	332433
AC235540.1_FG001	2:128690979-128698357	S2_128694993	4.78958e-24	7583374
GRMZM5G895282	7:16663538-16682340	S7_16672168	4.82824e-24	0
GRMZM2G054378	5:48681-49729	S5_49133	4.93903e-24	25154
GRMZM2G067306	5:18358303-18359127	S5_18358546	4.95077e-24	0
GRMZM2G114930	3:122079551-122094261	S3_122085078	4.987e-24	0
GRMZM2G106680	5:183014150-183018714	S5_183014150	5.02252e-24	52175
GRMZM2G565940	2:132746759-132748760	S2_132746874	5.08114e-24	0
GRMZM2G102903	2:213825226-213834497	S2_213825318	5.16765e-24	60307
GRMZM2G112072	2:36987633-36989920	S2_36988240	5.16801e-24	0
GRMZM2G439203	5:59063728-59072542	S5_59063811	5.25381e-24	0
GRMZM2G072133	7:98272596-98276996	S7_98273262	5.29909e-24	310894
AC207342.3_FG008	8:135947364-135951677	S8_135947503	5.29955e-24	0
GRMZM2G164743	10:132021424-132037329	S10_132037213	5.30617e-24	0
GRMZM2G040743	1:84303844-84308675	S1_84306948	5.33419e-24	0
GRMZM2G125679	2:12345588-12364606	S2_12349774	5.34188e-24	0
GRMZM5G872568	9:139799632-139804957	S9_139800523	5.47601e-24	0
GRMZM2G077316	1:76740247-76741335	S1_76740564	5.56941e-24	0
GRMZM5G866884	1:193280762-193288085	S1_193285844	5.74015e-24	0
GRMZM2G139329	3:188145996-188150005	S3_188146217	5.79915e-24	0
GRMZM2G143817	6:130082057-130086405	S6_130082080	5.90855e-24	0
GRMZM2G057829	5:197632789-197643455	S5_197638512	5.91961e-24	0
GRMZM2G400694	9:42360396-42366415	S9_42363610	5.94588e-24	0
GRMZM2G147210	4:14877349-14881380	S4_14880190	5.9563e-24	NA
GRMZM2G004083	8:22175342-22182293	S8_22180748	6.05268e-24	0
GRMZM2G164797	8:102220653-102225340	S8_102220806	6.10469e-24	0
GRMZM2G021422	3:227791019-227798881	S3_227798703	6.10681e-24	44940
GRMZM2G086707	8:23423267-23431635	S8_23423267	6.14562e-24	NA
GRMZM2G072264	2:6197842-6202172	S2_6201641	6.16109e-24	0
GRMZM2G130724	10:26353519-26357513	S10_26353740	6.16626e-24	0
GRMZM2G329532	5:192483872-192490358	S5_192487114	6.17711e-24	0
GRMZM2G376918	9:21688665-21693212	S9_21692267	6.31477e-24	0
GRMZM2G336815	8:18450595-18453606	S8_18450932	6.31878e-24	0
GRMZM2G081012	3:63781437-63784247	S3_63781559	6.31898e-24	0
GRMZM2G075145	2:32885631-32902326	S2_32900420	6.327e-24	59027
GRMZM2G097116	1:170322544-170324308	S1_170324223	6.3349e-24	0
GRMZM2G390896	8:23771971-23780843	S8_23776440	6.39142e-24	0
GRMZM2G134613	10:59882651-59885738	S10_59883042	6.4101e-24	0
GRMZM2G070446	6:74571583-74573998	S6_74572169	6.41481e-24	47150
GRMZM2G023798	5:78022886-78031174	S5_78025737	6.48265e-24	0
GRMZM2G147712	4:72873361-72879730	S4_72879517	6.49956e-24	0
GRMZM2G000288	7:135501620-135502970	S7_135502696	6.51518e-24	2625895
GRMZM5G883468	5:159983541-159985690	S5_159983941	6.58076e-24	NA
GRMZM2G076392	5:65979012-65990533	S5_65989835	6.6095e-24	0
GRMZM2G067183	5:199488329-199493319	S5_199492757	6.64237e-24	0
GRMZM2G150656	9:8197887-8198576	S9_8198447	6.71104e-24	0
GRMZM2G042881	1:75150388-75154199	S1_75153722	6.78988e-24	0
GRMZM2G123495	5:30616460-30619744	S5_30616498	6.90795e-24	0
GRMZM2G054093	9:104961606-104963996	S9_104963978	6.93789e-24	0
GRMZM2G375733	4:68091863-68097648	S4_68092542	7.15156e-24	51969
AC206840.3_FG002	1:57351031-57353364	S1_57351088	7.15378e-24	0
GRMZM2G101001	9:142720516-142728596	S9_142727095	7.19901e-24	0
GRMZM2G009703	6:110781318-110785593	S6_110781880	7.21542e-24	0
GRMZM2G346865	2:173960005-173962361	S2_173961622	7.30638e-24	0
GRMZM2G101693	9:98398128-98402751	S9_98400030	7.40178e-24	107362
GRMZM2G091226	9:149724010-149724795	S9_149724155	7.42168e-24	0
AC203972.3_FG001	10:27653959-27658600	S10_27656985	7.54767e-24	0
GRMZM2G017086	3:226711917-226715276	S3_226712337	7.55661e-24	0
GRMZM2G169402	1:4281954-4284006	S1_4282494	7.58265e-24	0
GRMZM2G033626	3:38744790-38747625	S3_38745928	7.58512e-24	0
GRMZM2G103955	2:237108650-237113566	S2_237109705	7.60381e-24	0
GRMZM2G121275	2:20452478-20453341	S2_20452478	7.61264e-24	0
GRMZM2G078409	2:24162321-24172284	S2_24165059	7.63008e-24	0
GRMZM2G181081	3:230002293-230004633	S3_230004475	7.69714e-24	0
GRMZM2G103896	7:147745151-147747647	S7_147745151	7.7244e-24	0
GRMZM2G156581	2:12017263-12025487	S2_12017981	7.84191e-24	0
GRMZM2G395244	2:218309287-218315255	S2_218314149	7.84291e-24	0
GRMZM2G139624	9:144855198-144858183	S9_144856289	7.85801e-24	NA
GRMZM2G098214	2:10656017-10660810	S2_10656398	7.8714e-24	0
GRMZM2G170567	1:9562968-9567952	S1_9567822	7.89704e-24	26657
GRMZM2G124225	2:212845805-212848642	S2_212848454	7.91664e-24	NA
GRMZM2G020728	8:166381537-166387585	S8_166381808	7.92091e-24	0
GRMZM2G114315	3:218621441-218630913	S3_218621545	8.06733e-24	0
GRMZM2G315931	4:197221026-197241866	S4_197232388	8.10117e-24	0
GRMZM2G384762	2:235107002-235111123	S2_235109798	8.11815e-24	NA
GRMZM2G009795	10:17531850-17532564	S10_17531939	8.17502e-24	74105
GRMZM2G169398	8:166221481-166229906	S8_166229872	8.35146e-24	0
GRMZM2G058954	3:166424622-166434022	S3_166433541	8.37346e-24	0
GRMZM2G060000	6:115307066-115311531	S6_115307249	8.48561e-24	0
GRMZM2G039370	5:25292251-25292947	S5_25292276	8.57177e-24	0
GRMZM2G111191	1:20989348-20999023	S1_20989439	8.64354e-24	0
GRMZM2G009021	7:171221995-171226053	S7_171221995	8.78965e-24	0
GRMZM2G318942	6:147529771-147539764	S6_147531454	8.80112e-24	NA
GRMZM2G006790	9:103789507-103794688	S9_103790978	8.90446e-24	0
GRMZM2G039373	1:258499337-258504729	S1_258502637	9.03532e-24	0
GRMZM5G894564	6:89626420-89628733	S6_89626770	9.19363e-24	0
GRMZM2G028438	4:156049797-156051428	S4_156050124	9.20531e-24	0
GRMZM2G147629	1:221289175-221295165	S1_221294741	9.20757e-24	36109
GRMZM2G120563	7:1297896-1321314	S7_1318092	9.21454e-24	0
GRMZM2G117680	9:119678914-119683913	S9_119681519	9.21969e-24	0
GRMZM2G038623	6:110457469-110459104	S6_110458189	9.34092e-24	0
GRMZM2G157010	1:200504344-200518662	S1_200516563	9.34129e-24	0
GRMZM2G109299	7:49099533-49103910	S7_49101220	9.34994e-24	644668
GRMZM2G132478	6:142833257-142839666	S6_142833490	9.36871e-24	0
GRMZM5G874568	6:91795137-91809150	S6_91797273	9.3721e-24	0
GRMZM2G166985	10:130845231-130851928	S10_130851703	9.55432e-24	0
GRMZM2G062527	6:142667119-142668075	S6_142667937	9.60655e-24	0
GRMZM2G052571	3:149424408-149425179	S3_149424779	9.62321e-24	0
GRMZM2G006229	3:183439595-183444809	S3_183444745	9.71823e-24	0
GRMZM2G049429	8:4801694-4810508	S8_4807888	9.85748e-24	0
GRMZM2G022625	3:200773771-200779354	S3_200779354	9.86776e-24	0
GRMZM2G074634	5:84137773-84141329	S5_84138973	9.93651e-24	0
GRMZM2G144868	1:60263446-60267772	S1_60265039	9.94038e-24	0
GRMZM2G133838	4:140726602-140729465	S4_140728865	9.98559e-24	88107
GRMZM2G003389	9:82749756-82753053	S9_82752432	1.03839e-23	0
GRMZM2G347541	4:184719893-184725269	S4_184724806	1.05841e-23	0
GRMZM2G092743	5:179972961-179984485	S5_179977843	1.0809e-23	0
GRMZM2G131389	7:170361648-170368306	S7_170362080	1.08338e-23	10687
GRMZM2G177901	5:68049025-68051746	S5_68049541	1.08414e-23	171737
GRMZM2G078401	1:221032198-221034398	S1_221032198	1.08798e-23	37465
GRMZM2G152661	10:109590956-109602894	S10_109597214	1.09835e-23	0
GRMZM2G157317	3:205701224-205702788	S3_205702169	1.09954e-23	0
GRMZM2G144936	3:187103881-187112269	S3_187103881	1.10019e-23	0
GRMZM2G071744	2:116799051-116802841	S2_116801660	1.10143e-23	103531
GRMZM5G804181	8:126033623-126038432	S8_126034869	1.11513e-23	206817
AC233955.1_FG002	9:135601068-135602720	S9_135601414	1.12036e-23	36377
GRMZM5G885644	5:212356836-212370627	S5_212356891	1.13378e-23	0
GRMZM2G458548	6:45869891-45873526	S6_45870289	1.1455e-23	0
GRMZM2G529768	8:170514324-170516715	S8_170516715	1.14573e-23	43407
GRMZM2G410357	5:78838815-78859921	S5_78838971	1.14646e-23	0
GRMZM2G350793	1:170003452-170007271	S1_170004341	1.15055e-23	243678
GRMZM2G152587	5:54562925-54563972	S5_54563237	1.16463e-23	0
GRMZM2G359505	3:160975909-160978788	S3_160977153	1.18039e-23	0
GRMZM2G353785	7:147095111-147108848	S7_147108286	1.20395e-23	5182
GRMZM2G124059	9:136331758-136340903	S9_136339826	1.20721e-23	0
GRMZM2G027336	4:204445213-204445495	S4_204445495	1.21304e-23	25631
GRMZM2G422210	3:137706938-137710732	S3_137708701	1.22011e-23	0
GRMZM2G074404	1:287776743-287777429	S1_287777164	1.22607e-23	0
GRMZM2G005844	1:23215791-23228814	S1_23215899	1.23474e-23	0
GRMZM2G109121	1:55290283-55298249	S1_55293693	1.24136e-23	0
GRMZM2G150726	6:88229377-88244537	S6_88233118	1.24325e-23	0
GRMZM2G055450	3:206259561-206265995	S3_206265214	1.24982e-23	0
GRMZM5G837872	4:5320090-5321253	S4_5320707	1.25355e-23	0
GRMZM2G155783	4:240452394-240453098	S4_240452596	1.26952e-23	0
GRMZM2G447857	3:13540150-13541919	S3_13540262	1.27398e-23	0
GRMZM2G568478	1:284129874-284133745	S1_284133592	1.28267e-23	417468
GRMZM2G125233	10:122246240-122248306	S10_122246271	1.30418e-23	0
GRMZM2G000171	5:61724815-61728134	S5_61724815	1.30485e-23	0
GRMZM2G065355	9:34807531-34808230	S9_34807710	1.33925e-23	0
GRMZM2G049950	6:75290435-75293015	S6_75290462	1.34005e-23	0
GRMZM2G163247	4:241004851-241022734	S4_241013989	1.35459e-23	0
GRMZM2G013196	5:40113073-40130143	S5_40123040	1.3786e-23	182829
GRMZM2G393935	1:249123927-249129071	S1_249128544	1.38154e-23	0
AC234520.1_FG005	1:164506443-164510525	S1_164508123	1.39555e-23	0
GRMZM2G405368	9:35635315-35639805	S9_35639392	1.39575e-23	0
GRMZM2G093291	9:26488035-26499872	S9_26490663	1.39722e-23	0
GRMZM2G086285	1:182114227-182129380	S1_182117176	1.40308e-23	200444
GRMZM2G077206	8:136249545-136254768	S8_136254704	1.40952e-23	191263
GRMZM2G069672	4:90223720-90224981	S4_90224538	1.41247e-23	0
GRMZM2G119642	7:81287844-81290135	S7_81288517	1.41503e-23	789494
GRMZM2G376416	9:59151569-59153666	S9_59153457	1.41705e-23	0
GRMZM2G146490	9:20440916-20447655	S9_20447281	1.41961e-23	0
GRMZM2G052474	7:141937907-141942040	S7_141939818	1.42222e-23	0
GRMZM2G390889	8:23771971-23780037	S8_23772223	1.4391e-23	0
GRMZM2G402002	6:167628057-167639186	S6_167630256	1.44019e-23	0
GRMZM5G890820	4:32839732-32848435	S4_32840276	1.46725e-23	0
GRMZM2G088243	5:37246357-37255903	S5_37253352	1.47725e-23	21914
GRMZM2G059991	6:136060607-136064384	S6_136062172	1.51053e-23	6133
GRMZM2G110143	1:182564898-182568134	S1_182567635	1.51395e-23	0
GRMZM2G068059	2:1974862-1982115	S2_1979436	1.53941e-23	0
GRMZM2G102664	3:13766365-13778073	S3_13773157	1.54572e-23	76531
GRMZM2G165044	3:15062557-15071131	S3_15070807	1.55199e-23	0
GRMZM2G070542	2:236871466-236876625	S2_236871583	1.55212e-23	0
GRMZM2G074122	4:227810853-227818487	S4_227812296	1.57027e-23	0
GRMZM2G441511	10:134943073-134946776	S10_134945031	1.58442e-23	NA
GRMZM2G149704	8:144757827-144765638	S8_144757927	1.58595e-23	0
GRMZM2G178875	3:33796082-33798325	S3_33796191	1.59225e-23	0
GRMZM2G011173	4:189213078-189219194	S4_189218557	1.5949e-23	0
GRMZM5G828661	1:272101403-272113234	S1_272110588	1.61991e-23	0
GRMZM2G057129	5:8145918-8147973	S5_8146988	1.64177e-23	0
GRMZM2G035417	9:32078869-32091619	S9_32086383	1.65137e-23	0
GRMZM2G152408	1:218248229-218253125	S1_218250533	1.66048e-23	0
GRMZM2G082257	1:213700172-213705656	S1_213702958	1.67799e-23	78347
GRMZM2G146225	7:109082464-109085960	S7_109085960	1.69174e-23	0
GRMZM2G333861	8:163203531-163204861	S8_163204630	1.69309e-23	0
GRMZM2G008061	7:3189168-3196024	S7_3195779	1.69881e-23	0
GRMZM2G149969	10:66732756-66738678	S10_66733742	1.69883e-23	0
GRMZM2G386389	8:157891068-157899169	S8_157894114	1.71632e-23	5167
GRMZM2G125259	4:159061931-159065326	S4_159062385	1.72032e-23	0
GRMZM2G143142	1:273003827-273006855	S1_273005877	1.72601e-23	92455
GRMZM2G120975	9:151766362-151768754	S9_151767903	1.75117e-23	0
GRMZM2G108410	1:239478100-239499005	S1_239480440	1.7552e-23	0
GRMZM2G508434	6:168067452-168071660	S6_168071660	1.7567e-23	17138
GRMZM2G100889	3:17943287-17955051	S3_17946535	1.75763e-23	0
GRMZM2G393897	8:71308102-71311056	S8_71311056	1.768e-23	0
GRMZM2G455978	2:12074669-12078171	S2_12077962	1.77702e-23	29320
GRMZM2G153823	1:196279167-196288776	S1_196280634	1.79971e-23	0
GRMZM2G147727	4:223347194-223349495	S4_223349193	1.8048e-23	17269
GRMZM2G055880	1:3442728-3444990	S1_3444990	1.80779e-23	0
GRMZM2G000718	7:168697294-168700812	S7_168698523	1.80967e-23	0
GRMZM5G869403	6:153429538-153436366	S6_153435532	1.81327e-23	0
GRMZM2G106028	3:207696123-207700097	S3_207696234	1.81815e-23	59863
GRMZM2G365957	2:104009277-104011470	S2_104011151	1.82805e-23	36238
GRMZM5G821027	2:204892932-204903450	S2_204899078	1.83271e-23	57727
GRMZM2G099186	6:31411696-31422093	S6_31415558	1.84519e-23	0
GRMZM2G107120	1:257996986-258012688	S1_257997138	1.88558e-23	0
GRMZM2G300862	3:156437582-156442018	S3_156441794	1.89679e-23	0
GRMZM2G049798	5:175634473-175637407	S5_175634531	1.90136e-23	0
GRMZM2G083551	1:194690530-194696255	S1_194695702	1.95153e-23	0
GRMZM2G000749	1:12096802-12104064	S1_12096997	1.95385e-23	0
GRMZM2G029079	5:4685327-4688112	S5_4686066	1.95917e-23	NA
GRMZM2G020620	1:107452995-107464282	S1_107458390	1.96098e-23	0
GRMZM2G076905	2:121435496-121439949	S2_121438096	1.96162e-23	772953
GRMZM2G006673	1:2856757-2858544	S1_2856860	1.96535e-23	0
GRMZM2G329159	1:10692035-10694259	S1_10692698	1.97088e-23	0
GRMZM2G098973	8:148014758-148018153	S8_148016397	1.97225e-23	0
AC235543.1_FG003	6:148914066-148917652	S6_148914360	1.98257e-23	13908
GRMZM2G037048	6:150217786-150218788	S6_150218542	1.98389e-23	0
GRMZM2G055464	7:170061785-170073886	S7_170066999	1.9939e-23	0
GRMZM2G133282	2:196787779-196791309	S2_196791142	2.04785e-23	0
GRMZM2G103526	6:104924362-104928983	S6_104924427	2.05496e-23	0
GRMZM2G402307	2:218319023-218329847	S2_218327818	2.06249e-23	0
GRMZM2G108849	7:152808960-152816960	S7_152810487	2.06459e-23	0
GRMZM2G051866	10:130363877-130365431	S10_130365431	2.11845e-23	50338
GRMZM2G487629	1:219810347-219813017	S1_219810347	2.12831e-23	9571
GRMZM5G814441	1:195802785-195812701	S1_195809025	2.13677e-23	0
GRMZM2G082180	4:75721581-75724809	S4_75723749	2.14083e-23	0
GRMZM2G148115	3:179105998-179111423	S3_179109653	2.16454e-23	0
GRMZM2G117935	9:95796802-95811041	S9_95797089	2.17245e-23	213191
GRMZM2G439589	8:53065414-53077515	S8_53075208	2.19487e-23	311752
GRMZM2G082346	1:61933321-61952440	S1_61937590	2.20127e-23	0
GRMZM5G881369	1:296967889-296981248	S1_296976791	2.20865e-23	0
GRMZM2G055172	1:22643642-22650285	S1_22646781	2.23802e-23	0
GRMZM2G078954	6:116653269-116659770	S6_116655660	2.24125e-23	196806
GRMZM2G027232	5:30760578-30781551	S5_30774749	2.24789e-23	0
GRMZM2G156692	7:15287702-15293331	S7_15292127	2.25652e-23	34182
GRMZM2G145752	8:114114199-114120611	S8_114114199	2.26075e-23	0
AC203753.4_FG006	2:170467340-170471970	S2_170467630	2.28187e-23	NA
GRMZM2G103465	9:139870808-139873495	S9_139872001	2.29521e-23	39779
GRMZM2G157588	3:223824787-223834505	S3_223828554	2.29692e-23	0
AC207628.4_FG011	3:202916368-202921053	S3_202917123	2.30451e-23	0
GRMZM2G157472	4:171576355-171586373	S4_171579511	2.31094e-23	0
GRMZM2G116517	7:116399070-116410986	S7_116399515	2.3143e-23	0
GRMZM2G017584	1:166938016-166947423	S1_166941315	2.37111e-23	0
GRMZM2G111603	2:50091009-50094522	S2_50091895	2.38033e-23	0
GRMZM2G479586	2:193047451-193064682	S2_193060284	2.43386e-23	0
GRMZM2G023293	2:194058750-194077777	S2_194072937	2.44114e-23	0
GRMZM2G114484	3:161771497-161775258	S3_161774380	2.44136e-23	NA
GRMZM2G064655	2:203073441-203079716	S2_203075643	2.45559e-23	0
AC216886.3_FG002	9:34716730-34718656	S9_34717009	2.46962e-23	0
AC187243.3_FG005	8:123131026-123138801	S8_123131521	2.47661e-23	5200
GRMZM2G056166	9:91842831-91849475	S9_91843432	2.52309e-23	0
GRMZM2G042995	10:37545854-37546089	S10_37546008	2.56226e-23	197264
GRMZM5G831780	7:4119831-4127170	S7_4123362	2.57835e-23	0
GRMZM2G045999	7:138627883-138630890	S7_138628424	2.59429e-23	NA
GRMZM2G151567	10:63244015-63245849	S10_63244015	2.60293e-23	193805
GRMZM2G094599	5:39440222-39440904	S5_39440720	2.6214e-23	0
GRMZM2G498656	2:202787386-202794688	S2_202787562	2.66159e-23	0
GRMZM2G090736	5:24456565-24462506	S5_24458067	2.66708e-23	0
GRMZM2G449133	1:227301966-227303434	S1_227302787	2.67093e-23	0
GRMZM2G301246	10:123982346-123982731	S10_123982355	2.68298e-23	0
GRMZM2G105996	7:20176361-20182958	S7_20177158	2.68763e-23	0
GRMZM2G131591	1:226611145-226619858	S1_226618105	2.71957e-23	64348
GRMZM2G155221	8:123315907-123319680	S8_123318003	2.74802e-23	NA
GRMZM2G022279	3:225209099-225210427	S3_225209190	2.7815e-23	0
GRMZM2G036759	6:165734076-165737358	S6_165735271	2.81035e-23	NA
GRMZM5G819965	1:47910751-47911704	S1_47911407	2.85196e-23	0
GRMZM2G307495	9:18958703-18963667	S9_18958908	2.85293e-23	0
GRMZM5G846196	6:123133749-123136735	S6_123136599	2.86176e-23	0
GRMZM2G133394	4:68347793-68349376	S4_68349376	2.8675e-23	0
GRMZM2G398807	5:192752295-192755990	S5_192754389	2.87953e-23	84887
GRMZM2G074102	1:73888466-73888559	S1_73888502	2.88918e-23	0
GRMZM2G105922	2:169559939-169560851	S2_169560851	2.92414e-23	0
GRMZM2G079625	3:18014085-18022500	S3_18021590	2.93482e-23	0
AC188023.3_FG005	6:165484121-165488800	S6_165485727	2.93505e-23	28114
GRMZM2G073567	9:140776325-140779772	S9_140778653	2.95867e-23	0
GRMZM2G313320	3:231562291-231563430	S3_231562592	2.96104e-23	0
GRMZM2G428470	9:114575093-114576812	S9_114575540	2.96679e-23	0
GRMZM2G174598	4:225448184-225450844	S4_225450678	2.99965e-23	0
GRMZM2G034052	8:70485606-70487399	S8_70487399	3.00507e-23	416246
GRMZM2G006246	5:26333254-26337560	S5_26333950	3.03659e-23	0
GRMZM2G424582	6:144308922-144318707	S6_144313687	3.06761e-23	116951
GRMZM2G170161	2:226346899-226351455	S2_226347828	3.08387e-23	0
GRMZM2G166979	1:106850969-106852455	S1_106851018	3.08913e-23	163825
GRMZM2G155709	8:11530435-11538164	S8_11536659	3.1025e-23	0
GRMZM2G059432	4:39575724-39585149	S4_39579153	3.13266e-23	0
GRMZM2G047347	2:18827424-18835434	S2_18829029	3.1455e-23	0
GRMZM2G167018	10:61009950-61012136	S10_61012013	3.17526e-23	0
AC216264.3_FG001	5:45938220-45938549	S5_45938549	3.18287e-23	0
GRMZM2G083356	5:203294271-203303182	S5_203298718	3.18846e-23	NA
GRMZM5G891343	3:55157420-55160751	S3_55157532	3.19652e-23	50176
GRMZM5G807260	1:47903377-47905719	S1_47903748	3.21367e-23	69909
GRMZM2G418515	3:128543652-128547588	S3_128546063	3.24747e-23	284556
GRMZM2G092459	4:131965205-131969395	S4_131965577	3.2772e-23	0
GRMZM2G010494	2:88426036-88432286	S2_88429231	3.2998e-23	1141973
GRMZM2G158901	6:161324020-161328117	S6_161325859	3.36584e-23	81472
GRMZM2G028945	10:107779914-107784451	S10_107779973	3.45014e-23	0
GRMZM2G021781	1:277442494-277450078	S1_277446766	3.45615e-23	0
GRMZM2G142344	4:191942265-191948474	S4_191945483	3.47953e-23	0
GRMZM2G096261	1:41237716-41246060	S1_41243079	3.4917e-23	0
GRMZM2G346466	3:4202286-4206019	S3_4203791	3.52567e-23	127777
GRMZM2G089767	2:28759302-28760403	S2_28759516	3.52745e-23	5788
GRMZM2G107463	1:53171460-53176054	S1_53172353	3.54666e-23	0
GRMZM2G079957	1:170554022-170555418	S1_170554712	3.55638e-23	0
GRMZM2G049422	1:97674418-97687107	S1_97675357	3.56176e-23	513000
GRMZM2G014577	5:112560028-112560893	S5_112560893	3.56417e-23	5860280
GRMZM2G044805	9:93317613-93321373	S9_93319218	3.59459e-23	0
GRMZM2G047204	6:74232913-74236880	S6_74233223	3.59475e-23	0
GRMZM2G057408	6:93259961-93265639	S6_93265293	3.60113e-23	0
GRMZM2G442763	1:200035449-200039974	S1_200036765	3.60918e-23	0
GRMZM2G005493	2:216322603-216327093	S2_216326943	3.61861e-23	0
GRMZM2G116292	1:31070278-31079371	S1_31079239	3.64415e-23	0
GRMZM2G112965	6:71658451-71662195	S6_71661911	3.68493e-23	47649
GRMZM2G095969	2:235107002-235111547	S2_235111368	3.69008e-23	0
GRMZM2G049921	2:237108651-237113544	S2_237112143	3.69467e-23	NA
GRMZM5G877259	3:13597842-13599060	S3_13597842	3.71137e-23	94731
GRMZM2G539821	2:12608069-12610450	S2_12608069	3.72285e-23	30589
GRMZM2G149289	5:10962354-10968147	S5_10965560	3.7531e-23	95391
GRMZM2G305822	9:82022549-82025258	S9_82022795	3.75372e-23	0
GRMZM5G886989	2:65370304-65379445	S2_65370480	3.77791e-23	0
GRMZM2G056056	1:189118324-189126485	S1_189121679	3.78798e-23	0
GRMZM2G086887	1:157239377-157256420	S1_157249332	3.807e-23	0
GRMZM2G056038	6:16166606-16169781	S6_16166920	3.82607e-23	0
GRMZM2G124417	1:193552731-193556303	S1_193552802	3.82632e-23	0
GRMZM2G106917	8:124335837-124337236	S8_124337217	3.87374e-23	0
GRMZM2G015592	3:229745520-229753272	S3_229752382	3.89406e-23	0
GRMZM2G158261	1:44331733-44355117	S1_44345252	3.95481e-23	0
GRMZM2G060993	7:157049764-157050973	S7_157050608	3.9867e-23	0
GRMZM2G007628	10:54944677-54950150	S10_54946185	3.99064e-23	NA
GRMZM2G535019	7:25170628-25173914	S7_25170715	4.04104e-23	0
GRMZM2G420334	3:205548663-205557232	S3_205557006	4.0555e-23	0
GRMZM2G106213	2:174031026-174034465	S2_174034217	4.05702e-23	0
GRMZM2G312970	6:39820967-39827211	S6_39823022	4.08367e-23	0
GRMZM5G878970	3:99724749-99724923	S3_99724855	4.1095e-23	0
GRMZM2G040991	9:115075749-115083876	S9_115077106	4.1467e-23	0
GRMZM2G151589	5:39375504-39384957	S5_39383412	4.15853e-23	0
GRMZM2G429231	7:170361644-170368306	S7_170361648	4.16739e-23	22605
GRMZM2G552322	6:2427666-2432170	S6_2429083	4.18189e-23	0
GRMZM2G412430	1:67856861-67858941	S1_67856950	4.21785e-23	0
GRMZM2G129700	5:9183943-9202550	S5_9198803	4.26888e-23	0
GRMZM2G467059	8:3794159-3805569	S8_3805516	4.26963e-23	0
GRMZM2G097856	2:225571578-225575869	S2_225572022	4.27597e-23	NA
GRMZM2G141873	8:133467396-133476433	S8_133474962	4.28182e-23	0
GRMZM5G878615	8:162792345-162794765	S8_162792532	4.35762e-23	0
GRMZM2G408012	5:181882364-181890133	S5_181890133	4.41743e-23	21318
GRMZM2G037012	8:85364362-85369008	S8_85364362	4.44752e-23	215678
GRMZM2G158736	9:152703462-152707686	S9_152703770	4.45015e-23	NA
GRMZM2G006325	7:29180231-29186576	S7_29183406	4.45414e-23	0
GRMZM2G343974	3:110229456-110239309	S3_110233891	4.5047e-23	31372
GRMZM2G410812	2:214320719-214327688	S2_214325595	4.53335e-23	NA
AC211257.3_FG002	1:287071647-287072475	S1_287072414	4.64134e-23	191284131
GRMZM2G387569	8:62172178-62180494	S8_62173102	4.65175e-23	0
GRMZM2G174669	4:238915500-238930246	S4_238916140	4.65962e-23	0
GRMZM2G379835	5:186992420-186994173	S5_186993810	4.66739e-23	2052
GRMZM2G025014	2:233311360-233313821	S2_233312500	4.72704e-23	0
GRMZM2G010460	3:1684154-1692638	S3_1687483	4.73919e-23	0
GRMZM2G075092	8:148711151-148718069	S8_148716843	4.74254e-23	22890
GRMZM2G050765	6:94031163-94046323	S6_94045249	4.76138e-23	0
GRMZM2G430371	1:184273423-184277271	S1_184273688	4.76749e-23	132774
GRMZM2G046264	8:150405078-150413283	S8_150409537	4.78275e-23	NA
GRMZM2G074567	2:170931763-170934615	S2_170934007	4.78279e-23	0
GRMZM2G427805	6:120457513-120464432	S6_120460411	4.81623e-23	82705
GRMZM2G353652	9:138563710-138582447	S9_138579833	4.86974e-23	76719
GRMZM2G104288	10:145532763-145550256	S10_145536071	4.88454e-23	0
GRMZM2G361049	2:13013662-13018448	S2_13018043	4.94317e-23	0
GRMZM2G413635	7:155147784-155151866	S7_155151438	4.96842e-23	0
GRMZM2G037882	7:29406348-29409386	S7_29409188	4.99954e-23	0
GRMZM2G095631	4:46450847-46456369	S4_46455672	5.05771e-23	254053
GRMZM2G479125	2:114530395-114535279	S2_114533244	5.0749e-23	0
GRMZM2G091503	4:74293189-74296214	S4_74293189	5.11443e-23	0
AC217840.3_FG001	5:162874104-162884670	S5_162881637	5.12267e-23	0
GRMZM5G883764	10:26568527-26569811	S10_26569458	5.12564e-23	0
GRMZM2G001221	6:159571777-159576836	S6_159571993	5.13125e-23	113548
GRMZM5G826194	6:113764418-113775731	S6_113770580	5.15601e-23	0
GRMZM2G031496	5:181438592-181449863	S5_181447320	5.1698e-23	0
GRMZM2G026800	5:23275434-23279572	S5_23275434	5.17393e-23	0
GRMZM2G074496	2:225763969-225767052	S2_225764036	5.17582e-23	129351
GRMZM2G394945	1:5441735-5450019	S1_5442648	5.20578e-23	NA
GRMZM2G124365	8:172657036-172667091	S8_172657376	5.21812e-23	0
GRMZM2G152888	2:223137993-223140377	S2_223140184	5.3256e-23	0
GRMZM2G319947	2:223318662-223319268	S2_223318953	5.32956e-23	0
GRMZM2G127739	1:165421021-165427143	S1_165422574	5.34599e-23	0
GRMZM2G048672	5:56076227-56077933	S5_56076703	5.45381e-23	24563
GRMZM2G082149	2:47890804-47891246	S2_47890913	5.45403e-23	0
GRMZM2G315127	5:202107106-202121640	S5_202120712	5.45925e-23	0
GRMZM2G089218	6:139119063-139143152	S6_139123406	5.47895e-23	207238
GRMZM2G137479	6:102361732-102368291	S6_102367933	5.48412e-23	0
GRMZM2G072682	1:280894413-280901008	S1_280900673	5.5019e-23	0
GRMZM2G093781	2:37213915-37221399	S2_37215701	5.50926e-23	0
GRMZM2G051043	3:4160495-4163810	S3_4160642	5.51465e-23	0
GRMZM2G044343	8:141461977-141466630	S8_141466327	5.53095e-23	0
GRMZM2G387227	8:110112144-110112211	S8_110112144	5.56985e-23	0
GRMZM5G816891	3:1350109-1354935	S3_1354296	5.57847e-23	0
GRMZM2G463267	2:12905607-12915193	S2_12912702	5.58881e-23	0
GRMZM2G106424	4:209972745-209983823	S4_209981346	5.61693e-23	0
GRMZM2G142057	9:8961967-8963476	S9_8962867	5.62139e-23	0
GRMZM2G017388	1:238624369-238625879	S1_238625662	5.63848e-23	0
GRMZM2G538535	9:42075210-42075912	S9_42075724	5.65229e-23	10002
AC186592.3_FG002	4:161088162-161102841	S4_161098100	5.67395e-23	NA
GRMZM2G124301	1:234996062-234997457	S1_234996376	5.68564e-23	0
GRMZM2G110236	9:154870408-154882416	S9_154874645	5.69511e-23	0
GRMZM2G143651	5:215703293-215712171	S5_215703652	5.79808e-23	0
GRMZM2G115834	3:6521039-6529534	S3_6529426	5.85092e-23	0
GRMZM2G049613	2:197875223-197885893	S2_197880154	5.86917e-23	0
GRMZM2G066189	6:150930566-150939970	S6_150938531	5.87778e-23	0
GRMZM2G034503	1:246870473-246883790	S1_246874810	5.91275e-23	0
GRMZM2G051522	8:34668134-34669196	S8_34668391	5.93066e-23	0
GRMZM2G167668	3:148595309-148596320	S3_148595658	5.95327e-23	0
GRMZM6G798998	10:136965711-136971379	S10_136971072	5.95678e-23	0
GRMZM2G116872	5:180599475-180603091	S5_180599649	5.9673e-23	0
GRMZM2G042181	4:139467972-139469074	S4_139469049	6.04341e-23	0
GRMZM2G073197	2:206302058-206303489	S2_206303450	6.05853e-23	0
GRMZM2G336875	4:232693693-232695532	S4_232695306	6.1295e-23	148361
GRMZM2G125432	5:201520118-201527365	S5_201527027	6.17062e-23	122644
GRMZM5G886109	8:116381496-116396462	S8_116393477	6.19186e-23	0
GRMZM2G159218	2:212163591-212170248	S2_212167702	6.20101e-23	0
GRMZM2G086940	3:161743021-161746208	S3_161744416	6.24966e-23	49088
GRMZM2G172011	5:7271868-7275465	S5_7272054	6.26452e-23	0
GRMZM2G177432	1:281951926-281956870	S1_281954179	6.26747e-23	0
GRMZM2G334409	6:115166342-115169428	S6_115168565	6.27227e-23	0
GRMZM2G127115	6:123565810-123571152	S6_123571037	6.3172e-23	0
GRMZM2G055309	4:31089373-31099252	S4_31094004	6.32983e-23	0
GRMZM2G028900	1:174695650-174699420	S1_174696338	6.34593e-23	0
GRMZM2G304010	10:83325219-83326839	S10_83326647	6.51193e-23	0
GRMZM2G421829	8:163628845-163641363	S8_163632430	6.51776e-23	0
GRMZM2G303829	7:25797050-25797742	S7_25797050	6.51817e-23	21892
GRMZM2G433849	10:65758240-65759504	S10_65759350	6.55232e-23	171406
GRMZM2G090149	7:131476106-131478778	S7_131478661	6.55362e-23	196714
GRMZM2G076484	7:33101609-33113666	S7_33107626	6.61137e-23	0
GRMZM2G345667	2:10518633-10526442	S2_10522831	6.65216e-23	0
GRMZM2G053781	7:94051057-94054927	S7_94054842	6.65639e-23	483593
GRMZM2G154216	1:111221632-111231172	S1_111222930	6.6813e-23	238046
GRMZM2G124965	10:139143292-139148431	S10_139148073	6.68458e-23	0
GRMZM2G129019	8:158552308-158562141	S8_158560574	6.74139e-23	0
GRMZM2G009724	9:110588381-110589966	S9_110589642	6.74444e-23	0
GRMZM2G060540	3:147043926-147054051	S3_147048526	6.8528e-23	0
GRMZM2G042084	9:27964312-27973674	S9_27969324	6.90164e-23	0
GRMZM2G177151	10:148360026-148368627	S10_148365353	6.90949e-23	0
GRMZM6G945840	3:191427137-191434328	S3_191427203	6.91562e-23	0
GRMZM2G056462	1:55453615-55456090	S1_55453853	6.92489e-23	0
GRMZM2G337330	5:20989985-20997169	S5_20997134	6.9417e-23	0
GRMZM2G458607	6:164381691-164387753	S6_164381691	6.94871e-23	0
GRMZM2G077340	7:112029549-112032860	S7_112029549	6.96044e-23	139075
GRMZM2G004422	1:21467829-21472860	S1_21469282	6.96658e-23	0
GRMZM2G024391	3:210831025-210844781	S3_210839872	7.0527e-23	0
GRMZM2G302712	2:8814976-8819007	S2_8818653	7.06084e-23	0
GRMZM2G133012	2:28001257-28003695	S2_28002216	7.06935e-23	0
GRMZM2G079365	4:213864521-213865545	S4_213865261	7.09776e-23	0
GRMZM5G899787	5:204809903-204817273	S5_204817225	7.12308e-23	0
GRMZM2G099340	3:17614834-17622692	S3_17616409	7.13871e-23	0
GRMZM5G827939	1:239784037-239784061	S1_239784061	7.16368e-23	0
GRMZM2G080530	1:139470335-139473826	S1_139470724	7.17036e-23	0
GRMZM2G375015	6:19367637-19373745	S6_19369027	7.20003e-23	6279397
GRMZM2G104025	8:82917953-82922546	S8_82917953	7.25463e-23	58309
GRMZM6G980248	3:148065105-148065215	S3_148065212	7.26329e-23	0
GRMZM2G044498	7:7414998-7423596	S7_7419626	7.39248e-23	0
GRMZM2G439337	9:60163940-60170393	S9_60164091	7.41939e-23	55239
GRMZM2G340408	2:169527615-169533941	S2_169528245	7.44098e-23	0
GRMZM2G315730	9:139025884-139041543	S9_139039906	7.53713e-23	0
GRMZM2G084192	8:88053773-88054477	S8_88054032	7.54091e-23	0
GRMZM2G051079	5:179625650-179633937	S5_179627486	7.56473e-23	0
GRMZM2G039954	7:169371862-169376020	S7_169375048	7.5813e-23	0
GRMZM2G089565	10:1537052-1539264	S10_1537157	7.66443e-23	34055
GRMZM2G144635	2:229540681-229548170	S2_229547704	7.70351e-23	0
GRMZM2G021339	4:165861924-165863706	S4_165862631	7.71003e-23	0
GRMZM5G872417	6:162859818-162866933	S6_162862713	7.73368e-23	0
GRMZM2G112428	9:134825105-134825915	S9_134825401	7.73628e-23	0
GRMZM2G117459	4:238236757-238239863	S4_238239816	7.77106e-23	0
GRMZM2G142776	8:141131203-141136826	S8_141134241	7.91076e-23	7711
GRMZM6G709972	5:14115329-14116175	S5_14116175	7.96607e-23	0
GRMZM2G164967	7:87539593-87541156	S7_87540986	7.97197e-23	318168
GRMZM2G087462	2:206787034-206793856	S2_206793662	7.9987e-23	99404
GRMZM2G317931	9:153934235-153939659	S9_153939494	8.03822e-23	0
GRMZM2G086486	2:31899309-31902133	S2_31899309	8.05459e-23	0
GRMZM2G108085	5:173846215-173852807	S5_173846922	8.18613e-23	0
GRMZM2G108766	1:258611286-258614760	S1_258611915	8.25255e-23	0
GRMZM2G478709	4:179677590-179679813	S4_179677691	8.34291e-23	0
GRMZM2G450206	8:166222271-166229906	S8_166226353	8.34457e-23	153871628
GRMZM5G886969	7:159048979-159054085	S7_159054085	8.35103e-23	9137
GRMZM2G005996	5:193704947-193710419	S5_193705068	8.3876e-23	0
GRMZM2G021471	3:134043056-134052159	S3_134050961	8.44766e-23	0
GRMZM2G095634	8:174327731-174342077	S8_174330316	8.44892e-23	121821
GRMZM2G155935	1:297383808-297384694	S1_297384468	8.468e-23	0
GRMZM2G119383	10:139565900-139569593	S10_139566087	8.48904e-23	0
GRMZM2G351941	8:131049050-131059729	S8_131055155	8.55979e-23	0
GRMZM2G356618	9:146017395-146032542	S9_146022230	8.57046e-23	170685
GRMZM2G065971	8:162834808-162842215	S8_162834808	8.79404e-23	0
GRMZM2G098603	10:1537052-1542186	S10_1540829	8.80859e-23	0
GRMZM2G038279	5:203258164-203266917	S5_203260886	8.84884e-23	0
GRMZM2G094051	10:140776075-140782622	S10_140777027	8.88051e-23	0
GRMZM2G108741	5:60273994-60280796	S5_60279348	8.91927e-23	25809
GRMZM2G063575	10:89991168-90004966	S10_89999817	8.92492e-23	0
GRMZM5G892426	2:197027930-197038884	S2_197037368	8.95325e-23	0
GRMZM2G127340	9:126766324-126769774	S9_126769764	8.95826e-23	0
GRMZM2G164277	2:7527273-7531892	S2_7531048	8.97423e-23	0
GRMZM2G002555	4:212012888-212014305	S4_212014266	9.0013e-23	0
GRMZM2G403813	6:19367637-19373745	S6_19370287	9.07756e-23	5479263
GRMZM5G889371	9:151539519-151542072	S9_151541371	9.14785e-23	NA
GRMZM2G130173	6:38085866-38086324	S6_38086127	9.16063e-23	0
GRMZM2G316322	1:154174241-154180425	S1_154178048	9.20895e-23	NA
GRMZM2G113039	7:174552085-174560100	S7_174556981	9.24933e-23	0
GRMZM5G885628	1:61021060-61026592	S1_61022785	9.25599e-23	0
GRMZM2G395549	10:1135028-1146701	S10_1136439	9.28609e-23	NA
GRMZM2G162727	8:60546379-60549254	S8_60546879	9.35606e-23	352628
AC212565.3_FG001	8:16166898-16168773	S8_16166898	9.38803e-23	0
GRMZM2G022180	10:112703477-112706080	S10_112703975	9.53561e-23	96580
GRMZM5G804064	7:138627930-138631469	S7_138631229	9.54098e-23	8175
GRMZM2G177726	6:69154129-69158254	S6_69157972	9.57845e-23	261232
GRMZM2G119214	2:180397004-180400700	S2_180400700	9.63586e-23	0
GRMZM2G521862	2:4354497-4358867	S2_4354780	9.70858e-23	0
GRMZM2G006526	8:6509303-6512794	S8_6509657	9.77454e-23	26245
GRMZM2G130912	7:121637535-121643632	S7_121637574	9.90309e-23	0
GRMZM2G131321	2:46147727-46155208	S2_46152525	9.92986e-23	0
GRMZM2G025078	1:18189315-18201847	S1_18198404	9.93273e-23	0
GRMZM2G181354	4:175405843-175412657	S4_175412657	9.95282e-23	345846
GRMZM2G176029	9:88826487-88830832	S9_88829914	9.99939e-23	0
GRMZM2G093855	1:259999734-260014499	S1_260004427	1.00686e-22	0
GRMZM2G161180	5:209002988-209011348	S5_209008301	1.00975e-22	0
GRMZM2G033519	1:52536407-52539255	S1_52537834	1.01083e-22	0
GRMZM2G131618	1:226611145-226620525	S1_226618105	1.01716e-22	58918
GRMZM2G134256	8:159930243-159944845	S8_159943045	1.01944e-22	0
GRMZM2G086464	8:106464988-106466290	S8_106464997	1.02189e-22	80480
AC187263.4_FG001	8:24771548-24772574	S8_24772002	1.02573e-22	0
GRMZM2G317426	6:131104986-131111908	S6_131109589	1.0323e-22	0
GRMZM2G131539	9:140688590-140694159	S9_140689680	1.03264e-22	0
GRMZM2G156162	6:87957630-87963798	S6_87963126	1.03267e-22	0
GRMZM5G831712	2:158103454-158116160	S2_158103731	1.03408e-22	0
GRMZM2G140160	2:184041912-184059311	S2_184058860	1.0502e-22	0
GRMZM2G074759	10:148065526-148067627	S10_148067613	1.05505e-22	0
GRMZM2G006144	5:82584127-82598042	S5_82597379	1.05636e-22	0
GRMZM2G042897	2:144306394-144308601	S2_144307633	1.06413e-22	0
GRMZM2G038394	10:132976530-132988038	S10_132984746	1.06545e-22	0
GRMZM2G015730	9:138397028-138402782	S9_138402606	1.06825e-22	0
GRMZM2G156110	2:233847376-233849054	S2_233848237	1.0908e-22	76992
GRMZM2G013079	4:122210554-122217127	S4_122216996	1.09548e-22	0
GRMZM2G123866	1:60832656-60837700	S1_60837305	1.09629e-22	NA
GRMZM2G479746	6:32547910-32550562	S6_32548983	1.09793e-22	0
GRMZM5G806743	2:28188375-28192755	S2_28192490	1.10982e-22	0
GRMZM2G082249	2:31439231-31440818	S2_31439468	1.12567e-22	216856
GRMZM2G068277	5:70654115-70657106	S5_70654858	1.13336e-22	0
GRMZM2G113056	7:174539660-174548739	S7_174546990	1.14157e-22	0
GRMZM2G320298	7:7123659-7124224	S7_7124134	1.14262e-22	0
GRMZM2G179021	7:143145475-143150866	S7_143145735	1.14389e-22	0
GRMZM2G318956	2:17394171-17400344	S2_17397779	1.14612e-22	0
GRMZM2G340130	2:234403282-234420443	S2_234413341	1.14829e-22	0
GRMZM2G008406	5:212662145-212667021	S5_212666885	1.15342e-22	0
GRMZM5G821828	1:226817949-226839302	S1_226838888	1.16462e-22	0
GRMZM2G144782	1:235546685-235549618	S1_235547204	1.16659e-22	0
GRMZM2G446960	8:156774182-156780404	S8_156779047	1.17023e-22	0
GRMZM2G040349	2:211447278-211457671	S2_211453804	1.17988e-22	0
GRMZM2G112914	5:192364927-192369641	S5_192369320	1.19515e-22	0
GRMZM2G047175	5:58632579-58642421	S5_58641197	1.20165e-22	0
GRMZM2G043435	6:160040992-160054542	S6_160041211	1.207e-22	0
GRMZM2G049672	3:32026477-32048513	S3_32027354	1.22101e-22	0
GRMZM5G866269	3:151490729-151490992	S3_151490859	1.22668e-22	0
GRMZM5G855200	5:214556383-214563328	S5_214556814	1.243e-22	0
GRMZM2G069726	9:145295045-145299391	S9_145299284	1.25135e-22	0
GRMZM2G112352	5:193780213-193784397	S5_193780426	1.25331e-22	0
GRMZM5G874082	3:110229456-110239309	S3_110233891	1.25635e-22	0
GRMZM2G060467	8:67808017-67815491	S8_67813705	1.2572e-22	387586
GRMZM2G051355	2:45483667-45489166	S2_45488313	1.25944e-22	0
GRMZM2G142072	9:8949487-8961994	S9_8955420	1.26508e-22	0
GRMZM2G121024	6:19367637-19373745	S6_19369027	1.27599e-22	5445679
GRMZM2G119722	8:63068937-63075842	S8_63075796	1.27907e-22	0
GRMZM2G099080	3:183899179-183902028	S3_183900042	1.27967e-22	0
GRMZM2G027546	8:66870007-66872872	S8_66870499	1.28378e-22	23509
GRMZM2G154892	6:107207648-107209466	S6_107207648	1.28511e-22	0
GRMZM2G440951	3:220254215-220257799	S3_220255855	1.29025e-22	134735
GRMZM2G702522	4:108571368-108573903	S4_108572880	1.29118e-22	34765
GRMZM2G155096	3:132868000-132878201	S3_132878060	1.29178e-22	0
GRMZM2G048553	7:52695369-52697306	S7_52697306	1.29385e-22	0
GRMZM2G393988	9:59869003-59869742	S9_59869510	1.30601e-22	123188
GRMZM2G166999	1:278590500-278592956	S1_278590500	1.31131e-22	24584
GRMZM2G025173	10:8709028-8726654	S10_8713048	1.31235e-22	NA
GRMZM2G156785	4:154652273-154654008	S4_154652893	1.31433e-22	0
GRMZM2G057935	1:277085012-277087200	S1_277085917	1.32805e-22	20389
GRMZM2G032110	4:201966322-201971395	S4_201970052	1.33073e-22	35500
GRMZM2G459715	5:204076194-204079457	S5_204076253	1.346e-22	0
GRMZM2G054380	8:159779269-159787553	S8_159786865	1.35118e-22	0
GRMZM2G055652	8:100777727-100778434	S8_100778343	1.35415e-22	0
GRMZM2G050961	1:96131509-96133078	S1_96131990	1.35872e-22	5821
GRMZM2G351895	5:56243593-56247315	S5_56246822	1.35904e-22	NA
GRMZM2G429982	3:181331526-181332011	S3_181331526	1.35937e-22	0
GRMZM2G097568	2:218302353-218318760	S2_218309760	1.35967e-22	0
GRMZM2G000576	4:215039668-215044563	S4_215043773	1.36473e-22	0
GRMZM2G098796	6:166995825-167004667	S6_166997891	1.39161e-22	NA
GRMZM2G037064	10:2793068-2803046	S10_2795334	1.39545e-22	0
GRMZM2G386802	3:230240943-230248755	S3_230242934	1.40658e-22	0
GRMZM2G391473	9:20595168-20618507	S9_20614116	1.4108e-22	0
GRMZM2G120951	8:174327731-174342077	S8_174330316	1.4145e-22	104381
GRMZM2G018728	1:52804350-52805996	S1_52805812	1.42755e-22	0
GRMZM5G815009	3:187223366-187235440	S3_187235397	1.43702e-22	44424
GRMZM2G036640	1:264563669-264595468	S1_264589713	1.44026e-22	0
GRMZM2G077024	1:157143994-157155381	S1_157144797	1.45175e-22	0
GRMZM2G150383	2:229529465-229531413	S2_229530007	1.46117e-22	0
GRMZM2G002220	4:197541245-197548476	S4_197546059	1.47174e-22	0
GRMZM2G012209	5:39895324-39908001	S5_39906712	1.48095e-22	0
GRMZM2G315848	1:157080362-157083240	S1_157080362	1.48869e-22	0
GRMZM2G138053	1:299484484-299498159	S1_299488609	1.48991e-22	0
GRMZM2G036086	1:47814868-47815843	S1_47815268	1.49064e-22	0
GRMZM2G005346	2:47788194-47793150	S2_47792608	1.49965e-22	0
AC203985.4_FG001	10:79294445-79295674	S10_79295564	1.51269e-22	0
GRMZM2G412482	1:252986624-252991057	S1_252987456	1.51296e-22	630
GRMZM2G065552	1:44331733-44355117	S1_44345252	1.51866e-22	0
AC187551.3_FG002	8:93947488-93950807	S8_93949092	1.52234e-22	0
GRMZM2G042036	6:100364750-100378711	S6_100376457	1.52729e-22	0
GRMZM2G094541	4:209638460-209646576	S4_209646324	1.53671e-22	0
GRMZM2G075459	1:15414147-15414805	S1_15414456	1.53928e-22	0
GRMZM2G046498	2:129934406-129941777	S2_129938659	1.54513e-22	0
GRMZM2G157631	8:121586998-121592609	S8_121592156	1.54794e-22	0
GRMZM2G143522	6:131157855-131159134	S6_131158304	1.55266e-22	NA
GRMZM2G171116	8:165278878-165283239	S8_165279402	1.55587e-22	0
GRMZM2G040559	4:210564177-210566300	S4_210566086	1.55798e-22	0
GRMZM2G045192	5:19014221-19016428	S5_19015166	1.5591e-22	0
GRMZM2G026672	2:204123836-204129636	S2_204129636	1.56234e-22	37250
GRMZM2G439819	4:82012874-82017793	S4_82012947	1.58355e-22	NA
GRMZM2G089995	4:26450902-26452651	S4_26451745	1.59742e-22	0
GRMZM2G119627	9:141227250-141235829	S9_141227768	1.60131e-22	0
GRMZM2G067080	8:83587048-83591445	S8_83591445	1.60613e-22	0
GRMZM2G455784	1:142716045-142726101	S1_142722230	1.62251e-22	63993
GRMZM2G152688	3:230980860-230993775	S3_230993264	1.63878e-22	0
GRMZM2G065496	1:164967627-164973392	S1_164973392	1.64132e-22	111815
GRMZM2G073079	4:70091534-70094199	S4_70093340	1.6423e-22	0
GRMZM2G033592	9:128797469-128813402	S9_128797770	1.65071e-22	0
GRMZM2G154016	4:4407228-4409736	S4_4409611	1.65504e-22	NA
GRMZM2G103892	7:147807888-147816896	S7_147807888	1.67844e-22	43039
GRMZM2G121495	4:230727459-230730813	S4_230728604	1.70507e-22	154349
GRMZM5G844329	6:94087716-94095610	S6_94094140	1.743e-22	398199
GRMZM2G072210	5:74694935-74699864	S5_74699778	1.75264e-22	222237
GRMZM2G130773	2:208493176-208497016	S2_208496414	1.76453e-22	0
GRMZM2G143992	7:23768036-23779278	S7_23769506	1.7672e-22	14606
GRMZM2G421240	4:235864814-235877057	S4_235865978	1.78551e-22	0
GRMZM2G129597	1:181523065-181523632	S1_181523561	1.78983e-22	0
GRMZM2G022130	5:21913348-21914798	S5_21914142	1.79427e-22	0
GRMZM5G819538	5:40861359-40868214	S5_40862973	1.79637e-22	86382
GRMZM2G021864	10:81549282-81549641	S10_81549616	1.79941e-22	0
GRMZM2G375249	3:28334364-28339699	S3_28339598	1.80158e-22	0
GRMZM2G359822	9:15919772-15923135	S9_15923135	1.80624e-22	NA
GRMZM2G152451	3:194102647-194118685	S3_194112054	1.82601e-22	0
GRMZM2G066996	5:18469676-18476335	S5_18476293	1.85538e-22	0
GRMZM2G138076	6:158102563-158109251	S6_158108313	1.85574e-22	0
GRMZM2G042752	7:11925732-11926052	S7_11926052	1.86113e-22	87681
GRMZM5G885445	2:229013723-229016223	S2_229016046	1.86667e-22	0
GRMZM2G060522	9:35710839-35718158	S9_35714165	1.87633e-22	460734
GRMZM2G003518	8:161171973-161175983	S8_161173557	1.88159e-22	0
GRMZM2G037200	5:196069056-196079736	S5_196073348	1.89591e-22	0
GRMZM2G153150	4:192377476-192383800	S4_192383611	1.9167e-22	0
GRMZM2G049811	9:48763458-48772139	S9_48771823	1.91708e-22	674126
GRMZM2G151983	2:217888866-217897612	S2_217891706	1.92438e-22	0
GRMZM2G155314	1:170003452-170007271	S1_170006652	1.92533e-22	0
GRMZM2G003720	2:49627408-49627728	S2_49627573	1.9382e-22	0
GRMZM2G075496	4:42128105-42131451	S4_42131441	1.96174e-22	0
GRMZM2G098174	6:1280725-1288146	S6_1286867	1.9629e-22	0
GRMZM2G135893	4:153421779-153425646	S4_153425216	1.96427e-22	0
GRMZM2G101053	8:157654058-157663237	S8_157663170	1.97843e-22	447143
GRMZM2G004835	4:226517201-226520508	S4_226520506	1.98607e-22	0
GRMZM2G093574	6:136756428-136759414	S6_136756428	1.98622e-22	338305
GRMZM2G065655	4:203512874-203513596	S4_203513584	1.99944e-22	66026
GRMZM2G070218	5:207755067-207759865	S5_207755283	2.00801e-22	0
GRMZM2G166603	1:25621412-25640812	S1_25626445	2.01658e-22	NA
GRMZM2G178278	9:147730390-147737223	S9_147733408	2.01716e-22	0
AC208217.3_FG001	5:84832885-84837027	S5_84832885	2.02755e-22	280301
GRMZM2G035994	3:204167523-204169749	S3_204167523	2.03574e-22	200444
GRMZM2G013981	5:215877222-215891433	S5_215885683	2.0375e-22	0
GRMZM2G134625	4:24639279-24642010	S4_24641168	2.04199e-22	190356
GRMZM2G108833	1:284129874-284133745	S1_284129874	2.0517e-22	176722
GRMZM2G000481	4:34368486-34371927	S4_34371927	2.05481e-22	0
GRMZM2G354525	10:124203719-124212169	S10_124208179	2.09867e-22	NA
GRMZM2G108338	2:68933453-68934488	S2_68934038	2.11193e-22	296452
GRMZM2G139369	8:15433635-15438539	S8_15434783	2.1306e-22	0
GRMZM2G048680	2:220901700-220908166	S2_220901860	2.16285e-22	0
GRMZM2G418160	4:202217471-202227862	S4_202227862	2.17184e-22	0
GRMZM2G123886	10:79149191-79160057	S10_79150004	2.18908e-22	0
GRMZM2G020285	5:204548295-204551667	S5_204550178	2.18939e-22	0
GRMZM2G055000	3:191138176-191139324	S3_191139324	2.20251e-22	0
GRMZM2G169198	1:216813678-216818601	S1_216818535	2.21644e-22	0
GRMZM2G005229	5:182061386-182064227	S5_182063949	2.22772e-22	0
GRMZM2G085301	5:2176187-2189475	S5_2183974	2.23289e-22	0
GRMZM2G585025	3:138410805-138414183	S3_138412371	2.23323e-22	0
GRMZM2G115049	6:161644587-161645319	S6_161645060	2.24337e-22	0
GRMZM2G163751	1:119557151-119560898	S1_119559151	2.26178e-22	0
AC192451.3_FG001	5:137892770-137896592	S5_137893356	2.27388e-22	0
GRMZM2G009413	2:3712152-3715682	S2_3712502	2.28548e-22	0
GRMZM2G345039	8:67233938-67250836	S8_67245904	2.28974e-22	0
GRMZM2G042516	8:101265802-101268531	S8_101266122	2.322e-22	115584
GRMZM2G058591	2:108006447-108018645	S2_108018597	2.32464e-22	30445
GRMZM2G031040	3:14234791-14238764	S3_14234894	2.32584e-22	0
GRMZM2G180876	9:144120610-144124058	S9_144122887	2.33158e-22	NA
GRMZM5G836610	4:185065308-185070887	S4_185065767	2.3527e-22	0
GRMZM2G309970	7:162756666-162757444	S7_162757349	2.36325e-22	0
AC210669.3_FG001	8:52843531-52847385	S8_52843531	2.37405e-22	0
GRMZM5G834205	6:2385221-2389387	S6_2385507	2.37944e-22	0
GRMZM2G087880	6:140974132-140976706	S6_140974312	2.38511e-22	NA
GRMZM2G093557	2:37213915-37241772	S2_37219900	2.38598e-22	0
GRMZM2G043291	1:43114640-43116639	S1_43116537	2.39394e-22	0
GRMZM2G300624	4:177902137-177913266	S4_177907375	2.40305e-22	0
GRMZM2G053083	7:147094676-147108848	S7_147098815	2.40681e-22	0
GRMZM2G142660	1:166727694-166736417	S1_166732547	2.42076e-22	0
GRMZM2G157132	8:1219670-1221535	S8_1220887	2.4335e-22	0
GRMZM2G164440	2:156962072-156963748	S2_156962915	2.44782e-22	0
GRMZM2G081077	3:170149801-170167906	S3_170157617	2.45658e-22	0
GRMZM2G054136	7:166502752-166506220	S7_166504306	2.46721e-22	72804
GRMZM2G064960	4:162295303-162307532	S4_162298374	2.50141e-22	0
GRMZM2G078275	1:275745412-275761234	S1_275749158	2.53333e-22	0
GRMZM2G076810	4:203457076-203463373	S4_203457909	2.55942e-22	149088
GRMZM2G133752	5:216810575-216813734	S5_216811838	2.58606e-22	0
GRMZM2G157598	7:165050433-165075035	S7_165074616	2.59727e-22	0
GRMZM2G036596	7:171966121-171977761	S7_171973043	2.60648e-22	0
GRMZM2G474468	2:216706918-216710458	S2_216710458	2.61034e-22	0
AC215907.3_FG003	7:43581167-43592326	S7_43592061	2.65907e-22	66087
GRMZM2G072850	2:6172621-6179143	S2_6176657	2.6624e-22	0
GRMZM2G301823	1:49127062-49127490	S1_49127091	2.73545e-22	0
GRMZM5G854439	3:230980860-230993775	S3_230983823	2.7402e-22	34400
GRMZM2G128179	2:16692191-16696325	S2_16694855	2.74706e-22	0
GRMZM2G075528	8:142066318-142067303	S8_142066318	2.76206e-22	31520
GRMZM2G402341	9:133303977-133306370	S9_133305753	2.77641e-22	0
GRMZM2G073942	2:196078237-196079640	S2_196078237	2.80536e-22	91929
GRMZM2G306348	10:126554436-126566065	S10_126556320	2.80564e-22	0
GRMZM2G141707	1:219858152-219859870	S1_219858310	2.80678e-22	0
GRMZM2G068455	4:83532108-83534343	S4_83532108	2.81072e-22	0
GRMZM5G834758	5:63828156-63830465	S5_63828623	2.82133e-22	0
GRMZM5G897265	5:111290196-111300805	S5_111296729	2.83125e-22	74124
GRMZM2G032419	4:201966219-201970478	S4_201967484	2.87249e-22	0
GRMZM2G015788	3:8336480-8338474	S3_8338106	2.89239e-22	0
[truncated: 20,970 more rows]
