# Supplementary material for: Kernel size‐related genes revealed by an integrated eQTL analysis during early maize kernel development
Source: Plant J. 2019 Jan 25;98(1):19–32. doi: 10.1111/tpj.14193 (PMC6850110; doi:10.1111/tpj.14193)
Supplement: Supplementary file 11 — Table S4. List of kernel length related genes at 5 DAP [file TPJ-98-19-s011.xlsx]

## Sheet: S4
Table S4. List of kernel length related genes at 5 DAP #
Gene		eQTL							GWAS				QTT
		The most significant SNP	A1	A2	A1 mean exp	A2 mean exp	P-value*		A1 mean KL	A2 mean KL	P-value*		Cor	P-value
GRMZM2G099074		S10_2232760	T	C	3.93916	5.74036	1.62448e-12		8.61947	9.13968	9.8e-09		0.386115	2.67567e-06
GRMZM2G430745		S10_1150576	T	A	20.8307	12.5958	1.62448e-12		8.76038	9.4851	3.2556e-08		-0.328347	4.09222e-05
GRMZM2G150091		S7_116399159	C	G	474.848	262.752	0.00120457		8.57151	9.23153	1.87861e-12		-0.333083	6.63424e-05
GRMZM2G133146		S4_160005858	A	G	1.04508	2.54883	4.0585e-07		8.75313	9.47301	1.6709e-08		0.343009	0.000103173
GRMZM2G143782		S6_93485430	G	A	13.2135	32.5169	< 2.2E-16		8.66662	9.22829	1.0013e-07		0.334935	0.000205231
GRMZM2G056996		S2_57889126	G	A	1.38716	2.19339	1.2812e-11		8.76543	9.47535	9.31371e-11		0.272574	0.000210987
GRMZM2G446426		S3_38744838	C	T	18.1622	8.00535	1.62437e-12		8.68866	9.23696	1.7151e-08		-0.326695	0.000224054
GRMZM2G136341		S10_84774039	A	G	58.4764	28.6711	< 2.2E-16		8.74882	9.4438	1.3906e-08		-0.292668	0.000626596
GRMZM2G067417		S4_136086593	T	C	66.5923	91.8787	1.63358e-12		9.00198	8.53328	4.247e-07		-0.304245	0.000693113
AC217947.4_FG002		S4_72014275	G	A	65.8241	102.93	0.0002242		8.7549	9.64806	6.184e-11		0.249282	0.00082307
AC225718.2_FG009		S5_48614643	A	C	1466.21	754.436	4.15545e-12		9.08358	8.57901	3.7078e-08		0.233486	0.000963824
GRMZM2G161545		S4_146090569	G	C	8.45528	5.13608	2.22045e-16		8.7666	9.39628	5.4869e-07		-0.296421	0.00101456
GRMZM2G164835		S6_93657368	C	G	8.68354	10.5759	2.3045e-06		8.7168	9.46591	6.8751e-11		0.234373	0.00110227
GRMZM2G070523		S5_20221766	G	C	2.72351	1.07261	1.62481e-12		9.09968	8.51838	4.54e-10		0.252569	0.00114787
GRMZM2G085408		S8_151647764	G	A	3.14162	4.90516	4.4207e-07		8.74811	9.36529	2.1183e-10		0.26464	0.00126963
GRMZM2G044348		S5_70056020	A	C	40.762	34.8177	1.75415e-14		8.76882	9.38695	6.7425e-07		-0.254205	0.00130277
GRMZM2G059353		S3_184867488	G	T	30.8156	19.6433	< 2.2E-16		8.99088	8.27132	1.927e-09		0.269749	0.00132364
GRMZM2G096403		S6_97968022	T	C	1.23244	6.37023	1.5464e-05		8.75883	9.45851	5.7388e-08		0.241649	0.0013354
GRMZM2G339151		S8_134675036	C	T	6.47782	10.3654	3.595e-11		8.72983	9.28348	1.5861e-07		0.212444	0.00143542
GRMZM2G180249		S10_2049984	G	A	5.00087	1.14359	1.62437e-12		8.69994	9.1644	9.6562e-07		-0.284558	0.00145815
GRMZM2G358386		S7_155401761	C	A	1.28973	2.42054	3.6119e-05		8.71989	9.40419	4.8435e-10		0.266527	0.00159966
GRMZM2G333916		S7_11156776	T	C	12.649	11.2831	0.0188209		9.08826	8.61198	2.0233e-07		0.24775	0.00160917
GRMZM2G066876		S7_109182400	G	A	4.83853	6.22754	8.4353e-09		8.68914	9.276	5.4504e-09		0.207747	0.00162837
GRMZM2G122965		S1_47911257	G	C	7.30943	8.30409	0.025775		8.63911	9.13149	9.4784e-08		0.273546	0.00166352
GRMZM2G170152		S2_31500708	G	T	5.07347	9.71775	0.0046159		8.80612	9.43346	1.2617e-06		0.250354	0.00190159
GRMZM2G130651		S7_31316390	C	A	4.67639	8.38208	< 2.2E-16		8.70822	9.31946	1.274e-08		0.270314	0.00228838
GRMZM2G165746		S3_60257567	A	C	20.9701	11.2244	1.62448e-12		9.01561	8.57005	5.7952e-07		0.280607	0.00230418
GRMZM2G112072		S2_36988240	C	A	7.81543	16.0779	< 2.2E-16		8.68021	9.12093	1.2925e-06		0.275514	0.00238821
GRMZM2G034572		S2_237791027	G	A	11.2444	14.8837	4.5539e-06		8.66839	9.11714	1.2696e-06		0.211315	0.00247589
GRMZM2G144615		S3_9041378	C	T	21.5594	17.4705	6.32827e-15		8.70169	9.27083	9.8495e-09		-0.256964	0.00265471
GRMZM6G851663		S2_56414880	C	T	43.2847	5.1437	1.62448e-12		8.76055	9.44865	6.9285e-09		-0.259494	0.00265843
GRMZM2G300924		S5_189817208	C	A	2.8402	3.8633	0.020216		8.74842	9.43201	1.2189e-08		0.248355	0.0030876
GRMZM2G061626		S1_294020525	C	T	33.8072	81.5904	2.8414e-06		8.75802	9.55582	1.571e-09		0.208931	0.00343092
GRMZM2G030228		S4_233147187	G	A	50.2566	72.1412	1.62448e-12		8.98262	8.46826	1.294e-06		-0.251243	0.00384387
GRMZM2G125193		S3_215744694	C	A	38.4765	11.1315	< 2.2E-16		8.72824	9.47134	2.1331e-10		-0.235812	0.0040716
GRMZM2G123355		S4_191222267	G	T	13.7496	21.651	4.3191e-07		8.76027	9.54566	4.5406e-09		0.227236	0.00457586
GRMZM2G155580		S1_293071328	G	A	38.9819	30.0704	2.9999e-10		8.92438	8.31419	5.5389e-07		0.25697	0.00460993
GRMZM2G415491		S5_1898314	G	T	3.59379	6.31363	2.6281e-10		9.03795	8.49666	5.3232e-08		-0.241514	0.00461197
GRMZM2G106245		S2_6991806	A	C	40.4531	28.0768	< 2.2E-16		8.70385	9.32175	6.4646e-09		-0.208326	0.00472341
GRMZM2G037177		S7_169965607	G	T	101.551	86.128	6.2083e-09		8.76688	9.34367	1.233e-06		-0.248197	0.00475491
GRMZM2G116557		S8_159642078	A	G	48.3484	36.3527	4.4737e-09		8.93553	8.15037	9.6654e-07		0.225727	0.00477987
GRMZM2G093035		S6_13921812	G	A	3.84226	7.03597	7.9302e-08		8.75423	9.34189	5.5683e-07		0.245182	0.00494003
GRMZM2G067555		S4_198308777	A	C	4.26671	2.1994	1.62437e-12		8.72539	9.26615	1.6809e-07		-0.231612	0.00525181
GRMZM2G148867		S1_201782255	A	G	10.3101	8.43075	1.64069e-12		8.68661	9.13976	1.1438e-06		-0.23026	0.00563662
GRMZM2G079200		S6_103304151	G	C	3.32031	6.43121	1.31006e-14		8.69677	9.39921	5.63229e-11		0.236661	0.00567242
GRMZM2G011015		S4_163924482	C	G	1.54934	5.9171	1.0445e-10		8.74887	9.36437	9.7389e-08		0.208943	0.00623177
GRMZM2G154029		S9_121002306	C	T	13.0357	34.6265	1.17717e-12		8.74862	9.42627	5.2025e-08		0.246001	0.00648907
GRMZM2G176133		S6_158610330	T	C	39.2765	34.0801	6.0142e-05		8.58899	9.16091	4.3862e-10		-0.228389	0.00653827
GRMZM5G899080		S2_6573239	C	T	5.68227	35.9832	1.62448e-12		8.64307	9.20073	1.6201e-09		0.223665	0.00679817
GRMZM2G029685		S6_105135485	G	C	32.8281	61.2146	< 2.2E-16		8.63858	9.15498	4.3107e-08		0.221657	0.00682965
GRMZM2G112074		S3_129071240	T	C	9.48621	11.8763	0.000101925		8.71893	9.20857	7.3872e-07		0.216065	0.00687105
GRMZM2G068826		S1_76023914	G	A	1.31725	10.1955	1.994e-10		8.76453	9.49368	3.7189e-08		0.234414	0.006978
GRMZM2G001648		S4_23004680	G	A	3.41646	34.407	7.366e-11		8.79489	9.607	3.887e-07		0.244383	0.007334
GRMZM2G041381		S7_155626635	C	T	75.0179	146.713	1.62437e-12		8.65018	9.1889	9.5865e-09		0.211908	0.00743304
GRMZM2G092925		S1_198967213	C	T	4.14269	16.8145	1.66189e-12		8.7424	9.48245	1.3655e-09		0.229174	0.00774519
GRMZM2G104730		S10_1932287	C	G	2.64612	6.65096	1.62437e-12		9.0946	8.61979	1.7811e-07		-0.236726	0.00788962
GRMZM2G043943		S6_160526879	A	G	9.31624	24.819	2.1882e-07		8.75543	9.35747	5.0492e-07		0.209471	0.00801945
GRMZM2G058900		S6_93993703	A	G	11.6358	8.63487	< 2.2E-16		8.75176	9.32992	3.7643e-07		-0.217052	0.00811193
GRMZM2G017643		S2_54889506	G	A	3.16507	1.41764	2.53575e-13		9.0268	8.48734	1.4711e-08		0.224673	0.00811703
GRMZM2G160174		S4_135022600	T	G	42.229	48.7101	1.1258e-06		9.01128	8.47773	1.5283e-07		-0.235305	0.0081507
GRMZM2G000453		S7_157933841	C	T	45.6316	85.4794	0.0027215		8.79934	9.59408	1.0991e-06		0.163745	0.00849012
GRMZM2G395508		S7_151119651	A	C	42.3861	20.2045	1.64824e-12		9.13408	8.55657	9.7431e-11		0.193678	0.00863943
GRMZM2G082855		S9_24080734	T	G	7.11201	4.67585	1.1093e-11		9.04655	8.53653	7.9115e-08		0.203649	0.00872854
GRMZM2G140694		S5_174330934	C	T	3.46156	4.377	0.0024795		8.6789	9.26016	1.3389e-07		0.22632	0.00885637
GRMZM2G111521		S4_173856775	G	C	21.1113	15.5048	1.8169e-09		9.05851	8.62425	1.2934e-06		0.168935	0.0088984
GRMZM2G126808		S1_29544058	C	A	12.2219	24.7646	4.91829e-14		8.705	9.36344	1.3291e-09		0.216141	0.00890044
GRMZM2G325650		S6_103523834	C	T	1.33809	10.7148	1.51459e-05		8.71521	9.21632	5.2386e-07		0.213732	0.00899955
GRMZM2G060451		S4_238875325	A	G	7.81992	11.5846	< 2.2E-16		8.7045	9.42488	4.2591e-11		0.206211	0.00910462
GRMZM2G482256		S5_80864960	G	A	2.15392	5.19662	2.66454e-15		8.65121	9.13946	9.6862e-08		0.202008	0.00945479
GRMZM2G364528		S3_216729149	G	A	38.4657	6.42204	2.23155e-13		9.02671	8.51622	2.3382e-07		0.189958	0.00988585
GRMZM2G107956		S2_158213955	T	C	7.21694	5.69364	3.5878e-07		9.11708	8.59618	1.239e-08		-0.233213	0.0100549
GRMZM2G123440		S6_103603645	A	G	21.2314	32.599	1.62459e-12		8.70174	9.23769	6.0063e-08		0.188035	0.0104559
GRMZM2G012126		S1_29263923	G	C	13.475	5.72618	< 2.2E-16		9.10252	8.56764	4.6965e-09		0.193886	0.0105305
GRMZM2G077187		S8_151972246	C	T	10.5808	22.0367	< 2.2E-16		8.64991	9.10905	5.4252e-07		0.229697	0.0109108
GRMZM2G126260		S3_215845909	C	A	5.89094	9.08801	1.3723e-10		8.70838	9.34103	1.4756e-09		0.208848	0.0109468
GRMZM2G154892		S6_107207648	C	A	11.2914	15.0425	1.11022e-16		8.70791	9.18545	1.2855e-06		0.201697	0.0121711
GRMZM2G180622		S3_28621143	G	A	13.8578	5.05901	1.62503e-12		9.04402	8.5394	1.3981e-07		0.20063	0.0123293
GRMZM2G147966		S7_117728836	C	T	22.1319	28.1305	0.019178		8.70378	9.37075	1.3149e-07		0.21492	0.0123901
GRMZM2G116517		S7_116399515	A	G	21.7775	15.2426	1.62448e-12		8.58192	9.2436	2.91989e-13		-0.187183	0.0126861
GRMZM5G874568		S6_91797273	C	G	2.92877	34.633	1.62448e-12		8.70665	9.34403	2.0664e-09		0.214646	0.0131634
GRMZM2G139650		S5_101336590	A	G	11.98	18.4778	1.62437e-12		9.01334	8.53047	5.8411e-07		-0.204914	0.0141982
GRMZM2G353785		S7_147108286	A	G	9.23184	5.23085	1.62437e-12		9.03376	8.52619	2.8469e-07		0.196501	0.0149161
GRMZM2G341729		S6_126865576	G	C	54.7141	35.4352	< 2.2E-16		8.7538	9.43527	2.4028e-08		-0.191014	0.0150029
GRMZM2G074314		S5_21603804	T	C	24.1548	11.5948	< 2.2E-16		8.98898	8.46862	1.1467e-06		0.209709	0.0156608
GRMZM2G089231		S6_139355498	G	T	1.55338	4.54383	1.74505e-12		8.75475	9.36291	2.1145e-07		0.200513	0.0166136
GRMZM2G154394		S4_5399845	T	C	7.08557	9.10705	3.7394e-07		8.93273	8.3783	1.2945e-06		-0.21622	0.0171622
GRMZM5G857930		S10_147550850	G	T	7.43163	13.8455	< 2.2E-16		8.76434	9.48015	4.7574e-08		0.197147	0.0172681
GRMZM2G113373		S2_11548082	T	G	11.9323	9.88704	0.022758		8.96067	8.35108	2.1445e-08		0.114357	0.017723
GRMZM2G134424		S6_27460084	T	C	9.1831	15.177	4.43801e-12		8.6894	9.24408	2.1125e-08		0.213204	0.0177478
GRMZM2G078595		S7_18241185	C	T	1.29738	3.18612	4.637e-07		8.73625	9.414	2.9317e-08		0.212724	0.018742
GRMZM2G333875		S6_88865767	T	C	8.62382	14.1176	7.6886e-08		8.70788	9.30135	1.0382e-08		0.171413	0.0206976
GRMZM2G146225		S7_109085960	A	G	5.9464	10.8225	< 2.2E-16		8.66152	9.1791	4.2592e-08		0.180027	0.0208571
GRMZM2G333997		S7_11135427	A	G	2.55394	1.40995	9.26e-08		8.95855	8.397	1.2905e-06		0.211183	0.0210166
GRMZM2G436001		S2_228716190	T	G	4.58152	5.75721	< 2.2E-16		9.07512	8.64532	1.2912e-06		-0.195591	0.0212324
AC202181.3_FG010		S8_150505320	T	C	1.37321	5.21722	1.62448e-12		8.68765	9.27594	4.4429e-09		0.205137	0.0214999
GRMZM2G048672		S5_56076703	T	G	9.5396	21.4887	< 2.2E-16		8.57057	9.16901	2.9417e-11		0.156771	0.0217015
GRMZM2G045638		S7_108562970	G	T	1.42337	42.0225	2.7241e-06		8.65788	9.0982	1.28e-06		0.166853	0.0218477
GRMZM2G000481		S4_34371927	G	A	3.34089	7.1748	1.62448e-12		8.65253	9.2509	2.6549e-10		0.206185	0.0219703
GRMZM2G396752		S7_150078088	T	G	7.58013	5.3177	1.5743e-09		9.09292	8.56407	2.9322e-09		0.166486	0.0221694
GRMZM2G132531		S4_218055319	T	C	6.4435	2.50139	1.62459e-12		9.04308	8.52114	5.3229e-08		0.177885	0.0222414
GRMZM2G063276		S4_167069124	C	G	5.38638	9.08382	0.0027187		8.73018	9.27685	1.7787e-07		0.149551	0.0227605
GRMZM2G135341		S7_174404467	A	T	20.7446	23.8681	2.1799e-05		8.74391	9.28192	6.5984e-07		0.147137	0.022854
GRMZM2G069146		S7_141174723	G	C	37.828	17.1309	2.09543e-12		9.05471	8.6115	1.2881e-06		0.16588	0.022917
GRMZM2G551402		S4_201441462	T	C	14.0402	16.0689	0.000119204		8.64599	9.13372	8.9178e-08		0.160358	0.0234004
GRMZM2G082032		S2_5088441	C	T	63.8037	96.3402	7.4862e-07		8.70272	9.33164	1.1132e-10		0.177651	0.0242299
GRMZM2G053083		S7_147098815	G	C	37.2932	57.3076	5.19584e-14		9.00176	8.49221	9.0616e-07		-0.154791	0.0246078
GRMZM2G139872		S4_2859218	A	G	3.33065	4.72979	7.1608e-08		8.7285	9.2297	1.2713e-06		0.205069	0.0258254
GRMZM2G479423		S3_179694905	C	A	66.6596	44.0432	5.8428e-05		8.97873	8.49435	6.1732e-07		0.138489	0.0265522
GRMZM2G104449		S4_200716340	C	T	8.48638	9.57438	3.9449e-05		8.6672	9.11236	9.4206e-07		-0.185787	0.0278584
GRMZM5G851914		S8_8274856	G	A	10.1096	6.80482	1.64424e-12		8.97916	8.42421	1.1037e-06		-0.183441	0.0287112
GRMZM2G166873		S8_162663083	T	G	14.7031	15.6438	0.041823		8.62655	9.08252	1.2297e-06		0.191876	0.0292994
GRMZM2G090657		S2_130922763	A	T	2.0878	6.99164	< 2.2E-16		8.64606	9.16416	1.7407e-08		0.18743	0.0297127
GRMZM2G034598		S6_34455108	C	G	16.5766	21.9439	1.2164e-10		8.99374	8.47697	4.1653e-08		-0.190547	0.0310883
GRMZM2G352607		S9_44283747	C	T	7.7052	5.66634	3.34101e-11		8.75556	9.45388	3.2242e-08		-0.190595	0.0315336
GRMZM2G073376		S3_187498694	G	C	9.12201	7.14281	6.96021e-12		9.04058	8.52387	6.0584e-08		0.193625	0.0323001
GRMZM2G070716		S1_25369971	G	A	15.4821	27.517	1.62448e-12		8.70126	9.22194	1.3568e-07		0.160133	0.0331721
GRMZM2G180150		S10_2032124	G	A	10.2267	13.6911	0.00067528		8.69157	9.36821	1.2227e-10		0.167502	0.0339754
GRMZM2G446170		S8_174773161	C	A	6.701	3.9839	2.7995e-09		8.69531	9.19436	2.0121e-07		-0.190141	0.034937
GRMZM2G395535		S7_6225617	C	G	7.28841	3.75721	2.22045e-16		9.00367	8.50854	1.1794e-06		0.174259	0.0363639
GRMZM2G103526		S6_104924427	C	G	26.9453	44.1164	1.62448e-12		8.65644	9.2155	2.7349e-09		0.140255	0.0368968
GRMZM2G380777		S1_107316568	A	G	2.37912	4.29514	1.1121e-10		8.64078	9.11081	2.8052e-07		0.154507	0.0373075
GRMZM2G142207		S3_210353918	T	C	3.62392	8.9598	1.5617e-08		8.78434	9.50561	4.433e-07		0.182388	0.0374047
GRMZM2G157536		S6_155435074	C	G	13.15	21.8157	2.3271e-06		8.69845	9.162	1.0584e-06		0.170772	0.0382615
GRMZM2G105140		S3_217645177	G	A	2.05183	5.73828	8.0705e-10		8.76054	9.4158	1.0656e-07		0.169211	0.0386438
GRMZM2G120371		S6_108233805	A	T	13.9056	11.2203	< 2.2E-16		9.04177	8.55133	4.4741e-08		0.182565	0.0387465
GRMZM2G014419		S1_37668847	T	C	15.4268	19.9039	9.8893e-07		8.66453	9.12366	7.3517e-07		0.171539	0.0403896
GRMZM2G102657		S9_132170051	C	T	1.41948	8.36739	1.62448e-12		8.72938	9.29982	1.6403e-07		0.188843	0.041125
GRMZM2G133764		S5_216750626	C	G	22.6234	26.2515	1.62736e-12		8.7191	9.3781	9.0774e-10		0.167518	0.0421544
GRMZM2G019225		S6_8272070	C	A	2.92303	3.84684	0.000141471		8.7382	9.25275	1.1171e-06		0.134591	0.0422654
GRMZM5G899300		S9_20608662	T	C	42.4304	50.1795	4.9827e-08		8.68184	9.1378	9.7533e-07		0.152821	0.0435084
GRMZM2G104638		S10_1913500	G	A	3.40215	4.60329	9.518e-05		8.6704	9.20929	1.0915e-08		0.173141	0.0459845
GRMZM2G146913		S3_206678420	T	C	9.97408	23.9252	1.6502e-06		9.00169	8.53237	4.9202e-07		-0.134374	0.0461262
AC205077.3_FG003		S1_105469841	G	C	6.34264	27.1868	< 2.2E-16		8.68448	9.29044	1.0733e-09		0.159099	0.0480641
GRMZM2G147891		S2_233254850	T	G	9.80993	11.9278	1.8804e-08		9.07393	8.61235	4.4321e-07		0.17345	0.0482627
GRMZM2G009045		S7_125138530	C	A	5.00789	9.0513	0.00041745		8.7258	9.24147	3.2602e-07		0.14297	0.0483386
GRMZM2G024933		S2_71768558	T	C	76.9156	92.6029	8.5898e-08		9.07424	8.53365	9.8996e-09		-0.173203	0.0487833
GRMZM2G172322		S1_12985707	C	G	10.3488	13.8354	1.81111e-12		8.97019	8.48447	1.0927e-06		-0.153773	0.0490933
# Abbreviation: A1, allele 1; A2, allele 2; Exp, expression; Cor, correlation; KL, kernel length
* The P-values given here are based on t-test of the two alleles according to the most significant SNPs in eQTL analysis.
