# Supplementary material for: Kernel size‐related genes revealed by an integrated eQTL analysis during early maize kernel development
Source: Plant J. 2019 Jan 25;98(1):19–32. doi: 10.1111/tpj.14193 (PMC6850110; doi:10.1111/tpj.14193)
Supplement: Supplementary file 12 — Table S5. List of the merged eQTL regions and their corresponding targets at both 5 DAP and 15 DAP [file TPJ-98-19-s012.xlsx]

## Sheet: S5
Table S5. List of the merged eQTL regions and their corresponding targets at both 5 DAP and 15 DAP
eQTL region	5-DAP targets	15-DAP targets
1:3498-9344	NA	GRMZM2G093399
1:109789-111038	GRMZM2G093344	GRMZM2G093344
1:128009-138683	GRMZM2G032104;GRMZM2G374812	NA
1:144161-144900	GRMZM5G809743	GRMZM5G809743;GRMZM2G032104
1:145486-145562	NA	GRMZM5G833153
1:157623-161126	AC177838.2_FG015	GRMZM2G059865;AC177838.2_FG015
1:379844-385918	NA	GRMZM2G408834
1:516331-526900	GRMZM2G330436;GRMZM2G059865;GRMZM2G471814;GRMZM5G837589	GRMZM2G330436;GRMZM2G471814;GRMZM2G073979;GRMZM2G172183;GRMZM5G833153
1:657040-660678	GRMZM5G809743	NA
1:990980-1003848	GRMZM2G408834;GRMZM2G374779;GRMZM2G073979;GRMZM2G400352	GRMZM2G374779;GRMZM2G483779;GRMZM5G809743;GRMZM2G002121;GRMZM2G374777
1:1035750-1039221	GRMZM2G052586	GRMZM2G052586
1:1155775-1167589	GRMZM2G483779;GRMZM2G052586	GRMZM2G097229
1:1481317-1485347	GRMZM5G872368;GRMZM2G093399	NA
1:1565022-1566869	GRMZM2G097229;AC177838.2_FG015	GRMZM5G809743;GRMZM2G399700
1:1663168-1663854	GRMZM5G833153	GRMZM2G052586;GRMZM2G093344;GRMZM2G002121;GRMZM2G093399
1:1778136-1778601	GRMZM2G408834	NA
1:1779253-1780290	GRMZM2G379898	NA
1:1785744-1785963	GRMZM2G161560	NA
1:1786957-1787552	NA	GRMZM2G079891
1:1875215-1876035	GRMZM2G379898	GRMZM2G379898
1:1953664-1955128	NA	GRMZM2G060265
1:1960511-1967936	GRMZM2G060296;GRMZM2G023794;GRMZM2G176840	GRMZM2G060296
1:2036233-2044695	GRMZM2G703466	GRMZM2G458423;GRMZM2G703466;GRMZM2G164696;GRMZM2G379898;GRMZM2G119287
1:2085605-2102297	GRMZM2G114469;GRMZM2G010929	GRMZM2G114469
1:2205796-2208610	GRMZM2G410990	GRMZM2G410990;GRMZM2G109725
1:2426033-2433115	NA	GRMZM2G399700;GRMZM2G329177
1:2536094-2542488	GRMZM2G052546;GRMZM2G125001	GRMZM2G052546;GRMZM2G137329
1:2655550-2657983	GRMZM2G035377	GRMZM2G035377
1:2684026-2691910	NA	GRMZM2G388684;GRMZM2G085691
1:2725883-2748164	GRMZM2G085885;GRMZM2G085827;GRMZM2G085872;GRMZM2G320099	GRMZM2G085885;GRMZM2G085872;GRMZM2G086242;GRMZM2G023794
1:2781880-2785139	GRMZM2G042552;GRMZM2G042539;GRMZM2G388684;GRMZM2G356423	GRMZM2G388684;GRMZM2G042552;GRMZM2G042539
1:2793821-2800268	GRMZM2G041881;GRMZM2G042250	NA
1:2839806-2840147	GRMZM5G802392	NA
1:2856757-2858544	GRMZM2G006673	NA
1:2864241-2871736	GRMZM2G042552;GRMZM2G107689	GRMZM2G006673;GRMZM2G023794
1:2887249-2893568	GRMZM2G015384;GRMZM2G007025	GRMZM2G015384
1:2930101-2934935	GRMZM2G137366;GRMZM2G341934;GRMZM2G012926	GRMZM2G137366;GRMZM2G006673;GRMZM2G114337;GRMZM2G002121
1:2950255-2950940	GRMZM2G137329	NA
1:2993224-2993700	NA	GRMZM2G137329
1:3002253-3002512	NA	GRMZM2G137236
1:3018029-3022672	GRMZM2G137329;GRMZM2G137236	NA
1:3029125-3033669	GRMZM2G079397	GRMZM5G809743;GRMZM2G092232;GRMZM2G338809
1:3070955-3071651	NA	GRMZM2G314660;GRMZM2G176840
1:3123269-3132496	GRMZM2G092165;GRMZM2G393062;GRMZM2G092232	GRMZM2G393062;GRMZM2G092232
1:3171558-3193836	GRMZM2G124550;GRMZM2G393062;GRMZM2G144101	GRMZM2G144101
1:3263866-3267332	GRMZM2G077669	GRMZM2G077669
1:3267846-3272289	GRMZM2G077760	GRMZM2G077760
1:3273380-3278942	GRMZM2G077769;GRMZM2G077780	GRMZM2G077769;GRMZM2G077780
1:3347718-3355347	AC191254.3_FG001;GRMZM2G126218;GRMZM2G126199	AC191254.3_FG001;GRMZM2G126218
1:3357796-3360936	NA	GRMZM2G426802
1:3398482-3401001	GRMZM2G440537;GRMZM2G041959	GRMZM2G426802;GRMZM2G002121
1:3401600-3401759	NA	GRMZM2G312438
1:3442728-3444990	GRMZM2G055880	GRMZM2G055880
1:3548090-3548656	GRMZM2G055698	NA
1:3555850-3558303	GRMZM2G062210	GRMZM2G062210
1:3639652-3643320	GRMZM2G137329;GRMZM2G399700;GRMZM2G044247	GRMZM2G137329;GRMZM2G055698
1:3697257-3697910	GRMZM2G029713	GRMZM2G029713
1:3702174-3709116	GRMZM2G030173;GRMZM2G029824	GRMZM2G030173;GRMZM2G320099
1:3735860-3736212	NA	GRMZM2G320117
1:3824662-3825658	NA	GRMZM2G385945
1:3873159-3888423	GRMZM2G008773;GRMZM2G087207;GRMZM2G475296	GRMZM2G008327;GRMZM2G008773
1:3894309-3895957	GRMZM2G110531	GRMZM2G308570
1:4012036-4019177	GRMZM2G308570;GRMZM2G387837	GRMZM2G013634;GRMZM2G387837
1:4032013-4035867	GRMZM2G013634	GRMZM2G087207;GRMZM2G312438
1:4055604-4063495	GRMZM2G014382	GRMZM2G014382;GRMZM2G344566
1:4113209-4115713	GRMZM2G167568	NA
1:4204660-4206206	NA	GRMZM2G167568
1:4235114-4235177	NA	GRMZM2G406204
1:4244229-4244879	GRMZM2G105415	NA
1:4281954-4284006	GRMZM2G169402	GRMZM2G169402
1:4299193-4307320	GRMZM2G049031;GRMZM2G475296	GRMZM2G013986;GRMZM2G159470
1:4347882-4351947	GRMZM2G104468;GRMZM2G073861	GRMZM2G049031;GRMZM2G104468
1:4435558-4440105	GRMZM2G303810	GRMZM2G303810
1:4597909-4597925	NA	GRMZM2G341934
1:4601234-4610384	GRMZM2G061884	GRMZM2G040762;GRMZM2G104254;GRMZM2G398135
1:4709408-4718828	GRMZM2G105415;GRMZM2G341934;GRMZM2G084037	GRMZM2G105415
1:4743259-4765815	GRMZM2G176820;GRMZM2G176840;GRMZM2G475296	GRMZM2G176840;GRMZM2G475380;GRMZM2G451672
1:4975261-4977990	GRMZM2G070047	GRMZM2G070047
1:4986732-4988454	GRMZM2G070259;GRMZM2G159431;GRMZM2G119736	GRMZM2G070259;GRMZM2G321041
1:4991494-4996493	GRMZM2G159427;GRMZM2G176840	GRMZM2G159427;GRMZM2G341934
1:5003467-5003469	NA	GRMZM2G159477
1:5003489-5006611	GRMZM5G807823	NA
1:5007450-5007453	NA	GRMZM2G301389
1:5039387-5041271	NA	GRMZM2G159477
1:5081281-5086517	NA	GRMZM2G327059
1:5238707-5240833	GRMZM2G165422	NA
1:5319557-5327213	GRMZM2G119736;GRMZM2G165422	GRMZM2G119736;GRMZM2G165422
1:5339113-5343313	GRMZM2G119494;GRMZM2G090051	GRMZM2G119471;GRMZM2G090051
1:5380468-5391037	GRMZM2G089976;GRMZM2G055575	GRMZM2G089976;GRMZM2G343442
1:5428566-5428572	NA	GRMZM2G008064
1:5429331-5450167	GRMZM2G394945;GRMZM2G176548;GRMZM2G476107;GRMZM2G176521;GRMZM2G055737;GRMZM2G413635	GRMZM2G394945;GRMZM2G476107;GRMZM2G176521;GRMZM2G055737
1:5511399-5512026	NA	GRMZM2G055737
1:5525244-5525874	GRMZM2G055704	GRMZM2G055704
1:5531836-5536337	GRMZM2G008064;GRMZM2G055575;GRMZM2G700866;GRMZM2G119494	GRMZM2G700866;GRMZM2G055575
1:5622205-5622975	GRMZM2G325462	GRMZM2G325462
1:5625459-5626851	GRMZM2G025552	GRMZM2G025552
1:5713196-5713283	NA	GRMZM2G319022
1:5722110-5725705	GRMZM2G319022;GRMZM2G428184	NA
1:5733301-5746378	GRMZM2G129243	GRMZM2G428184;GRMZM2G129243;GRMZM5G887276
1:5804641-5806213	GRMZM2G180951;GRMZM2G057778;GRMZM2G031062	NA
1:5823879-5826401	GRMZM2G105571	NA
1:5867090-5870855	GRMZM2G105571;GRMZM2G110531	GRMZM2G105571;GRMZM2G077780
1:5946715-5948129	NA	GRMZM2G180951;GRMZM2G065718;GRMZM2G448701
1:5981092-5981126	NA	GRMZM2G013986
1:6149167-6149713	GRMZM2G448701	NA
1:6163878-6168656	GRMZM2G143588	GRMZM2G143588
1:6186914-6192293	NA	GRMZM2G032852
1:6211093-6218390	GRMZM2G032409;GRMZM2G321041	GRMZM2G092923;GRMZM2G146207
1:6225171-6230433	GRMZM2G032219	GRMZM2G180951
1:6236801-6246170	GRMZM2G031859	GRMZM2G031859;GRMZM2G032219;GRMZM2G171022
1:6404119-6406394	GRMZM5G845611;GRMZM2G476107	GRMZM5G845611
1:6540738-6544297	GRMZM2G137312	GRMZM2G137312
1:6830997-6845449	GRMZM2G392956;GRMZM2G092923;GRMZM2G392863	GRMZM2G092923;GRMZM2G392956;GRMZM2G089056;GRMZM2G092719
1:6922476-6925553	GRMZM2G089092	GRMZM2G089092;GRMZM2G056431
1:7034073-7040090	GRMZM2G020548;GRMZM2G089056	GRMZM2G020548;GRMZM2G089056
1:7070085-7084923	GRMZM2G409976	GRMZM2G109566;GRMZM2G409976
1:7154026-7155155	GRMZM2G409976	NA
1:7186501-7191993	GRMZM2G057158;GRMZM2G056400	GRMZM2G040887;GRMZM2G126175;GRMZM2G057158;GRMZM2G050971
1:7237180-7237520	GRMZM2G040887;GRMZM2G022470	NA
1:7253918-7257470	GRMZM2G126175	NA
1:7290540-7297618	GRMZM6G101378;GRMZM2G071349;GRMZM2G132019;GRMZM2G172751	GRMZM2G132019;GRMZM2G090738;GRMZM2G071349
1:7308241-7309378	GRMZM2G090738	NA
1:7336867-7342861	GRMZM2G096020;GRMZM2G071349;GRMZM5G840538	GRMZM2G096020;GRMZM2G007441;GRMZM2G180951;GRMZM2G022470;GRMZM2G070432
1:7353269-7354745	GRMZM2G095968;GRMZM2G399948	GRMZM2G090568;GRMZM2G095968;GRMZM2G409976
1:7391829-7399373	GRMZM2G099454;GRMZM2G173372;GRMZM2G099598	GRMZM2G099598
1:7451522-7453587	GRMZM2G092719	GRMZM2G092719;GRMZM2G173372
1:7483618-7484160	GRMZM2G105256;GRMZM2G331861;GRMZM2G090568;GRMZM2G473182;GRMZM2G066352	NA
1:7555927-7556111	GRMZM2G059428	NA
1:7561600-7562155	GRMZM2G410991	NA
1:7563547-7565128	GRMZM2G092481	GRMZM2G110616
1:7593108-7597223	NA	GRMZM2G093286;GRMZM2G465806;GRMZM2G059428
1:7682149-7682151	GRMZM2G101497	NA
1:7682913-7687318	NA	GRMZM2G099454
1:7696040-7696043	NA	GRMZM2G105256
1:7859333-7863406	GRMZM2G096153	GRMZM2G096247;GRMZM2G096153
1:7950105-7950506	NA	GRMZM2G092592
1:7961133-7961578	GRMZM2G092481	GRMZM2G092481;GRMZM2G475059
1:8025830-8027416	GRMZM2G173372	GRMZM2G075701;GRMZM2G040762
1:8034887-8035447	NA	GRMZM2G075901
1:8093560-8094208	NA	GRMZM2G075701
1:8094232-8101482	GRMZM2G176499;GRMZM2G075901;GRMZM2G176523	GRMZM2G176499;GRMZM2G176523;GRMZM2G096153
1:8131230-8142754	GRMZM2G176397;GRMZM2G475059;GRMZM2G172751	GRMZM5G891266;GRMZM2G470653;GRMZM2G475059;GRMZM2G328213
1:8260040-8270275	GRMZM5G891266;GRMZM5G833774	AC155624.2_FG006
1:8270290-8270341	NA	GRMZM5G833774
1:8278687-8285288	GRMZM5G891266;GRMZM2G157510	GRMZM5G891266
1:8307639-8310083	NA	GRMZM2G056377;GRMZM2G018417
1:8338333-8351241	GRMZM2G018417;GRMZM2G056377;GRMZM2G018706;GRMZM5G891266;GRMZM2G018579;GRMZM2G450071	GRMZM2G018706;GRMZM5G891266
1:8443023-8445651	GRMZM2G157510	GRMZM2G157510
1:8453988-8455644	NA	GRMZM2G152172
1:8510155-8514788	GRMZM2G009014;GRMZM2G172758	GRMZM2G172758;GRMZM2G009014
1:8531175-8534880	GRMZM2G172751;GRMZM2G172758	NA
1:8553078-8555948	GRMZM2G172751;GRMZM2G171324;GRMZM2G472167	GRMZM2G092481
1:8612299-8619281	GRMZM2G171181;GRMZM2G472167	GRMZM2G171181
1:8621266-8621277	NA	GRMZM2G171324
1:8626233-8629644	GRMZM2G474258	GRMZM2G474258;GRMZM2G355846
1:8651564-8653219	GRMZM2G323830	GRMZM2G323830
1:8653332-8653334	NA	GRMZM2G052701
1:8877723-8877806	GRMZM2G323830	NA
1:8877808-8878199	NA	GRMZM5G885425
1:8937871-8942240	GRMZM2G046919;GRMZM2G046888	GRMZM2G046919;GRMZM2G046888
1:8967330-8975875	GRMZM2G450071;GRMZM2G046932;GRMZM2G047002;GRMZM2G046888;GRMZM2G133146	GRMZM2G047002;GRMZM2G046932
1:9185513-9187321	GRMZM2G355846	NA
1:9293876-9296470	GRMZM5G823004	NA
1:9301061-9301663	NA	GRMZM2G178571
1:9353641-9359485	GRMZM5G860938	GRMZM5G872399;GRMZM5G860938
1:9429971-9432011	GRMZM2G415390;GRMZM2G441089	GRMZM2G103599;GRMZM2G092483;GRMZM2G178852
1:9486174-9486224	NA	GRMZM2G170567
1:9518314-9522475	GRMZM2G113174;GRMZM2G107532	GRMZM2G086648
1:9562968-9567952	GRMZM2G170567	NA
1:9576173-9581335	GRMZM2G415343;GRMZM2G103599;GRMZM2G060611	GRMZM2G415390;GRMZM2G415343
1:9906889-9908681	GRMZM2G062933	GRMZM2G178571;GRMZM2G062724
1:9916942-9917128	NA	GRMZM2G009818
1:9951023-9952285	GRMZM2G062933	NA
1:9984590-9987436	GRMZM2G062841	GRMZM2G062841
1:10087197-10095166	GRMZM2G038485;GRMZM2G087918	GRMZM2G038485;GRMZM2G339563
1:10220750-10222738	GRMZM2G117855	GRMZM2G087918;GRMZM2G117855
1:10358829-10358867	GRMZM2G087918;GRMZM2G339563	NA
1:10358873-10370554	GRMZM2G117855	GRMZM2G117855
1:10429906-10430720	GRMZM2G086093;GRMZM2G439049	NA
1:10484327-10485600	NA	GRMZM2G142938
1:10541095-10541937	NA	GRMZM2G028521
1:10582576-10591775	GRMZM2G150915;GRMZM2G150925	GRMZM2G150915;GRMZM2G150867
1:10672749-10673907	GRMZM2G043799	NA
1:10692035-10694259	GRMZM2G329159	GRMZM2G329159
1:10898677-10900878	NA	GRMZM2G056786
1:10959149-10963163	GRMZM2G358279	GRMZM2G358279
1:10990955-10994328	GRMZM5G813886	NA
1:11108003-11111747	GRMZM2G115077;GRMZM2G112728;GRMZM2G073373;GRMZM2G092481	GRMZM2G115077;GRMZM2G112728
1:11172630-11174064	GRMZM2G112640	GRMZM2G112640
1:11237595-11238166	GRMZM2G100707	GRMZM2G070087;GRMZM2G086072
1:11298974-11300384	AC209858.4_FG004	NA
1:11389754-11400919	AC209858.4_FG002;GRMZM2G703490;GRMZM2G135341	AC209858.4_FG004;AC209858.4_FG002;GRMZM2G703490;GRMZM2G108032
1:11473861-11473865	GRMZM5G823004	NA
1:11474396-11485991	GRMZM2G086072;GRMZM2G086163	GRMZM2G086072
1:11527398-11532448	GRMZM2G122787;GRMZM2G410704;GRMZM2G027632	GRMZM2G122787
1:11879312-11880254	GRMZM2G154211;GRMZM2G073373;GRMZM2G038982	NA
1:11908406-11909360	NA	GRMZM2G141624
1:11935824-11945020	NA	GRMZM2G140339
1:11949701-11949703	AC190933.3_FG004	NA
1:11979893-11991123	GRMZM2G141636;GRMZM2G027821	GRMZM5G813886;GRMZM2G027821
1:12096802-12104267	GRMZM2G000749;GRMZM5G813886;GRMZM2G168654	GRMZM2G000749;GRMZM2G073373;GRMZM2G120652
1:12138233-12148282	GRMZM2G000823;GRMZM2G300801	GRMZM2G000823;GRMZM2G300801;GRMZM2G134398
1:12162894-12167458	NA	GRMZM2G086072;GRMZM2G076062;GRMZM2G300801;GRMZM2G178571
1:12174750-12186545	GRMZM2G377780;GRMZM2G176117	GRMZM2G397339;GRMZM2G377780
1:12246100-12252811	GRMZM2G169747;GRMZM2G453111;GRMZM2G379252	GRMZM2G472236;GRMZM2G472266;GRMZM2G169747;GRMZM5G825025
1:12306662-12315219	GRMZM2G453139;GRMZM2G038982;GRMZM2G472266	GRMZM2G453148;GRMZM2G038982;GRMZM2G453139;GRMZM2G472266;GRMZM2G453111
1:12342504-12343829	GRMZM2G453111	GRMZM2G453111
1:12351018-12355948	GRMZM2G136081	GRMZM2G154211
1:12422212-12443805	GRMZM2G453001;GRMZM2G154036;GRMZM2G154119;GRMZM2G150122;GRMZM2G015080;GRMZM2G154087;GRMZM2G500685	GRMZM2G453001;GRMZM2G150122;GRMZM2G154087;GRMZM2G356260;GRMZM2G154119;GRMZM2G154211
1:12479702-12484676	AC191050.3_FG003;GRMZM2G094692	GRMZM2G015080;GRMZM2G536584;GRMZM2G318958
1:12496493-12497183	GRMZM2G166445	GRMZM2G166445
1:12515767-12520629	GRMZM2G165972	GRMZM2G165998
1:12851083-12852653	NA	GRMZM2G136081;GRMZM2G136088
1:12942792-12951227	GRMZM2G031790;GRMZM2G343157	GRMZM2G031718;GRMZM2G172410
1:12970412-12991865	GRMZM2G172322;GRMZM2G031718;GRMZM2G172410;GRMZM2G172448;GRMZM2G172448;AC166636.1_FG007	GRMZM2G172322;GRMZM2G172448;GRMZM2G136081;GRMZM2G136088
1:13206610-13211474	NA	GRMZM2G377311
1:13356233-13360017	AC187207.3_FG006;GRMZM2G077045;GRMZM2G377311	NA
1:13535128-13537938	GRMZM2G169320	GRMZM2G169320
1:13585864-13597212	GRMZM2G470438;GRMZM2G169280	GRMZM2G470438;GRMZM2G169280
1:13642008-13642731	GRMZM2G004641	NA
1:13682039-13682217	NA	GRMZM2G162764
1:13682309-13682605	NA	GRMZM2G407396
1:13737973-13743824	GRMZM2G407396	GRMZM2G407396;GRMZM2G004641
1:13989744-13994972	GRMZM2G123986;GRMZM2G031790	GRMZM2G556515;GRMZM2G124042
1:14093635-14104991	GRMZM2G027490;GRMZM2G124143;GRMZM2G045979;GRMZM2G172751	GRMZM2G027490;GRMZM2G124143;GRMZM2G124051;GRMZM5G850455;GRMZM2G160458
1:14167865-14168074	GRMZM2G115131	GRMZM2G115131
1:14256866-14257251	NA	GRMZM2G140302
1:14384571-14385024	GRMZM2G417835	NA
1:14400292-14412580	GRMZM2G417835;GRMZM2G150289	GRMZM2G417835;GRMZM2G022363;GRMZM2G362942
1:14508879-14509032	GRMZM2G343157	NA
1:14547669-14550388	GRMZM2G091916;GRMZM2G091921	NA
1:14623928-14625988	NA	GRMZM2G026807
1:14637719-14638468	GRMZM2G026807	GRMZM2G091921
1:14681138-14681582	NA	GRMZM2G091822
1:14802633-14808646	GRMZM5G857303;GRMZM2G162725	GRMZM5G857303;GRMZM2G162725
1:14846690-14852328	NA	GRMZM2G162749;GRMZM2G006676
1:14857838-14862452	GRMZM2G162776	GRMZM2G162764;GRMZM2G116635
1:14893861-14898681	GRMZM2G162764;GRMZM2G116635;GRMZM2G317938	GRMZM2G162776
1:14921798-14926863	GRMZM2G162800	GRMZM2G162800
1:14941950-14942724	NA	GRMZM2G162814;GRMZM2G389625;GRMZM2G413774
1:14958279-14958484	NA	GRMZM2G139963
1:15068479-15070351	GRMZM2G034283	GRMZM2G034283;GRMZM2G172410
1:15168285-15169576	NA	GRMZM2G035243
1:15352695-15355066	GRMZM2G124353;GRMZM2G406601	GRMZM2G406601
1:15414147-15415121	GRMZM2G075459;GRMZM2G147910	GRMZM2G075459
1:15490989-15491133	GRMZM2G022363	NA
1:15510949-15514813	GRMZM2G445634	GRMZM2G021498
1:15726651-15729031	GRMZM2G142557	NA
1:15733907-15737524	GRMZM2G142609;GRMZM2G178852	GRMZM2G142557;GRMZM2G142609
1:15774558-15786487	GRMZM2G119933;GRMZM2G119852;GRMZM2G419938;GRMZM2G171324;GRMZM2G154211;GRMZM2G435993	GRMZM2G119933;GRMZM2G119852;GRMZM2G419938
1:15806124-15808531	GRMZM2G000686	GRMZM2G000686
1:15988905-15994437	GRMZM2G156486	GRMZM2G156486
1:16176221-16177938	NA	GRMZM2G012102
1:16199221-16209227	GRMZM2G012102	NA
1:16331841-16340403	GRMZM5G855347;GRMZM2G104299	GRMZM5G855347;GRMZM2G018984;GRMZM2G064663
1:16346804-16356072	GRMZM2G064732;AC206951.3_FG016;GRMZM2G080524	GRMZM2G064732;GRMZM2G080524;GRMZM2G062724
1:16369629-16374343	GRMZM2G080524;GRMZM5G817035	NA
1:16574328-16580577	GRMZM2G017616	GRMZM2G017616;GRMZM2G445634;GRMZM2G147920;GRMZM2G125304
1:16586531-16587158	NA	GRMZM2G319057;GRMZM2G045979
1:16595039-16605777	GRMZM2G016511;GRMZM2G445634;GRMZM2G017254;GRMZM2G496991	GRMZM2G016511;GRMZM2G017254;AC196394.3_FG002
1:16625567-16626800	AC196394.3_FG002;GRMZM2G301877;GRMZM2G045979	AC196394.3_FG002
1:16694956-16696617	GRMZM2G045979	GRMZM2G045979
1:16776362-16776854	GRMZM2G343157	GRMZM2G343157
1:16782433-16783647	NA	GRMZM5G838098
1:16792257-16792464	GRMZM2G445634	GRMZM2G150122
1:16798584-16801436	GRMZM2G445630;GRMZM2G147920	GRMZM2G445630;GRMZM2G147920
1:16822139-16824602	GRMZM2G445602	GRMZM2G018984
1:16825007-16825594	NA	GRMZM2G148855;GRMZM5G838098
1:16950156-16951828	GRMZM2G148855	NA
1:16972361-16972834	NA	GRMZM2G147910;GRMZM2G445634
1:17240385-17245118	GRMZM2G097434	GRMZM2G097434
1:17258448-17259695	GRMZM2G115105	GRMZM5G879280
1:17318580-17322867	NA	GRMZM2G145308
1:17383298-17383532	GRMZM2G115105	NA
1:17461270-17463333	GRMZM2G115182;GRMZM2G129674	GRMZM2G115182;GRMZM2G129674;GRMZM2G021725
1:17491523-17494290	GRMZM2G018984	GRMZM2G018984
1:17519471-17519762	AC206951.3_FG016	AC206951.3_FG016
1:17525431-17526534	GRMZM2G496991;AC206951.3_FG017	AC206951.3_FG017
1:17624180-17624693	GRMZM2G496991	NA
1:17642407-17643300	GRMZM2G457118	NA
1:17652925-17679512	GRMZM2G357734;GRMZM2G402368;GRMZM2G410623;GRMZM2G028136;GRMZM5G815358;GRMZM2G031177;GRMZM2G153393;AC206951.3_FG016;GRMZM2G410515;GRMZM2G330907;GRMZM2G147481	GRMZM2G357734;GRMZM2G402368;GRMZM5G815358;GRMZM2G410515;GRMZM2G410623;GRMZM2G457118;AC206951.3_FG016;GRMZM2G109431;AC211164.5_FG004
1:17713292-17716533	GRMZM2G109589;GRMZM2G410704	GRMZM2G109589;GRMZM2G410704
1:17724139-17724320	GRMZM2G410700	NA
1:17734288-17747733	GRMZM2G113351;GRMZM2G113401;AC209626.2_FG013	GRMZM2G113351;GRMZM2G113401;GRMZM2G075158
1:17827802-17831386	GRMZM2G061806	GRMZM2G061806
1:17855693-17856542	GRMZM2G056469	NA
1:17880742-17884866	GRMZM2G093197;AC209626.2_FG013;GRMZM2G093125;GRMZM2G358311;GRMZM2G005619;GRMZM2G025200	AC209626.2_FG013;GRMZM2G093197
1:17958416-17966155	NA	GRMZM2G059102;GRMZM2G093197
1:18127993-18142836	AC177850.2_FG003	GRMZM2G023575;GRMZM2G091579;GRMZM2G028156
1:18188003-18206164	GRMZM2G025078;GRMZM5G821686;GRMZM2G153393;GRMZM2G031177;GRMZM2G113351	GRMZM5G821686;GRMZM2G025078;GRMZM2G025078;GRMZM2G024099;GRMZM2G024099;AC177850.2_FG005
1:18432958-18434307	NA	GRMZM2G420865
1:18584356-18584907	NA	GRMZM2G147920
1:18629433-18630444	GRMZM2G398848	NA
1:18696465-18698321	GRMZM2G009326;GRMZM2G031177	GRMZM2G009326
1:19099308-19103990	GRMZM2G006676	GRMZM2G006631;GRMZM2G006676;GRMZM2G061806;GRMZM2G084465
1:19251497-19252160	GRMZM2G132367	NA
1:19260741-19261709	GRMZM2G075712	GRMZM2G075712
1:19326427-19328972	GRMZM2G397055;GRMZM2G154007	GRMZM2G154007
1:19490634-19491919	NA	GRMZM2G039129
1:19634141-19636242	GRMZM2G164527	NA
1:19640657-19641740	NA	GRMZM2G464393
1:19692187-19701954	GRMZM2G028136	GRMZM2G113821;GRMZM2G398603
1:19788687-19792822	GRMZM2G113775;GRMZM2G075712;GRMZM2G447551	GRMZM2G113821;GRMZM2G447551
1:19813746-19817931	GRMZM2G147481	GRMZM2G147481;GRMZM2G015571
1:19900411-19902009	GRMZM5G816135;GRMZM2G447551	GRMZM5G816135;GRMZM2G447551
1:19910470-19911112	GRMZM2G015571;GRMZM2G147481	GRMZM2G015571;GRMZM2G147481
1:19943412-19948344	GRMZM2G006781	GRMZM2G006781
1:19971088-19972262	NA	AC166636.1_FG007
1:19979935-19982698	NA	AC166636.1_FG008;AC166636.1_FG009
1:20105782-20109807	GRMZM2G028136;GRMZM2G003520	GRMZM2G028136;GRMZM2G065641;GRMZM2G003520;GRMZM2G162535
1:20212553-20218379	NA	GRMZM2G134367;GRMZM2G004422
1:20280764-20288731	GRMZM2G155086	NA
1:20418154-20419941	NA	GRMZM2G447551;GRMZM2G464393
1:20634272-20642428	GRMZM2G004259	GRMZM2G002002;GRMZM2G134367
1:20914372-20914670	GRMZM2G028247	GRMZM2G013855;GRMZM2G029055
1:20989348-20999115	GRMZM2G111191;GRMZM2G111214;GRMZM2G455809;GRMZM2G029055	GRMZM2G111191;GRMZM2G111214
1:21247928-21252900	GRMZM2G411084;GRMZM2G581425;GRMZM5G896834;GRMZM2G064841;GRMZM2G464515	GRMZM2G064841;GRMZM2G464515;GRMZM2G464510
1:21456703-21473307	GRMZM2G004397;GRMZM2G004422;GRMZM2G004259;GRMZM2G004523;GRMZM2G086604;GRMZM2G162535;GRMZM2G002002;GRMZM2G003520;GRMZM2G348956;GRMZM2G097851	GRMZM2G004397;GRMZM2G004422;GRMZM2G004523
1:21524480-21524796	GRMZM2G114234	GRMZM2G086604
1:21567781-21567898	NA	GRMZM2G162535
1:21682104-21687405	GRMZM2G039399	GRMZM2G114234;GRMZM2G114232;GRMZM2G114190
1:21721070-21721489	GRMZM2G114184	GRMZM2G114184
1:21756636-21758837	GRMZM2G114055	GRMZM2G114055;GRMZM2G015219;GRMZM2G057086;GRMZM2G154007
1:21783902-21787206	GRMZM2G055025	NA
1:21938838-21940657	GRMZM2G411216	GRMZM2G411216;GRMZM2G162274
1:21982844-21993443	GRMZM2G110847	GRMZM2G110847;GRMZM2G388915
1:22151573-22154983	GRMZM5G895573;GRMZM2G141723	GRMZM5G880508;GRMZM2G004459
1:22251428-22258095	NA	GRMZM5G880508;GRMZM2G164527
1:22373981-22384220	GRMZM2G006977;GRMZM5G895573;GRMZM2G007130	GRMZM2G007130
1:22437342-22437346	NA	GRMZM2G015571
1:22497911-22512028	GRMZM2G119104;GRMZM2G457201;GRMZM2G457178;GRMZM2G055025	GRMZM2G119104;GRMZM2G457178;GRMZM2G457201;GRMZM2G373779;GRMZM2G037299
1:22628706-22632392	GRMZM2G131793	GRMZM2G055025;AC212035.3_FG008
1:22643546-22656536	GRMZM2G055217;GRMZM2G055172;GRMZM2G055025	GRMZM2G055172;GRMZM2G055217;GRMZM2G301885;GRMZM2G007486;GRMZM2G165969
1:22735564-22746738	GRMZM2G007347	GRMZM2G007347
1:22872806-22873145	GRMZM2G007188	GRMZM2G007188;GRMZM2G015067
1:22889621-22891936	NA	GRMZM2G070442
1:22976396-22977792	GRMZM2G140674;GRMZM2G015219;GRMZM2G301885	GRMZM2G015219;GRMZM2G055025;GRMZM2G140674;GRMZM2G301885
1:23109626-23109629	GRMZM2G026926	NA
1:23187863-23192963	NA	GRMZM2G035217
1:23215791-23228814	GRMZM2G005844	GRMZM2G005844;GRMZM2G007130
1:23240398-23248897	NA	GRMZM2G005435
1:23562993-23566144	GRMZM2G131793;AC205725.3_FG010;GRMZM2G171073;GRMZM2G028910;GRMZM2G169440	GRMZM2G171073;AC205725.3_FG010;GRMZM2G028910;GRMZM2G047513
1:23604026-23604196	GRMZM2G153769	NA
1:23609639-23617328	NA	GRMZM2G153769
1:23922209-23924143	GRMZM2G301885	GRMZM2G301885;GRMZM2G002492
1:23938267-23940650	NA	GRMZM2G151983
1:23962045-23966115	GRMZM2G047513;GRMZM2G002492	GRMZM2G047513
1:24050629-24053541	GRMZM2G301885;GRMZM2G013430	GRMZM2G301885
1:24202730-24207291	GRMZM2G440543	GRMZM2G440543
1:24307741-24308015	GRMZM2G050514	NA
1:24582166-24586248	GRMZM2G042171	NA
1:24675525-24675931	GRMZM2G003506	NA
1:24733583-24735972	GRMZM2G331638;GRMZM2G071374;GRMZM2G171073;GRMZM2G043396	GRMZM2G331652
1:24798766-24800081	GRMZM2G071374;GRMZM2G071292	GRMZM2G071292
1:24930540-24931301	NA	GRMZM2G163129
1:24937336-24940841	GRMZM2G032423	GRMZM2G032423
1:25098817-25100982	GRMZM2G023364;GRMZM2G107872	GRMZM2G023364;GRMZM2G070825
1:25149345-25157171	GRMZM2G376074;GRMZM2G155242	GRMZM2G044495;GRMZM2G005624
1:25171197-25171259	GRMZM2G029845	NA
1:25283086-25287050	NA	GRMZM2G070716;GRMZM2G155242;GRMZM2G093197
1:25369684-25371533	GRMZM2G070716;GRMZM2G023364	GRMZM2G376074
1:25379972-25386587	GRMZM2G069765	GRMZM2G069765
1:25393150-25399047	GRMZM2G107805;GRMZM2G107774	GRMZM2G107774;GRMZM2G107805
1:25409265-25417106	GRMZM2G440543;AC205703.4_FG002	GRMZM2G107854;GRMZM2G107815
1:25423963-25426400	GRMZM2G107872	GRMZM2G107872
1:25440519-25440630	NA	GRMZM5G890241
1:25450594-25451685	NA	GRMZM2G425377
1:25451927-25453017	GRMZM5G890241	NA
1:25621412-25640833	GRMZM2G166603;GRMZM2G091563;GRMZM2G324991;GRMZM2G176375	GRMZM2G166603;GRMZM2G118074;GRMZM2G091511;GRMZM2G091543;GRMZM2G091563;GRMZM2G015804;GRMZM2G324991;GRMZM2G007715;GRMZM5G830250;GRMZM2G431309
1:25704775-25711843	GRMZM2G091511	NA
1:25742623-25746427	GRMZM2G130987	NA
1:25820855-25827743	GRMZM2G301885;GRMZM2G103079	GRMZM2G301885;AC208897.3_FG003
1:25876240-25889073	GRMZM2G094444;GRMZM2G015804;GRMZM2G395121	GRMZM2G395121;GRMZM2G015804;GRMZM2G094444;GRMZM2G071374;GRMZM2G055025
1:26198217-26204415	GRMZM2G079823;GRMZM2G098714;GRMZM2G107815;GRMZM2G107805	GRMZM2G069458;GRMZM2G079823
1:26327368-26339138	GRMZM2G098667	GRMZM2G009638;GRMZM2G098667;GRMZM2G099767
1:26428490-26435987	NA	GRMZM2G472693
1:26576844-26578596	GRMZM2G107872	NA
1:26671605-26697051	GRMZM2G099628;GRMZM2G099522;GRMZM2G099767	GRMZM2G099522;GRMZM2G099628;GRMZM2G083711
1:27095068-27102306	GRMZM2G163129	GRMZM2G163154;GRMZM2G163116
1:27117682-27122944	GRMZM2G343856;AC208897.3_FG003	NA
1:27304450-27306714	GRMZM5G891739;GRMZM2G134251	GRMZM5G891739;GRMZM2G134251
1:27379816-27407698	GRMZM2G407287;GRMZM2G157580;AC197545.3_FG002;AC215605.2_FG007	GRMZM2G157580;GRMZM2G407287;GRMZM2G397754
1:27502004-27507149	AC197545.3_FG002	NA
1:27626910-27631958	NA	GRMZM2G111324;GRMZM2G040052
1:27638580-27648550	GRMZM2G342685;GRMZM2G040121	GRMZM2G342685
1:27802037-27804933	NA	GRMZM2G040121
1:27861820-27862739	GRMZM2G342685	GRMZM2G342685
1:27868240-27869118	GRMZM2G139846;GRMZM2G103452	GRMZM2G139846
1:27883004-27883220	NA	GRMZM2G077752
1:27909978-27918962	GRMZM2G013457	GRMZM2G040561;AC226227.2_FG004;GRMZM2G040121;GRMZM2G166999
1:27978673-27981148	GRMZM2G050514	NA
1:28070260-28070580	GRMZM2G085604	NA
1:28291560-28293438	GRMZM2G134251	NA
1:28417731-28418046	GRMZM2G099797	NA
1:28419970-28422521	NA	GRMZM2G099797
1:28523137-28530219	GRMZM2G111324;GRMZM2G025123	GRMZM2G118485
1:28606904-28607112	NA	GRMZM2G025123
1:28641869-28644101	GRMZM2G040828;GRMZM2G036257;GRMZM2G046590	GRMZM2G040828;GRMZM2G153536;GRMZM2G469304;GRMZM2G084940
1:28794324-28800484	GRMZM2G103579	GRMZM2G103579
1:28862801-28867825	GRMZM2G111324;GRMZM2G157197	GRMZM2G161780
1:28926915-28928255	NA	GRMZM2G002178;GRMZM2G433579
1:28961768-28969796	GRMZM2G002178;GRMZM2G153611	GRMZM2G002178;GRMZM2G153611
1:28976777-28977615	NA	GRMZM2G011367
1:29032471-29039222	GRMZM2G180044	GRMZM2G180044;GRMZM2G180023;GRMZM2G480698
1:29152889-29158379	GRMZM2G161780;GRMZM2G480698	GRMZM2G161780;GRMZM2G040052
1:29197643-29199524	GRMZM2G476914;GRMZM2G344416	NA
1:29255305-29264155	GRMZM2G012126;GRMZM2G180458	GRMZM2G180458;GRMZM2G126446
1:29355762-29362965	NA	GRMZM2G012126
1:29401038-29405231	GRMZM2G091456	NA
1:29513831-29520221	NA	GRMZM2G153536
1:29542443-29544362	GRMZM2G126808;GRMZM2G160069	NA
1:29684973-29685189	NA	GRMZM2G012758
1:29742074-29743746	NA	GRMZM2G025123
1:30303299-30303818	GRMZM2G103452	NA
1:30347592-30350466	GRMZM2G364145;GRMZM2G043470;GRMZM2G049288	GRMZM2G364145;GRMZM5G894029;GRMZM2G043470;GRMZM2G072041
1:30689609-30690912	GRMZM2G133573	GRMZM2G133573
1:30756503-30766943	GRMZM2G012501;GRMZM2G012758	GRMZM2G012501;GRMZM2G153536;GRMZM2G152390;GRMZM2G116846
1:30891572-30895156	GRMZM2G072088;GRMZM2G465595	GRMZM2G072041
1:30909509-30919540	GRMZM2G149038;GRMZM2G072041;GRMZM2G072292	GRMZM2G149038;GRMZM2G072041;GRMZM2G072292
1:31059907-31060045	NA	GRMZM2G047002
1:31062169-31064490	GRMZM2G012126	GRMZM2G017170
1:31070278-31079384	GRMZM2G116292;GRMZM2G554644;GRMZM2G176047	GRMZM2G118497
1:31206058-31211189	NA	GRMZM2G116292
1:31254279-31254483	GRMZM2G116902	NA
1:31378919-31384650	NA	GRMZM2G167138;GRMZM2G147603
1:31489799-31494060	NA	GRMZM2G096877
1:31582691-31591764	GRMZM2G167138	NA
1:31743918-31752541	GRMZM2G060952;GRMZM2G147603	GRMZM2G060952;GRMZM2G061096
1:31865563-31875031	GRMZM2G061465;GRMZM2G702036	GRMZM2G061465
1:31978017-31981712	GRMZM2G152360	GRMZM2G152360
1:32003127-32005579	GRMZM2G152390	NA
1:32026721-32029100	GRMZM2G351232;GRMZM2G152447;GRMZM2G152477;GRMZM2G404769;GRMZM2G090274	GRMZM2G351232;GRMZM2G152447;GRMZM2G152477;GRMZM2G152390
1:32057047-32059605	NA	GRMZM2G152477;GRMZM2G163154;GRMZM5G872118
1:32086652-32091629	GRMZM2G152549	GRMZM2G119150
1:32096241-32098454	NA	GRMZM2G043470
1:32158768-32159058	GRMZM2G157197	NA
1:32163860-32172564	GRMZM2G152549;AC155390.2_FG002	NA
1:32202364-32210473	NA	GRMZM2G157157
1:32232093-32233863	GRMZM2G055052;GRMZM2G157157;GRMZM2G157177	GRMZM2G055052
1:32536359-32537482	GRMZM5G849530	NA
1:32545249-32548498	NA	GRMZM5G868062;GRMZM2G077500;GRMZM2G028535
1:32583311-32585185	GRMZM2G152549	NA
1:32671299-32674079	AC155390.2_FG002	AC155390.2_FG002
1:32761346-32762488	GRMZM5G818431	NA
1:32841735-32842905	NA	GRMZM2G037226;GRMZM2G047533
1:32843421-32843788	NA	GRMZM2G147942
1:32999173-33004363	GRMZM2G165926	GRMZM2G346861;GRMZM2G165926;GRMZM2G108138
1:33116452-33127971	GRMZM2G108032;GRMZM2G108138	GRMZM2G108032
1:33164815-33164924	GRMZM2G077942	NA
1:33324874-33326281	GRMZM2G149481	NA
1:33427657-33427851	NA	GRMZM2G149636
1:33529749-33530958	GRMZM2G042253	NA
1:33531738-33532248	NA	GRMZM2G172537
1:33835666-33841552	GRMZM2G110004;GRMZM2G110023	GRMZM2G110004;GRMZM2G110023;GRMZM2G035552
1:33888998-33894086	GRMZM2G104255	GRMZM2G057768
1:34158380-34160340	GRMZM2G019689	GRMZM2G019689
1:34209144-34214170	GRMZM2G170382	NA
1:34257810-34261534	GRMZM2G008410	GRMZM2G170336;GRMZM2G170532
1:34320182-34327042	GRMZM2G170336;GRMZM2G170532;GRMZM2G472473;GRMZM2G179907;GRMZM2G443525	GRMZM2G102483;GRMZM2G128444;GRMZM2G072041
1:34390857-34391813	NA	GRMZM2G146583
1:34404447-34413462	GRMZM2G102483;GRMZM2G102347	GRMZM2G102347;GRMZM2G102483
1:34658310-34664934	GRMZM2G472473;GRMZM2G058910	GRMZM2G472473
1:34720719-34722438	GRMZM2G355450	GRMZM2G472473
1:34826230-34831072	GRMZM2G087275	GRMZM2G087275
1:34940873-34950337	GRMZM2G019260	GRMZM2G019260
1:34974218-34975187	GRMZM2G138103	GRMZM2G138103
1:35047545-35048200	GRMZM2G174236	GRMZM2G174236
1:35055736-35059992	GRMZM2G102483	GRMZM2G019567
1:35140963-35141485	GRMZM2G055263	NA
1:35459941-35470404	GRMZM2G164562	GRMZM2G164562
1:35501497-35505206	GRMZM5G860152;GRMZM2G426140;GRMZM2G050825	GRMZM5G860152;GRMZM2G426140
1:35574931-35575995	NA	GRMZM2G077259
1:35582218-35588826	GRMZM2G127123	GRMZM2G132486;GRMZM2G127123
1:35659507-35666325	GRMZM2G050825	GRMZM2G050825;GRMZM2G377647
1:35738754-35747543	GRMZM2G001696;GRMZM2G001663	GRMZM2G306732;GRMZM2G149383
1:35892904-35893014	GRMZM2G001696	NA
1:35930514-35942418	GRMZM2G085409	GRMZM2G017299
1:35992603-35997339	GRMZM5G872118	GRMZM5G872118
1:36158628-36165874	GRMZM2G338691;AC214040.3_FG009;GRMZM2G338702	GRMZM2G338702;GRMZM2G338691;AC214040.3_FG009;GRMZM2G351232
1:36218276-36227183	GRMZM2G360429;GRMZM2G060138;GRMZM2G060148	GRMZM2G360429;GRMZM2G060148;GRMZM2G060138
1:36352190-36352270	GRMZM2G352678	NA
1:36501817-36504832	GRMZM2G372398	GRMZM2G372398;GRMZM2G352678
1:36515070-36518751	GRMZM2G352678	NA
1:36569514-36574827	GRMZM2G344453;GRMZM5G840610;GRMZM5G884432	GRMZM2G344453;GRMZM5G884432;AC209675.3_FG001;GRMZM5G840610
1:37111695-37116899	GRMZM2G703555	GRMZM2G703555
1:37137226-37138506	GRMZM2G019260	NA
1:37206681-37220347	GRMZM2G408305;GRMZM2G060952;GRMZM2G093305;GRMZM2G042253	GRMZM2G408305;GRMZM2G093305
1:37319509-37323472	GRMZM2G073591	GRMZM2G073591
1:37415247-37417036	NA	GRMZM2G073591;GRMZM2G143655
1:37546159-37546498	NA	GRMZM2G048703;GRMZM2G066120
1:37668847-37669421	GRMZM2G014419	GRMZM2G070494
1:37719938-37722534	NA	GRMZM2G015281;GRMZM2G014419
1:37846414-37847603	GRMZM2G118208;GRMZM2G066120	GRMZM2G118208
1:38002266-38002282	NA	GRMZM2G151576
1:38058939-38062138	NA	GRMZM2G049190
1:38124910-38135083	NA	GRMZM2G161452;GRMZM2G161337
1:38191888-38192324	GRMZM2G093305	NA
1:38196532-38198731	NA	GRMZM2G093217
1:38248379-38256937	GRMZM2G049190;GRMZM2G049041	GRMZM2G397002;GRMZM2G049041;GRMZM2G049190
1:38316189-38321828	GRMZM2G540403	GRMZM2G540403;GRMZM2G049190
1:38448381-38451055	GRMZM2G079112	NA
1:38540913-38555187	GRMZM2G012319;GRMZM2G128444;GRMZM2G012566	GRMZM2G012319;GRMZM2G128444;GRMZM2G012566;GRMZM2G079112
1:38614116-38621474	GRMZM2G128206;GRMZM2G128444	GRMZM2G306732
1:38621502-38621686	NA	GRMZM2G128206;GRMZM5G886952
1:38637353-38642231	GRMZM2G481529	GRMZM2G046382;GRMZM2G426271;GRMZM2G481529
1:38722651-38730438	GRMZM2G046382	GRMZM2G046679;GRMZM2G046382
1:38738253-38744274	NA	GRMZM2G046274
1:38793218-38799905	NA	GRMZM5G886952;GRMZM2G306679
1:38874766-38884438	NA	GRMZM2G306806
1:39040812-39077687	GRMZM2G160452;GRMZM2G160324;GRMZM2G160198	GRMZM2G160324;GRMZM2G463904;GRMZM2G160198;GRMZM2G043259
1:39115176-39118220	GRMZM2G009845	GRMZM2G160452;GRMZM2G160506
1:39217798-39223945	NA	GRMZM2G141799
1:39248514-39252796	GRMZM2G119168;GRMZM2G306679	NA
1:39337290-39338284	NA	GRMZM2G119168;GRMZM2G032047
1:39405704-39414569	GRMZM2G320960;GRMZM2G057646;GRMZM5G819965;GRMZM2G149756	GRMZM2G320960;GRMZM2G057646;GRMZM2G135337
1:39741206-39753466	GRMZM5G828820;GRMZM5G804658	GRMZM5G828820;GRMZM5G804658
1:39762422-39762843	GRMZM2G026911	NA
1:39807226-39812933	GRMZM2G337425	GRMZM2G337425
1:39848190-39859999	GRMZM5G858197	GRMZM2G109885;GRMZM2G472052
1:39908799-39909155	GRMZM2G078164	GRMZM2G078164
1:40063203-40064106	GRMZM2G151521	NA
1:40143608-40147492	NA	GRMZM2G049159;GRMZM2G104464
1:40226959-40231409	GRMZM2G174644	GRMZM2G174644
1:40358581-40362114	GRMZM2G110309	GRMZM2G172574
1:40419732-40426845	GRMZM2G087600;GRMZM2G070571;GRMZM2G455828	GRMZM2G087600
1:40649348-40654176	GRMZM2G043030;GRMZM5G801409	GRMZM2G043030;GRMZM2G144224;GRMZM2G113002
1:40730527-40733060	GRMZM2G160906;GRMZM2G069765;GRMZM2G443655	GRMZM2G160906
1:40808328-40817510	GRMZM5G891990	GRMZM5G801409;GRMZM5G891990
1:41105789-41111240	GRMZM2G096231;GRMZM2G145275;GRMZM2G428410;GRMZM2G428391;GRMZM2G021095	GRMZM2G428410;GRMZM2G306679;GRMZM2G174644
1:41222250-41227483	GRMZM2G096231	GRMZM2G145275;GRMZM2G096231
1:41237716-41246060	GRMZM2G096261;AC233935.1_FG005;GRMZM2G048482	GRMZM2G096261;GRMZM2G096231
1:41280425-41283157	GRMZM5G801409;GRMZM2G048482	GRMZM2G041989;GRMZM2G048482
1:41382036-41382598	NA	GRMZM2G172574;GRMZM2G043857
1:41484838-41489785	NA	GRMZM2G044281;GRMZM2G157329;GRMZM2G032182
1:41536708-41541707	NA	GRMZM2G157329
1:41855740-41867070	GRMZM2G078052;GRMZM2G029543	GRMZM2G077797
1:41961241-41971053	GRMZM2G077797;GRMZM5G801409;GRMZM2G160198;GRMZM2G110309	GRMZM2G077797;GRMZM2G044237;GRMZM2G078052
1:42020972-42025749	GRMZM2G150697;GRMZM2G078052	GRMZM2G150697
1:42169138-42170944	GRMZM2G171232	GRMZM2G032047;GRMZM2G301823
1:42183924-42186559	GRMZM2G471904	NA
1:42481332-42481509	GRMZM2G096231	NA
1:42492289-42495831	GRMZM2G026654	NA
1:42519149-42526811	GRMZM2G338333;GRMZM2G042107	GRMZM2G703561;GRMZM2G042107;GRMZM5G801409;GRMZM2G338333
1:42811876-42813344	AC208201.3_FG003	GRMZM2G703561;GRMZM2G396674;GRMZM5G824405
1:42851212-42857134	GRMZM2G428096;GRMZM2G141704;GRMZM2G030877	GRMZM2G141704;GRMZM2G428096
1:42926087-42931077	GRMZM2G136268;GRMZM2G041989	GRMZM2G136268;GRMZM2G010290
1:43063754-43068444	GRMZM2G048482;GRMZM2G104534;GRMZM2G070863;GRMZM2G352883	NA
1:43090086-43093763	GRMZM2G041549;GRMZM2G027726	GRMZM2G041989
1:43114640-43116639	GRMZM2G043291;GRMZM2G095392	NA
1:43125226-43125480	NA	GRMZM2G043291
1:43137921-43144310	GRMZM2G042032;GRMZM2G338037;GRMZM5G878558	GRMZM2G042032;GRMZM2G338037;GRMZM2G058138
1:43153308-43155385	GRMZM2G041955	NA
1:43233984-43241229	GRMZM2G109967	GRMZM2G109967
1:43348537-43363258	GRMZM2G154883;GRMZM2G418294	NA
1:43396834-43397274	NA	GRMZM2G154883
1:43425072-43426116	GRMZM2G052479	AC217300.3_FG005
1:43498025-43498479	GRMZM2G049077	NA
1:43508380-43512038	NA	GRMZM2G052479;GRMZM2G052581
1:43558983-43559265	GRMZM2G030880	NA
1:43683755-43691459	GRMZM2G137839	GRMZM2G137839;GRMZM2G017792;GRMZM2G001079
1:43755067-43771466	GRMZM2G113355;GRMZM2G017792	GRMZM2G443265;GRMZM2G141273;GRMZM2G497829
1:43975575-43979286	GRMZM2G179411	GRMZM2G179411;GRMZM2G129302
1:43986654-43987066	GRMZM2G179462	NA
1:44032400-44033070	GRMZM2G096231	NA
1:44165980-44166794	NA	GRMZM2G021095
1:44181035-44184843	GRMZM2G001079	GRMZM2G001079;GRMZM2G073628
1:44190943-44197741	GRMZM2G443655;GRMZM2G073628	GRMZM2G443655;GRMZM2G073628;GRMZM2G158261
1:44331593-44357124	GRMZM2G158261;GRMZM2G065552;GRMZM2G107731;GRMZM2G107838;GRMZM2G158197;GRMZM2G356338	GRMZM2G158261;GRMZM2G107731;GRMZM2G065552;GRMZM2G158197;GRMZM2G107838;GRMZM2G010306;GRMZM2G307992;GRMZM2G072589
1:44375085-44378317	GRMZM2G024159	NA
1:44535994-44536299	NA	GRMZM2G024159
1:44805715-44806788	AC208436.3_FG007	NA
1:45103388-45113811	AC208436.3_FG007	GRMZM2G380955
1:45371391-45372298	AC208201.3_FG001	NA
1:45404690-45404776	NA	GRMZM2G064336;AC217965.2_FG012
1:45443446-45445782	GRMZM2G459824;GRMZM2G307992	NA
1:45510608-45520369	GRMZM2G087161	GRMZM2G087186;GRMZM2G135456;GRMZM2G153450;GRMZM2G032047
1:45636744-45643578	GRMZM5G850640	GRMZM5G824405;GRMZM2G429128
1:45650667-45650932	NA	GRMZM2G452695
1:45658242-45669286	GRMZM2G452695;GRMZM2G043027	GRMZM5G824405
1:45746924-45747940	GRMZM2G010000	NA
1:45777425-45777505	NA	GRMZM2G160198
1:45783135-45791478	GRMZM2G135337;GRMZM2G006085	GRMZM2G135337
1:45923019-45923064	NA	GRMZM2G118355
1:45925877-45926298	NA	GRMZM5G824405
1:45926360-45927772	NA	GRMZM2G006370
1:45934503-45936439	GRMZM2G307992	GRMZM2G307992;GRMZM2G032047;GRMZM2G102483
1:45942221-45954549	GRMZM2G007206;GRMZM2G383472;GRMZM2G007080	GRMZM2G007080;GRMZM2G007206;GRMZM2G383472;GRMZM2G308034;GRMZM2G129302
1:46066864-46070324	GRMZM2G058138;GRMZM2G307992	GRMZM2G058138;GRMZM2G094255
1:46078290-46083921	NA	GRMZM2G110000;GRMZM2G307992
1:46124278-46133793	GRMZM2G030016;GRMZM2G032047;GRMZM2G110000;GRMZM2G032182	GRMZM2G030016;GRMZM2G032047;GRMZM2G110000;GRMZM2G308034;GRMZM2G032182;GRMZM2G006981
1:46139477-46143276	GRMZM2G029543	NA
1:46236855-46236989	GRMZM2G144224	GRMZM2G144224
1:46411326-46419876	GRMZM2G443655	NA
1:46460403-46462951	GRMZM2G029543	GRMZM2G104534
1:46547554-46559879	GRMZM2G104373;GRMZM2G104534;GRMZM2G417082;GRMZM2G104464	GRMZM2G104373;GRMZM2G417082;GRMZM2G032182;GRMZM2G144224
1:46580886-46584971	GRMZM2G104464;GRMZM2G006370	NA
1:46626930-46631652	GRMZM2G153450	GRMZM2G153450
1:46692333-46694046	GRMZM2G455828;GRMZM2G010909	GRMZM2G455828
1:46741500-46741926	NA	GRMZM2G010909
1:46845132-46846287	GRMZM2G112538	NA
1:46857539-46869830	GRMZM2G072589;GRMZM2G010328;GRMZM2G129302;GRMZM2G112524;GRMZM2G010545	GRMZM2G072589;GRMZM2G129302;GRMZM2G010328;GRMZM2G321870;GRMZM5G824629
1:46929554-46934471	GRMZM2G113364;GRMZM2G321870	NA
1:47135370-47140189	GRMZM2G095043;GRMZM2G112538	GRMZM2G113364;GRMZM2G095043
1:47154010-47154799	NA	GRMZM2G112538;GRMZM2G112524
1:47176645-47177502	GRMZM2G112524	GRMZM2G112524
1:47183099-47183177	NA	GRMZM2G112488
1:47313506-47329955	GRMZM2G321753;GRMZM2G321870	GRMZM2G016734;GRMZM5G821755;GRMZM2G174738
1:47459399-47460047	NA	GRMZM2G300692
1:47479280-47484394	GRMZM2G373227;GRMZM2G377215;GRMZM2G000632	GRMZM2G373227;GRMZM2G000632;GRMZM2G013783
1:47509050-47521568	GRMZM2G076537;GRMZM2G300692;GRMZM2G169167;GRMZM2G427418;GRMZM2G443655;GRMZM2G156121	GRMZM2G377215;GRMZM2G087507;GRMZM2G030016
1:47704117-47709685	NA	GRMZM2G079342
1:47814868-47815843	GRMZM2G036086	NA
1:47830560-47833320	NA	GRMZM2G036086
1:47903373-47905719	GRMZM5G807260;GRMZM2G162356	GRMZM5G807260;GRMZM2G162356
1:47910751-47911704	GRMZM5G819965;GRMZM2G122965	GRMZM5G819965;GRMZM2G162783;GRMZM2G422750;GRMZM2G314769;GRMZM2G167336;GRMZM2G180283;GRMZM2G031311;GRMZM2G026930;GRMZM2G054013
1:47992007-47992009	NA	GRMZM2G101274
1:47993492-47999174	GRMZM2G162755;GRMZM2G422750;GRMZM2G314769;GRMZM2G025832;GRMZM2G151227;GRMZM5G845736;GRMZM2G026930	GRMZM2G162755;GRMZM5G842695;GRMZM2G123029;GRMZM2G126496;GRMZM2G025832;GRMZM2G166767;GRMZM2G447785;GRMZM2G044908
1:47999550-47999852	NA	GRMZM2G017400
1:48654306-48657127	GRMZM2G013957	GRMZM2G013957
1:48684544-48686281	GRMZM2G013783	GRMZM2G013783
1:48759981-48760675	NA	GRMZM2G475971
1:48873354-48874535	GRMZM2G084389	GRMZM2G084389;GRMZM5G854284
1:48952135-48956604	NA	GRMZM2G038015
1:49127062-49127490	GRMZM2G301823	GRMZM2G301823
1:49189354-49192156	GRMZM2G179155	GRMZM2G179155
1:49209046-49217143	GRMZM2G140432;GRMZM2G010754	NA
1:49388911-49390887	GRMZM5G854284;GRMZM2G511318;GRMZM2G092442	GRMZM2G511318;GRMZM5G854284;GRMZM2G092442
1:49403180-49412632	GRMZM5G824629;GRMZM2G125151;GRMZM2G056373	GRMZM2G011483;GRMZM2G121960;GRMZM2G129302
1:49611763-49619341	GRMZM2G033491	GRMZM5G824629;GRMZM2G125151
1:49648500-49656629	NA	GRMZM2G121957;GRMZM2G124532
1:49720105-49724406	GRMZM2G121871;GRMZM2G121957;GRMZM2G011483	GRMZM2G422295;GRMZM2G121871;GRMZM2G011483
1:49733867-49734627	GRMZM2G422295	NA
1:49770693-49792315	NA	GRMZM2G394212;GRMZM2G069568
1:49810273-49816424	GRMZM2G124532	NA
1:50024349-50027933	GRMZM2G013853	NA
1:50033303-50034115	NA	GRMZM2G125151
1:50093991-50102478	GRMZM2G135968;GRMZM2G394212	GRMZM2G135968
1:50252298-50252543	NA	GRMZM2G033491
1:50417772-50419055	GRMZM2G089720	NA
1:50435800-50436944	GRMZM5G878582	GRMZM5G878582;GRMZM2G089720;GRMZM2G511318;GRMZM5G854284
1:50674148-50684297	GRMZM2G703565;GRMZM2G162145	AC208571.4_FG001;GRMZM2G042865
1:50698344-50698696	GRMZM2G008490	NA
1:50862568-50862936	GRMZM5G851485;GRMZM2G121960	GRMZM5G851485
1:51011381-51019513	GRMZM2G018941;GRMZM2G317160	GRMZM2G018941;GRMZM2G317160
1:51040897-51046760	GRMZM5G835810	GRMZM2G138814;GRMZM2G132936
1:51154729-51159025	GRMZM5G895991;GRMZM2G047546	GRMZM5G895991
1:51167558-51168479	GRMZM2G030794	GRMZM2G180889
1:51284797-51292219	GRMZM2G084783;GRMZM2G013783	GRMZM2G084821
1:51317110-51325426	GRMZM2G084940;GRMZM2G080116	GRMZM2G084940;GRMZM2G011483
1:51395680-51396920	GRMZM2G070849	NA
1:51748976-51759533	GRMZM2G174284;GRMZM2G476593	GRMZM2G165919
1:52078387-52084117	NA	GRMZM2G318652;GRMZM2G138814;GRMZM2G013957
1:52088761-52096448	GRMZM2G174896;GRMZM2G160466;GRMZM2G152891	GRMZM2G160466;GRMZM2G138814
1:52149898-52151290	NA	GRMZM2G058459
1:52193144-52196144	GRMZM2G180889	GRMZM2G175038
1:52218631-52225770	NA	GRMZM2G180889
1:52344092-52347635	NA	GRMZM2G314064
1:52459755-52464419	GRMZM2G009253;GRMZM2G009060;GRMZM2G009690;GRMZM2G300624	NA
1:52536407-52539287	GRMZM2G033519;GRMZM2G009253;GRMZM2G096070	GRMZM2G033519
1:52562332-52564350	GRMZM2G033570;GRMZM2G145008	AC185628.3_FG010;GRMZM2G033570;GRMZM2G524711
1:52629646-52640825	GRMZM2G174680;GRMZM2G125617;GRMZM2G119169	GRMZM2G174696;GRMZM2G179793
1:52759493-52772907	GRMZM2G145008;GRMZM2G174696;GRMZM2G144997;GRMZM2G057408	GRMZM2G145024;GRMZM2G144997
1:52795566-52797914	GRMZM2G145024;GRMZM2G018678;GRMZM2G501086	NA
1:52804336-52807771	GRMZM2G018728	GRMZM2G018678;GRMZM2G145008
1:52918197-52918469	GRMZM2G030272	NA
1:53009634-53011999	GRMZM2G318652	GRMZM2G030272
1:53148389-53152976	NA	GRMZM2G047434;GRMZM2G009060
1:53171460-53176152	GRMZM2G107463	GRMZM2G107463
1:53267749-53267752	NA	GRMZM2G054916
1:53268232-53270049	GRMZM2G030272;GRMZM2G137561	GRMZM2G011240;GRMZM2G311182
1:53338693-53343725	GRMZM2G042615	GRMZM2G042615
1:53419297-53420476	NA	GRMZM2G031001
1:53618846-53620468	NA	GRMZM2G020940
1:53631263-53631276	NA	GRMZM2G042615
1:53711493-53712147	GRMZM6G219311	NA
1:53820435-53848161	GRMZM2G559436	GRMZM2G110406
1:53944542-53944823	GRMZM2G423851	GRMZM2G423851
1:53991403-53993757	GRMZM2G010657;GRMZM2G124209;GRMZM2G110406	GRMZM2G124209
1:54005548-54006393	GRMZM2G124209	NA
1:54122583-54126497	GRMZM2G454399;GRMZM2G003379;GRMZM2G003424;GRMZM5G819035	GRMZM2G003424;GRMZM2G011598;GRMZM2G358274
1:54183546-54187632	GRMZM2G003379	GRMZM2G003379;GRMZM2G010657
1:54266297-54267814	GRMZM2G023884	NA
1:54277161-54278052	NA	GRMZM2G023715
1:54303941-54305267	GRMZM2G056355	NA
1:54342159-54351104	GRMZM2G006477;GRMZM2G008501;GRMZM2G023884;GRMZM2G162544	GRMZM2G006477;GRMZM2G023884;GRMZM2G003379;GRMZM2G084407;GRMZM2G311182
1:54464880-54469743	GRMZM2G312661	GRMZM2G007206
1:54599731-54605274	GRMZM2G010196;GRMZM2G050077;GRMZM2G312661	NA
1:54729200-54733590	GRMZM2G106283;GRMZM2G106408;GRMZM2G312661	GRMZM2G106283
1:54822070-54822280	NA	GRMZM2G032936
1:54844005-54851541	GRMZM2G009253	AC209460.3_FG002;GRMZM2G411569
1:54927164-54932956	GRMZM2G031825;GRMZM2G017223	GRMZM2G031825
1:55071551-55085687	GRMZM2G016480;GRMZM2G320325;GRMZM2G082836;GRMZM2G018728	GRMZM2G320325;GRMZM2G016480;GRMZM2G016480;GRMZM2G023884;GRMZM2G369884;GRMZM2G033862;GRMZM2G399320
1:55165190-55165558	NA	GRMZM2G369884
1:55290283-55298249	GRMZM2G109121	NA
1:55379857-55392910	GRMZM2G100288;AC191012.2_FG001;GRMZM2G009253	GRMZM2G100288;GRMZM2G369884;GRMZM2G011240;GRMZM2G050077;GRMZM2G134109
1:55453615-55456090	GRMZM2G056462;GRMZM2G056424	NA
1:55504238-55507772	GRMZM2G075245;GRMZM2G119850	GRMZM2G075245;GRMZM2G075262
1:55572562-55576585	NA	GRMZM2G703575
1:55740154-55750020	GRMZM2G072892	GRMZM2G072892;GRMZM2G043456
1:56022352-56022656	GRMZM2G049211	NA
1:56039701-56039954	GRMZM2G136270	GRMZM2G136270
1:56076212-56078776	GRMZM2G119850;GRMZM2G054916	GRMZM2G043456;GRMZM2G048165
1:56160986-56164662	GRMZM2G043456;GRMZM2G054916	GRMZM2G353195;GRMZM2G054916;GRMZM2G010196;AC205502.4_FG004
1:56218082-56227928	GRMZM2G062425;GRMZM2G062391	GRMZM2G062425;GRMZM2G062391
1:56445649-56448017	GRMZM2G030794	GRMZM2G173387
1:56560282-56563530	GRMZM2G044074	GRMZM2G044074
1:56566337-56577784	GRMZM2G043948;GRMZM2G044038	GRMZM2G043948;GRMZM2G044038;GRMZM2G056828;GRMZM2G561273
1:56676994-56677759	NA	GRMZM2G311182
1:56748560-56759470	GRMZM2G010823	GRMZM2G010823
1:56759879-56762331	GRMZM2G311182	GRMZM2G011240;GRMZM2G311182
1:56781659-56782012	NA	GRMZM2G382569
1:56787839-56792409	GRMZM2G011240;GRMZM2G318780;GRMZM2G311182	GRMZM2G318780
1:56894911-56895304	GRMZM2G071015	NA
1:56895790-56896685	NA	GRMZM2G011240
1:56983208-56985545	GRMZM2G353147;GRMZM2G069618	GRMZM2G353147;GRMZM2G311182;GRMZM2G069618
1:57096092-57104717	GRMZM2G107597;GRMZM2G013588;GRMZM2G311182	GRMZM2G013588
1:57249402-57251408	GRMZM2G447218	GRMZM2G090028;GRMZM2G107597;GRMZM2G180740
1:57298674-57300788	GRMZM2G073755	NA
1:57351031-57353364	AC206840.3_FG002	AC206840.3_FG002;GRMZM2G108416
1:57460449-57469443	GRMZM2G158676	GRMZM2G158676;GRMZM2G034882
1:57481344-57484821	GRMZM2G158662	NA
1:57555578-57564375	GRMZM2G108976;GRMZM2G040033	GRMZM2G322917
1:57837897-57842621	GRMZM5G849959	GRMZM2G552469;GRMZM5G849959
1:58050599-58061337	GRMZM2G030072;GRMZM2G042074	GRMZM2G134109;GRMZM2G158662
1:58297041-58297413	NA	GRMZM2G030072;GRMZM2G042074
1:58305691-58305861	GRMZM2G030072	GRMZM2G101689
1:58364492-58364644	GRMZM2G133978	NA
1:58366197-58372602	GRMZM2G134109;GRMZM2G133986	GRMZM2G134109;GRMZM2G056828;GRMZM2G133986
1:58420763-58421753	NA	GRMZM2G075290
1:58708645-58722755	GRMZM2G177532	GRMZM2G177532
1:59118669-59123742	GRMZM2G552278;GRMZM2G117228	GRMZM2G552278;GRMZM2G117228;GRMZM2G097843
1:59464579-59469515	GRMZM5G896731	GRMZM5G896731
1:59508435-59510465	GRMZM2G011240	NA
1:59578778-59595608	GRMZM2G011240;GRMZM2G127150	GRMZM5G882821;GRMZM2G052148
1:59672740-59676765	GRMZM2G124576	GRMZM2G124576
1:59767232-59771366	GRMZM2G134671	GRMZM2G134671;GRMZM2G311182;GRMZM2G011240;GRMZM2G126795
1:59865462-59867471	GRMZM5G801330;GRMZM2G063048;GRMZM2G097426	GRMZM5G801330
1:59958932-59959464	GRMZM2G475971	NA
1:59962339-59963457	GRMZM2G392172	GRMZM2G088166
1:60036550-60037182	NA	GRMZM2G088166
1:60090302-60104016	GRMZM2G347708;GRMZM2G378907;GRMZM2G462258	GRMZM2G180516;GRMZM2G082034;GRMZM2G467072;GRMZM2G462258
1:60147632-60150963	GRMZM2G173387	GRMZM2G467072;GRMZM2G169890
1:60156480-60156715	GRMZM2G467072	NA
1:60165534-60167698	GRMZM2G144995;GRMZM2G000923;GRMZM2G009232	GRMZM2G144995;GRMZM2G000923;GRMZM2G009232;GRMZM2G308666
1:60219605-60221292	NA	GRMZM2G480381
1:60263386-60267777	GRMZM2G144868	GRMZM2G144868;GRMZM2G090733;GRMZM2G088166;GRMZM2G000923
1:60397720-60408632	GRMZM2G469162	GRMZM2G469162;GRMZM2G104972;GRMZM2G009232;GRMZM2G424112
1:60480162-60480731	NA	GRMZM2G577677
1:60756327-60758024	NA	GRMZM2G091648;GRMZM2G101744
1:60810944-60813759	GRMZM2G090733	GRMZM2G090788;GRMZM2G402584
1:60832656-60837700	GRMZM2G123866;GRMZM2G003379;GRMZM2G175541	GRMZM2G123866;GRMZM2G402584;GRMZM2G398795
1:60864075-60872474	GRMZM2G101689;GRMZM2G091648;GRMZM2G101744	GRMZM2G101689
1:61021060-61026592	GRMZM5G885628;AC216247.3_FG004	GRMZM5G885628;GRMZM2G052884;GRMZM2G038153
1:61139349-61147127	GRMZM2G102548	GRMZM2G102497;GRMZM2G180471
1:61147351-61147605	GRMZM2G351248	GRMZM2G351248
1:61294042-61297459	GRMZM2G086788;GRMZM2G102548;GRMZM2G343636	GRMZM2G362281;GRMZM2G343636;GRMZM2G086788
1:61450533-61457291	GRMZM2G362281;GRMZM2G061624	GRMZM2G061624;GRMZM5G841053;GRMZM2G102548;GRMZM5G831486;AC204530.4_FG006
1:61615271-61626351	GRMZM5G841053;GRMZM5G898740;AC204530.4_FG002	AC204530.4_FG003;AC204530.4_FG002
1:61632881-61633713	NA	GRMZM5G898740;GRMZM2G078806
1:61669570-61673524	GRMZM2G116010;GRMZM5G822100	NA
1:61700345-61722963	GRMZM2G115975;GRMZM2G115921;GRMZM2G081322;GRMZM2G330650	GRMZM2G115921;GRMZM2G115975;GRMZM5G824201;GRMZM2G160454;GRMZM2G108416
1:61933321-61952866	GRMZM2G081322;GRMZM2G082346;GRMZM2G703582	GRMZM2G081322;GRMZM2G082346;GRMZM2G382569;GRMZM2G703582;GRMZM2G115921;GRMZM2G063498;GRMZM2G703598;GRMZM2G141185
1:62231447-62239103	GRMZM5G806309;GRMZM2G320799	AC216247.3_FG004
1:62332870-62344184	GRMZM2G057652;GRMZM2G057674;GRMZM5G896731	GRMZM2G057652;GRMZM2G033829
1:62452489-62454689	GRMZM2G108523	GRMZM2G108416;GRMZM2G088166
1:62493136-62499914	GRMZM2G108530;GRMZM2G108523;GRMZM2G108416	GRMZM2G108523;GRMZM2G088166;GRMZM2G108530;GRMZM2G107196;GRMZM2G001288;GRMZM2G434131
1:62529279-62536100	GRMZM2G577677	GRMZM2G577677;GRMZM5G871471;GRMZM2G040515
1:62562274-62563414	NA	GRMZM5G822100
1:62679259-62679688	GRMZM2G168665	NA
1:62716822-62717497	NA	GRMZM2G442387
1:62891089-62893922	GRMZM5G862071	GRMZM2G140989;GRMZM2G361402;AC213099.3_FG002
1:62921628-62921811	AC213099.3_FG001	NA
1:62928155-62928312	NA	AC213099.3_FG001;GRMZM5G862071
1:63033948-63050076	GRMZM2G109201;GRMZM5G862071;GRMZM2G040515;AC226368.2_FG006	GRMZM2G109201;AC226368.2_FG006
1:63090781-63094412	GRMZM2G109126	GRMZM2G109126
1:63154414-63160641	NA	GRMZM2G043346;GRMZM2G577677;GRMZM2G124209
1:63209495-63214403	GRMZM2G073401	GRMZM2G073401
1:63356877-63364231	GRMZM2G459563	GRMZM2G459563;GRMZM2G145500
1:63501723-63504393	NA	GRMZM2G352947;GRMZM5G808350;AC216247.3_FG005
1:63576993-63580740	GRMZM5G822100;GRMZM2G462258	GRMZM2G040453;AC216247.3_FG004;GRMZM2G384293
1:63614021-63617405	GRMZM2G040453;GRMZM2G108416;GRMZM5G896731	GRMZM2G040515
1:63894604-63901036	GRMZM2G330650	GRMZM5G862071;GRMZM2G330650;GRMZM2G011240
1:64007959-64026367	GRMZM2G107196;GRMZM2G459563;GRMZM2G330650;AC216247.3_FG005;GRMZM2G026322;AC197387.3_FG004;GRMZM5G894432;GRMZM2G352947;GRMZM2G153683	GRMZM2G107196;GRMZM2G026417;AC197387.3_FG004;AC216247.3_FG001;GRMZM2G139256
1:64087429-64087967	GRMZM2G026322	GRMZM2G026322
1:64547256-64550376	NA	GRMZM2G063498
1:64603714-64608702	GRMZM2G015902;GRMZM2G326248	GRMZM2G015902
1:64668554-64668697	GRMZM2G301294;GRMZM2G439389	GRMZM2G301294;GRMZM2G439389
1:64723556-64725819	NA	GRMZM2G001288;GRMZM2G459563
1:64970499-64972411	NA	GRMZM2G127138
1:64972603-64977123	GRMZM2G143086	NA
1:65042512-65045975	GRMZM2G075153;GRMZM2G127150;AC191317.3_FG009	GRMZM2G075153
1:65092015-65100310	GRMZM2G042683	GRMZM2G042683;GRMZM2G082836
1:65227137-65231716	GRMZM5G883601;GRMZM2G056944;GRMZM2G330650	NA
1:65349077-65360492	GRMZM2G056944	GRMZM2G056944;GRMZM2G327357
1:65423716-65428798	NA	GRMZM5G815369
1:65439080-65441662	GRMZM5G815369;GRMZM2G033093	GRMZM2G434380
1:65487477-65495874	GRMZM2G434380;GRMZM5G815369;GRMZM2G017670	GRMZM2G121996;GRMZM2G434380
1:65663128-65668763	GRMZM2G051836;GRMZM2G127150;GRMZM2G100452	GRMZM2G051836
1:65736048-65752124	GRMZM2G100497;GRMZM2G353718;GRMZM2G100497;GRMZM2G008649	GRMZM2G100497;GRMZM2G100452
1:66021939-66022523	NA	GRMZM2G078806
1:66029666-66032418	GRMZM2G078876	GRMZM2G078876;GRMZM2G107499
1:66175873-66181926	GRMZM2G143086	GRMZM2G143086;GRMZM2G088166
1:66393780-66395823	GRMZM2G311036;GRMZM2G336824	NA
1:66582058-66586399	GRMZM2G113139;GRMZM2G064875;GRMZM2G382774	GRMZM2G101745
1:66799487-66800817	NA	GRMZM2G017670
1:66953973-66967043	GRMZM2G152877;GRMZM2G084407	GRMZM2G152877;GRMZM2G152925;GRMZM2G082836
1:67062399-67063174	GRMZM2G120069	GRMZM2G120079
1:67083457-67083664	GRMZM2G120079	NA
1:67185706-67186711	GRMZM2G370510	NA
1:67252683-67258621	GRMZM2G104353	GRMZM2G104353
1:67413230-67420334	GRMZM2G107495;GRMZM2G107499	GRMZM2G426511;GRMZM2G107495
1:67437297-67445491	GRMZM2G107473	GRMZM2G107473;GRMZM2G107499;GRMZM2G370510;GRMZM2G110960
1:67529570-67539718	GRMZM2G410479	GRMZM2G410479;GRMZM2G107495;GRMZM2G054916
1:67652723-67655099	GRMZM2G051879;GRMZM2G056151	NA
1:67733629-67735700	GRMZM2G056151;GRMZM2G152877;GRMZM2G396212	GRMZM2G179792
1:67779130-67781227	GRMZM2G152877	NA
1:67856861-67858941	GRMZM2G412430	GRMZM2G412430;GRMZM2G426511
1:68115432-68122622	GRMZM2G454022	GRMZM2G082836
1:68141022-68142356	NA	GRMZM2G382717
1:68439491-68447607	GRMZM2G120587;GRMZM5G822819	GRMZM2G003530;GRMZM5G866758;GRMZM2G120587;GRMZM5G830250
1:68551625-68553832	GRMZM2G077991	NA
1:68562563-68571681	GRMZM2G077960;GRMZM2G077897;GRMZM5G828488;GRMZM2G052610	GRMZM2G077960;GRMZM2G077897;GRMZM2G150213;GRMZM2G077991;GRMZM2G038449;GRMZM2G110027;GRMZM2G173030;AC205673.3_FG006;GRMZM2G078806
1:68887169-68890490	GRMZM2G031591	NA
1:68937575-68944646	NA	GRMZM2G340279
1:69012820-69020333	GRMZM2G340279;GRMZM2G347808;GRMZM2G340286;GRMZM2G524711	GRMZM2G347808;GRMZM2G046480;GRMZM2G026346
1:69094380-69100359	GRMZM2G085825	GRMZM2G085825;GRMZM2G113089;GRMZM2G122965
1:69295762-69296966	GRMZM2G049070;GRMZM2G082836;GRMZM2G175952	GRMZM2G049070
1:69549444-69560449	GRMZM2G111208	NA
1:69706691-69706772	NA	GRMZM2G097983
1:69888474-69890016	NA	GRMZM2G416156;GRMZM2G127138
1:69894623-69894897	NA	GRMZM5G828488
1:69895120-69896978	GRMZM2G009435	GRMZM2G117513;GRMZM2G009435;GRMZM2G120587
1:70163309-70171559	GRMZM2G117222;GRMZM2G048324;GRMZM2G149224;GRMZM2G136769	GRMZM2G149224
1:70255114-70262531	GRMZM2G149224	GRMZM2G117222
1:70432491-70436016	NA	GRMZM2G048324;GRMZM2G123776
1:70525021-70527195	GRMZM2G123776;GRMZM2G108530	NA
1:70572774-70572978	GRMZM2G071688	GRMZM5G828488
1:70583284-70590274	GRMZM2G524711;GRMZM2G071688	GRMZM2G071688
1:70597100-70601196	NA	GRMZM2G524711
1:71008644-71008850	GRMZM2G352708	GRMZM2G352708;GRMZM2G398124;GRMZM2G057412
1:71022651-71033141	GRMZM2G110076	GRMZM2G110076
1:71075457-71075550	GRMZM2G110027	GRMZM2G110027
1:71152549-71152760	NA	GRMZM5G811373;GRMZM5G862467
1:71221691-71223895	GRMZM2G382774;GRMZM5G862467	GRMZM2G382774
1:71340395-71347465	GRMZM2G149383;GRMZM2G083642	GRMZM2G149383
1:71589601-71618241	GRMZM2G341271;GRMZM6G205247	GRMZM2G341271;GRMZM6G205247;GRMZM2G067371
1:71803310-71803637	GRMZM2G341269	GRMZM2G341269
1:72006294-72006396	NA	GRMZM2G110027
1:72016133-72019222	GRMZM2G313009	GRMZM2G313009
1:72232412-72232634	NA	GRMZM2G135834
1:72240372-72242390	GRMZM2G135834	GRMZM2G425430
1:72360251-72361429	GRMZM2G060544;GRMZM2G132794	GRMZM2G060544;GRMZM2G147301;GRMZM5G866989
1:72625294-72627463	GRMZM2G137502;GRMZM2G351259	GRMZM2G137502
1:72710412-72713264	GRMZM2G117930;GRMZM2G067371	GRMZM2G096682
1:72808448-72813788	AC177908.3_FG002	AC177908.3_FG002;GRMZM5G871542;GRMZM2G035557;GRMZM2G096682;GRMZM2G171022
1:73383437-73390968	GRMZM2G172244;GRMZM2G142390;GRMZM2G117930	GRMZM2G172244;GRMZM2G067371;GRMZM2G425430;GRMZM2G416156;GRMZM2G179521
1:73517256-73520328	GRMZM2G104983;GRMZM2G067371	GRMZM2G067371;GRMZM2G104983;GRMZM2G105229
1:73694293-73697874	NA	GRMZM2G044902
1:73888466-73888559	GRMZM2G074102	GRMZM2G074102
1:73974726-73978799	GRMZM2G125241	NA
1:74054319-74056452	GRMZM2G137561	GRMZM2G171022
1:74222206-74223768	GRMZM2G171022;GRMZM2G082836	NA
1:74282063-74287128	GRMZM2G036543;GRMZM2G113549	NA
1:74417677-74425338	GRMZM2G019562;GRMZM2G464575	GRMZM2G464575;GRMZM2G019562;GRMZM2G130121
1:74495030-74497379	NA	GRMZM2G179220;GRMZM2G045090
1:74611436-74615735	GRMZM2G036543	GRMZM2G036543;GRMZM2G304442
1:74636730-74639966	GRMZM2G086992;GRMZM2G304442	GRMZM2G086992
1:74778371-74792632	GRMZM2G425430;GRMZM2G030805;GRMZM2G341269	GRMZM2G460988;GRMZM2G036543
1:75079612-75081042	NA	GRMZM2G425430
1:75138900-75139024	GRMZM2G460988	NA
1:75150388-75154199	GRMZM2G042881	GRMZM2G042881
1:75156189-75164543	GRMZM2G043141	NA
1:75325184-75326324	GRMZM2G165960	NA
1:75404800-75414445	GRMZM2G032821;GRMZM2G074946	NA
1:75773841-75776411	NA	GRMZM2G425736
1:75968072-75968750	GRMZM2G425736	NA
1:76023278-76023947	GRMZM2G068826	NA
1:76321710-76323252	GRMZM2G479340	GRMZM2G479340;GRMZM2G336583
1:76618367-76623742	NA	GRMZM2G074138;GRMZM2G174708
1:76740247-76741335	GRMZM2G077316	GRMZM2G077316
1:76847830-76852123	GRMZM2G084063;GRMZM2G174708	GRMZM2G077316;GRMZM2G068826;GRMZM2G084063;GRMZM2G084587
1:76878511-76878671	GRMZM2G042881	NA
1:76889236-76902040	GRMZM2G084587	GRMZM2G172244
1:77152834-77154062	GRMZM2G044902	GRMZM2G044902
1:77258173-77259989	GRMZM2G057412	GRMZM2G020523
1:77577172-77591218	NA	GRMZM2G028914;GRMZM2G304132
1:77805757-77809423	GRMZM2G053946;GRMZM2G028914;GRMZM2G131853	GRMZM2G053946
1:78297175-78297920	NA	GRMZM2G038991
1:78372574-78373988	NA	AC199541.4_FG001;AC199541.4_FG007
1:78653834-78655620	AC199541.4_FG001	NA
1:78709341-78718531	GRMZM2G058528	GRMZM2G058528;GRMZM2G028036;GRMZM2G050984
1:79075849-79076477	GRMZM2G148925	GRMZM2G148925
1:79139865-79140468	GRMZM2G401328	GRMZM2G401328
1:79147653-79147800	GRMZM2G056079	NA
1:79243571-79249072	GRMZM2G048821;GRMZM2G401374;GRMZM2G017853;GRMZM2G398364	GRMZM2G048821;GRMZM2G056079;GRMZM2G398364;GRMZM2G401374
1:79337001-79337587	GRMZM5G826389	GRMZM2G148925
1:79449773-79455148	GRMZM2G396640;GRMZM2G525605	GRMZM2G396640;GRMZM2G077718;GRMZM2G034019
1:79714334-79716333	GRMZM2G343688;AC149818.2_FG004	GRMZM2G343688;GRMZM2G365134
1:79723201-79738703	GRMZM2G044908;GRMZM2G103258	GRMZM2G044908
1:79760467-79764460	GRMZM2G045090;GRMZM2G044908	GRMZM2G044908
1:79847913-79851862	GRMZM2G179220	GRMZM2G179220;GRMZM2G045090
1:80003874-80008352	GRMZM2G162690	GRMZM2G162690;GRMZM2G064875;GRMZM2G064804
1:80064808-80066310	NA	GRMZM2G064804;GRMZM2G412981
1:80173351-80178171	GRMZM2G143703;GRMZM2G071626	NA
1:80191743-80193136	GRMZM6G399977	GRMZM6G399977;GRMZM2G143703
1:80197622-80198868	GRMZM2G131853	NA
1:80329917-80331778	GRMZM2G093962	GRMZM2G093962
1:80441905-80442444	GRMZM2G060257	GRMZM2G131853
1:80512450-80512673	NA	GRMZM2G060257
1:80629983-80632471	AC198380.3_FG001;GRMZM2G087063	AC198380.3_FG001;GRMZM2G087063;GRMZM2G087243;GRMZM2G044126
1:80671457-80673670	GRMZM2G093962;GRMZM2G087243	GRMZM2G093962;GRMZM2G108135
1:80674780-80674797	NA	GRMZM2G389196
1:80973419-80978382	GRMZM2G434514	GRMZM2G133943;GRMZM2G434514
1:81115123-81117542	GRMZM2G133943	GRMZM2G434514
1:81117588-81117665	NA	GRMZM2G430039
1:81219054-81222921	NA	GRMZM2G066441
1:81434159-81440649	GRMZM2G137561	GRMZM2G066441;GRMZM2G178079;GRMZM2G137561
1:81451081-81451862	GRMZM2G025190	GRMZM2G025190;AC199541.4_FG007
1:81526142-81526421	NA	GRMZM2G054653
1:81589056-81589729	NA	GRMZM2G028821
1:81612818-81613657	NA	GRMZM2G060942
1:81649395-81650165	GRMZM2G044383;GRMZM2G066369	GRMZM2G044383;GRMZM2G480439;GRMZM2G066369
1:81787336-81787913	GRMZM2G060942	GRMZM2G178079
1:81928388-81928703	GRMZM2G044383;GRMZM2G318843	NA
1:81930041-81930572	NA	GRMZM2G353553
1:82021053-82024955	GRMZM2G066441	GRMZM2G066441
1:82028496-82035280	NA	GRMZM2G030636
1:82393508-82401261	GRMZM2G418294;GRMZM2G039312;GRMZM2G418289	GRMZM2G418289
1:82518520-82520795	GRMZM2G125304	GRMZM2G125304;GRMZM2G125266
1:82584902-82592153	GRMZM2G418289	GRMZM2G162251;GRMZM2G162292;GRMZM2G418289
1:82711127-82713089	GRMZM2G506660	GRMZM2G110398;GRMZM2G132690
1:82808479-82808777	NA	GRMZM2G425430
1:83019887-83021176	GRMZM5G867121	GRMZM5G867121
1:83186835-83187850	NA	GRMZM2G312693
1:83194672-83195079	NA	GRMZM2G486618;GRMZM2G312693;GRMZM2G027914;GRMZM2G007426;GRMZM2G113512
1:83442809-83443709	GRMZM2G028302	GRMZM2G028302
1:83790613-83797383	GRMZM2G097249	GRMZM2G097249
1:83835284-83838422	NA	GRMZM2G003076
1:83881463-83887941	GRMZM2G003076	GRMZM2G049211
1:84070886-84080033	GRMZM2G396482;GRMZM2G171170	GRMZM2G396482;GRMZM2G095698;GRMZM2G163120
1:84303844-84308675	GRMZM2G040743	GRMZM2G040743;GRMZM2G374973;GRMZM2G028302
1:84423294-84430851	GRMZM2G032253;GRMZM2G052685;GRMZM2G132690	GRMZM2G083382;GRMZM2G083173;GRMZM2G032253;GRMZM2G312075;GRMZM5G881568
1:84444237-84446308	GRMZM2G083398	GRMZM2G083398
1:84550038-84553489	GRMZM2G057768;GRMZM2G040441;GRMZM2G338928	GRMZM5G845018
1:84681775-84683221	GRMZM5G871418	GRMZM2G341269;GRMZM2G083382
1:84773440-84774952	GRMZM2G119766;GRMZM5G867121	GRMZM2G052344;GRMZM2G054304
1:84824388-84824842	NA	GRMZM2G454474
1:84929780-84934476	GRMZM2G136769;GRMZM2G077562	GRMZM2G136769
1:85028248-85029730	GRMZM2G026767	GRMZM2G026147;GRMZM2G327907
1:85065492-85070133	GRMZM2G103668;GRMZM2G077562;GRMZM2G373607	GRMZM2G103668;GRMZM2G312226
1:85724794-85726840	GRMZM2G175134;GRMZM2G077562	GRMZM5G813670
1:85740249-85743220	NA	GRMZM2G175134
1:85839805-85844876	GRMZM2G047187;GRMZM5G813670;AC185593.3_FG003;GRMZM2G054304	GRMZM5G813670;GRMZM2G054304;GRMZM2G047187
1:85906279-85908384	GRMZM2G052344	NA
1:85998425-86004190	GRMZM2G453832;GRMZM2G154549	GRMZM2G154549;GRMZM2G453832
1:86174351-86185713	GRMZM2G113761;GRMZM2G127168	GRMZM2G127168;GRMZM2G424595
1:86440889-86441764	GRMZM5G899428	GRMZM5G899428;GRMZM2G113761
1:86595238-86610717	GRMZM2G090100;GRMZM5G867121;GRMZM2G424595;GRMZM2G077562;GRMZM2G113761	GRMZM2G424595
1:86617243-86617380	NA	GRMZM2G090100;GRMZM2G143082
1:86848304-86858364	GRMZM2G469371	GRMZM2G469371
1:87166395-87177096	GRMZM2G177400	GRMZM2G177400
1:87370566-87373987	GRMZM6G178175;GRMZM2G127150	NA
1:87571363-87572709	GRMZM2G398825	GRMZM6G178175;GRMZM2G117804
1:87610076-87611140	GRMZM2G464885	GRMZM2G464885
1:87629713-87636378	GRMZM5G800518;GRMZM2G026147	GRMZM5G800518;GRMZM2G158682;GRMZM2G137561;GRMZM2G044908
1:87773682-87775792	NA	GRMZM2G158682
1:87922619-87924514	NA	GRMZM2G020523;GRMZM2G065276
1:88009935-88014856	GRMZM2G071172	GRMZM2G071172;GRMZM2G086389
1:88350924-88351003	GRMZM2G015767	NA
1:88488586-88489954	NA	GRMZM2G079470
1:88539884-88540116	GRMZM2G079487	GRMZM2G079487
1:88643375-88643988	NA	GRMZM2G351505;GRMZM2G557750;GRMZM2G055101;GRMZM2G044383
1:88858247-88858753	NA	GRMZM2G037255
1:88896282-88898332	GRMZM2G107741;GRMZM2G700188	GRMZM2G037255
1:88970203-88974961	GRMZM2G089291;GRMZM2G041613	GRMZM2G107741;GRMZM2G089291;GRMZM2G089285
1:89004823-89007830	GRMZM2G089248	GRMZM2G089248
1:89251409-89253713	GRMZM2G086123	NA
1:89294935-89295051	GRMZM2G061099	NA
1:89295725-89301494	GRMZM2G089121	GRMZM2G061099;GRMZM2G425430;GRMZM2G114893;GRMZM2G047187
1:89622881-89624639	NA	GRMZM2G123585
1:90116124-90117477	GRMZM5G806839;GRMZM2G154565	GRMZM5G806839;GRMZM2G154487
1:90228787-90229871	NA	GRMZM2G154565
1:90234808-90238427	NA	GRMZM2G154487
1:90332210-90336323	GRMZM2G123585	NA
1:90554505-90566121	GRMZM2G061099	NA
1:90798667-90802282	GRMZM2G069500;GRMZM2G123585;GRMZM2G341747	GRMZM2G089291;GRMZM2G154487;GRMZM2G317386
1:90962906-90964034	GRMZM2G113098	NA
1:91256392-91256828	GRMZM2G021621	GRMZM2G154487;GRMZM2G154565
1:91774563-91782033	NA	GRMZM2G038034
1:92247578-92255768	GRMZM2G114707;GRMZM2G114667	GRMZM2G114667;GRMZM2G309248;GRMZM2G163189;GRMZM2G086869;GRMZM2G342246
1:92267912-92268301	GRMZM2G154290;GRMZM2G122116	GRMZM2G154290
1:92352215-92357213	GRMZM2G425719	GRMZM2G428071
1:92357439-92358292	GRMZM2G094639	NA
1:92473882-92474753	NA	GRMZM2G165867;GRMZM2G423886;GRMZM2G114772
1:92521008-92522938	GRMZM2G423886;GRMZM2G335359	GRMZM2G163189
1:92794140-92794397	GRMZM2G422539	NA
1:93080284-93082663	GRMZM2G148074	NA
1:93276675-93276936	GRMZM2G365134	NA
1:93507844-93514632	GRMZM2G440125	GRMZM2G121960
1:93806075-93809938	GRMZM2G163189;GRMZM2G050961;GRMZM2G076468	NA
1:93916271-93920434	GRMZM2G392477;GRMZM2G094639	GRMZM2G392477;GRMZM2G094639;GRMZM2G392524;GRMZM2G003909
1:93978756-93980278	GRMZM2G092590;GRMZM2G148074	GRMZM2G092590
1:94099870-94101201	GRMZM2G058149	NA
1:94375428-94379067	GRMZM2G088524;GRMZM2G052666	GRMZM2G052666;GRMZM2G088524
1:94494621-94498389	GRMZM2G178576;GRMZM2G052666	NA
1:94688974-94693180	GRMZM2G133396	GRMZM2G178576;GRMZM2G070271
1:94881362-94890404	GRMZM2G481163;GRMZM2G180916	GRMZM2G180909;GRMZM2G180916;GRMZM2G097404
1:95094638-95099943	GRMZM2G107575;GRMZM2G098208	GRMZM2G107575
1:95494277-95496087	GRMZM5G887922;GRMZM2G349185	GRMZM5G887922
1:95666947-95667015	NA	GRMZM2G019562
1:95667250-95668497	NA	GRMZM5G862565
1:96131499-96133078	GRMZM2G050961	GRMZM2G050961
1:96318132-96324611	GRMZM2G070899;GRMZM2G352695	NA
1:96330271-96331205	GRMZM2G070899	NA
1:96337766-96337800	NA	GRMZM2G070899
1:96632164-96633782	GRMZM2G349185	NA
1:96691475-96692041	NA	GRMZM2G086869
1:96692850-96699824	GRMZM2G127945;GRMZM2G086750;GRMZM2G174757	GRMZM2G174757
1:96843447-96847368	GRMZM2G086869	NA
1:97047719-97048021	GRMZM2G104133	NA
1:97160981-97161114	NA	GRMZM2G467263
1:97509166-97518260	GRMZM2G077937;GRMZM2G047546;GRMZM2G458824	GRMZM2G077937
1:97674337-97688252	GRMZM2G049422;GRMZM2G033526;GRMZM2G123585	GRMZM2G049422;GRMZM2G034383;GRMZM2G034096
1:97826185-97830905	GRMZM2G086869;GRMZM2G169080;GRMZM2G072117	GRMZM2G169080
1:98105789-98106457	GRMZM2G082709;GRMZM2G546081	NA
1:98363260-98364972	GRMZM2G001930;GRMZM2G011136;GRMZM2G112914	GRMZM2G112925;AC216229.3_FG002;GRMZM2G107199
1:98551990-98556542	GRMZM2G094390	GRMZM2G094390
1:99049492-99056129	GRMZM2G169931;GRMZM2G361855	GRMZM2G169931;GRMZM2G361855
1:99137686-99143437	GRMZM2G361855	NA
1:99180188-99184142	GRMZM2G024823	GRMZM2G024823;AC194914.3_FG002
1:99546865-99547883	AC194914.3_FG002;GRMZM2G437827	GRMZM2G437827
1:99706293-99706521	GRMZM2G121128;GRMZM2G003318	GRMZM2G003318;GRMZM2G349187
1:99708779-99708965	NA	GRMZM2G052671
1:99853232-99859588	NA	GRMZM2G121128;AC187262.4_FG007
1:99998257-100002089	GRMZM2G072117;GRMZM5G862565	GRMZM2G072117
1:100345609-100357953	NA	GRMZM2G160454;GRMZM5G862565;GRMZM2G132763
1:100591544-100596023	GRMZM2G160454;GRMZM2G703697	NA
1:100912779-100918154	GRMZM2G157878	GRMZM5G811095
1:101276134-101276317	GRMZM2G002627	NA
1:101278221-101279093	NA	GRMZM2G157878
1:101786557-101789215	GRMZM2G157878;GRMZM2G070271	NA
1:102095265-102099947	GRMZM2G047781;GRMZM2G070943;GRMZM2G180916;GRMZM2G003318	GRMZM2G047781;GRMZM2G036567
1:102253827-102256959	GRMZM2G410150;GRMZM2G068917	NA
1:102442117-102448108	GRMZM2G053079	GRMZM2G090500;GRMZM2G053079
1:102591953-102593457	GRMZM2G123140;GRMZM2G057690	NA
1:103624869-103630248	NA	GRMZM2G089147
1:103835109-103837503	GRMZM5G866843	NA
1:104284077-104284079	GRMZM2G078806	NA
1:104489808-104491008	NA	AC209213.4_FG002
1:104524144-104531255	NA	AC205077.3_FG003
1:104815234-104822004	GRMZM2G025303;GRMZM2G436299;GRMZM2G117804	GRMZM2G025303
1:105159610-105163620	GRMZM5G868757;GRMZM2G014917	GRMZM5G868757;GRMZM6G685663;GRMZM2G025157;GRMZM2G154565
1:105333257-105337530	GRMZM2G457147;GRMZM5G873519;GRMZM2G383631	GRMZM2G457147
1:105469291-105474726	AC205077.3_FG003	NA
1:105679630-105694724	GRMZM2G478212;GRMZM2G132898	GRMZM2G478212;GRMZM2G132898;GRMZM2G433624
1:105768617-105769188	GRMZM2G128641	NA
1:105823754-105826080	GRMZM2G041028;GRMZM2G128641;GRMZM2G020620	GRMZM2G128641
1:106067684-106071261	NA	GRMZM2G430710;GRMZM2G394410
1:106137820-106140219	GRMZM2G430710	GRMZM2G086669;GRMZM2G332801
1:106163596-106167263	GRMZM2G394403;GRMZM2G086669	GRMZM2G041028;GRMZM2G394403
1:106502687-106506650	AC205500.3_FG002;GRMZM2G012306;GRMZM2G155274;GRMZM2G306079	GRMZM2G351599;GRMZM2G155274;GRMZM2G306079;GRMZM2G171713
1:106850969-106854505	GRMZM2G166979;GRMZM2G012434;GRMZM2G472231;AC191317.3_FG009	GRMZM2G166979;GRMZM2G012434
1:106903241-106905772	GRMZM2G011518;GRMZM2G394410	GRMZM2G012306;GRMZM2G089147
1:106910805-106914016	GRMZM2G011518;AC203986.3_FG013;GRMZM2G169384	GRMZM2G011518;AC205500.3_FG002
1:107295466-107297625	GRMZM2G469795	NA
1:107309968-107319918	GRMZM2G380777;GRMZM5G862565	GRMZM2G469795;GRMZM2G380777;GRMZM2G143625
1:107371835-107372397	GRMZM2G041050;GRMZM2G143625	NA
1:107452995-107464399	GRMZM2G020620;GRMZM2G143625;GRMZM2G321940;GRMZM2G461269	GRMZM2G020620;GRMZM2G321940;GRMZM2G328341;GRMZM2G004696
1:107854782-107855631	NA	GRMZM2G179528
1:107885930-107901341	GRMZM2G159992;GRMZM5G811593	GRMZM2G159992
1:108021169-108021876	GRMZM2G058630	NA
1:108629453-108631121	GRMZM2G036567;GRMZM2G107851	NA
1:108671857-108672171	GRMZM2G079774;GRMZM2G329434	NA
1:109643042-109644128	GRMZM2G015767	NA
1:109644483-109644615	NA	GRMZM2G053955
1:110087338-110094174	GRMZM2G088765;GRMZM2G131476	GRMZM2G088765;GRMZM2G101576;GRMZM2G149903
1:110644813-110647092	GRMZM2G333641	GRMZM2G333641
1:110981986-110983511	NA	GRMZM2G084825;GRMZM2G149903;GRMZM2G703490
1:111208961-111214271	GRMZM2G379929	NA
1:111221606-111231172	GRMZM2G154216;GRMZM2G343916;AC197387.3_FG004	GRMZM2G154216
1:111285753-111288397	GRMZM2G172098	NA
1:111576042-111576711	GRMZM2G474602	GRMZM2G474602;GRMZM2G110572
1:111596419-111598668	NA	GRMZM2G033930
1:112148641-112155784	NA	GRMZM2G172098
1:112335846-112344691	GRMZM2G150327;GRMZM2G478212;GRMZM2G034372;GRMZM2G101576;GRMZM2G083475;GRMZM2G474602	GRMZM2G150327;GRMZM2G034372;GRMZM2G084825;GRMZM2G478212
1:112734269-112741718	GRMZM2G053955	GRMZM5G811593;GRMZM2G015767
1:113684209-113684601	GRMZM2G002515	NA
1:113885713-113898355	GRMZM2G433253;GRMZM2G067370;GRMZM2G069098	GRMZM2G163751
1:115345849-115346329	GRMZM5G811593	NA
1:115413380-115415819	GRMZM2G110198	NA
1:116052085-116055889	GRMZM2G326643	NA
1:116081477-116099666	NA	GRMZM2G466982;GRMZM2G110198
1:116272486-116273179	GRMZM2G388608	NA
1:117117544-117122727	NA	GRMZM2G038973;GRMZM2G337242
1:117167848-117173282	GRMZM2G038973;GRMZM2G337242	GRMZM5G890472
1:117439319-117439441	GRMZM2G015143	NA
1:117718280-117722185	GRMZM5G855776	NA
1:118067610-118072632	GRMZM2G039577	GRMZM2G039577;GRMZM5G855776
1:118891338-118900873	GRMZM2G148536;GRMZM2G032171	NA
1:118959622-118961266	GRMZM2G013248	GRMZM2G032171;GRMZM2G013248;GRMZM2G099909
1:119220505-119223148	GRMZM2G148536	GRMZM2G148536;GRMZM2G098331
1:119384162-119385695	NA	GRMZM5G835985
1:119557151-119560898	GRMZM2G163751;GRMZM2G477139;GRMZM2G003909;GRMZM2G458824	GRMZM2G163751;GRMZM2G477139
1:119660023-119660491	GRMZM5G811593;GRMZM2G030850	GRMZM2G077708
1:120006584-120007625	GRMZM2G067370;GRMZM2G114356	NA
1:120200617-120202260	GRMZM2G067370;GRMZM2G169931	GRMZM2G009465;GRMZM2G166979;GRMZM2G015767;GRMZM2G301096
1:120855071-120856964	GRMZM2G003368	AC210517.3_FG003
1:120910975-120911561	GRMZM2G169704	GRMZM2G003368
1:122170421-122170498	NA	GRMZM2G152975
1:122407003-122407363	NA	GRMZM2G165506
1:122479802-122482266	NA	GRMZM2G152975
1:123324781-123325678	GRMZM5G841743;GRMZM2G022804	GRMZM5G841743
1:123877657-123878239	GRMZM2G009655	GRMZM2G022804;GRMZM2G009655
1:124133945-124136120	GRMZM5G818983;AC213981.3_FG001	NA
1:124473745-124477624	GRMZM2G433184	GRMZM5G818983
1:124634253-124635185	NA	GRMZM2G451856;GRMZM2G162158
1:124667816-124676411	GRMZM2G451856	NA
1:124681563-124686816	NA	GRMZM2G067929
1:124698764-124699094	AC207225.3_FG003	NA
1:124759673-124762717	NA	GRMZM5G883813
1:125081642-125087680	NA	GRMZM2G162158
1:125400750-125402770	GRMZM2G113065	NA
1:125809051-125819558	GRMZM2G029519;AC202185.4_FG004	GRMZM2G113065;GRMZM2G029519;GRMZM2G046622
1:126123481-126124245	AC211467.4_FG002	AC211467.4_FG002
1:126662636-126667575	GRMZM2G131254;GRMZM5G878732	GRMZM2G397391;GRMZM2G172450
1:128017390-128020784	GRMZM2G168479;GRMZM2G015880	GRMZM2G015880;GRMZM2G152981;GRMZM2G168479;GRMZM2G065066;GRMZM2G065298
1:128710882-128712302	GRMZM5G883813;GRMZM2G152981	NA
1:138029354-138030093	NA	GRMZM2G093524
1:138145117-138156562	GRMZM2G165506;GRMZM2G093524;GRMZM2G116638	GRMZM2G093524
1:139470335-139473826	GRMZM2G080530;GRMZM2G094390	GRMZM2G080530;GRMZM2G077488
1:139605674-139607983	GRMZM2G014872	GRMZM2G014872
1:139799628-139805441	GRMZM2G162158;GRMZM2G158446	GRMZM2G167584;GRMZM2G167649
1:140329376-140330830	GRMZM2G030436	GRMZM2G030436;GRMZM2G067929
1:140969896-140970816	NA	GRMZM2G078876
1:140992493-140995811	GRMZM2G162158	GRMZM2G458824;GRMZM2G143046
1:141046706-141047808	NA	GRMZM2G458824
1:141080730-141085929	GRMZM2G004572;GRMZM2G157127	GRMZM2G004572;GRMZM2G303909;GRMZM2G130232
1:141290962-141293845	GRMZM2G449779	GRMZM2G449779
1:141541911-141543661	GRMZM5G811095	GRMZM5G811095;GRMZM2G094639
1:141745690-141750790	GRMZM2G176217	GRMZM5G828630
1:141939602-141946218	GRMZM2G053531;GRMZM2G093020	GRMZM2G053531;GRMZM2G455784;GRMZM2G045668
1:142660047-142664461	NA	GRMZM2G455784
1:142716045-142726101	GRMZM2G455784;GRMZM2G107406	NA
1:143353702-143353930	NA	GRMZM2G051793
1:143487241-143487301	NA	GRMZM2G433184
1:144444790-144449398	GRMZM5G817651	GRMZM2G173404
1:144974464-144983376	GRMZM2G118743;GRMZM2G018929	NA
1:145408466-145410658	GRMZM2G039214	GRMZM2G039214
1:145879455-145884025	GRMZM2G421500	NA
1:146170187-146170981	GRMZM2G017008	NA
1:146516175-146519186	GRMZM2G420723;GRMZM2G077708	GRMZM2G420723
1:146791614-146791790	NA	GRMZM2G159009
1:146834103-146836056	GRMZM2G159009	GRMZM2G077708;GRMZM2G017008;GRMZM2G126656
1:147025114-147025908	NA	GRMZM2G147724
1:147093903-147098467	GRMZM2G147724	GRMZM2G065205
1:147208953-147218604	GRMZM2G006704	NA
1:147355509-147355543	GRMZM2G304926	NA
1:147362346-147368009	GRMZM2G044354	GRMZM2G041613;GRMZM2G006704;GRMZM2G047546
1:147736021-147736256	GRMZM2G157127	NA
1:147903476-147908072	GRMZM2G432850;GRMZM2G099909;GRMZM2G057820;GRMZM2G047546	GRMZM2G099909;GRMZM2G044354;GRMZM2G432850
1:148000868-148002033	NA	GRMZM2G110572
1:148459857-148467960	GRMZM2G135045;GRMZM2G163751	GRMZM2G135045;GRMZM6G924006;GRMZM2G432850;GRMZM2G429873
1:149123342-149125711	GRMZM2G100121	NA
1:149321784-149330481	NA	GRMZM2G166159
1:149555231-149563139	GRMZM2G081977	GRMZM2G081977
1:149968497-149970340	GRMZM2G528283;GRMZM2G030408;GRMZM2G432850	NA
1:149977347-149985412	GRMZM5G892709	GRMZM5G892709
1:150114172-150122358	GRMZM2G322024	GRMZM2G030408;GRMZM2G022804;GRMZM2G003068
1:150486788-150495981	GRMZM2G075456	NA
1:150717421-150718879	NA	GRMZM2G007146
1:150906535-150908948	GRMZM2G306616;GRMZM2G075456;GRMZM2G171713	GRMZM2G171713;GRMZM2G007146
1:151263852-151271613	GRMZM2G458824	GRMZM2G116386;GRMZM2G030436
1:151745505-151750765	GRMZM2G456357;GRMZM2G113844	GRMZM2G456357;GRMZM2G138419
1:152175925-152176757	GRMZM2G132077	GRMZM2G132077
1:152193915-152195832	GRMZM6G924006	GRMZM6G924006
1:152517494-152523454	GRMZM2G422631	NA
1:153364431-153365754	GRMZM2G422631	NA
1:154094666-154096372	NA	GRMZM2G056039
1:154174241-154180425	GRMZM2G316322;GRMZM2G166234;GRMZM2G454637;GRMZM2G097050;GRMZM2G179281;GRMZM2G476637	GRMZM2G166234
1:154327692-154333593	GRMZM2G123900	GRMZM2G123900
1:154533715-154534001	NA	GRMZM2G092652
1:154799015-154808004	GRMZM5G816127;GRMZM2G092652	NA
1:154968541-154972172	GRMZM2G403620	NA
1:155206283-155212357	GRMZM2G065066	GRMZM2G065066;GRMZM2G061704;GRMZM2G041645;GRMZM2G154487
1:155427297-155434831	NA	GRMZM2G065298
1:155440305-155444714	GRMZM2G061704;GRMZM2G311233;GRMZM2G004140	NA
1:155633393-155642244	GRMZM2G179281;GRMZM2G004988	GRMZM2G179281
1:155690992-155695110	GRMZM2G179325;GRMZM2G132077;GRMZM2G480451	GRMZM2G179325;GRMZM2G160454
1:156171954-156172255	AC210816.3_FG006	AC210816.3_FG006
1:156502422-156503939	NA	GRMZM2G047813
1:156545124-156558571	GRMZM2G119248;GRMZM2G005482;GRMZM2G074393;GRMZM2G003909	GRMZM2G119248
1:157069190-157072157	NA	GRMZM2G315848
1:157080362-157083240	GRMZM2G315848;GRMZM2G162158	NA
1:157143994-157155381	GRMZM2G076989;GRMZM2G077024;GRMZM2G076911;GRMZM2G315848;GRMZM2G321747	GRMZM2G076989;GRMZM2G077024;GRMZM2G076911
1:157190936-157192861	NA	GRMZM2G429128
1:157239377-157256420	GRMZM2G086887;GRMZM2G429139;GRMZM2G087069	GRMZM2G429139;GRMZM2G114315;GRMZM2G060690
1:157489491-157489986	GRMZM2G091634	GRMZM2G091634;GRMZM2G417410
1:157537206-157542233	GRMZM2G417410;GRMZM2G417496	GRMZM2G331902
1:157925262-157928119	NA	GRMZM2G480451
1:158199082-158204076	GRMZM2G002138	GRMZM2G002138
1:158489169-158498846	GRMZM2G062777;GRMZM2G480451;GRMZM5G832908	GRMZM2G062777;GRMZM5G832908;GRMZM2G401700;GRMZM2G141948;GRMZM2G321747
1:158645888-158649741	GRMZM2G429807	GRMZM2G429807;GRMZM2G480451
1:158704586-158707595	GRMZM2G429759;GRMZM2G179121;GRMZM2G062788	GRMZM2G429759
1:160824788-160826597	GRMZM2G331902;GRMZM2G139328;GRMZM2G011518	GRMZM2G139328
1:161041218-161046230	GRMZM2G048140	GRMZM2G048140
1:161242950-161244393	GRMZM2G304926	GRMZM2G304926
1:161322345-161323384	GRMZM5G878732;GRMZM2G150521	GRMZM5G878732
1:161471999-161475822	GRMZM2G028036;GRMZM2G060690;GRMZM2G130755;GRMZM2G132450	GRMZM5G878732;GRMZM2G028036;GRMZM2G132450
1:161630429-161633949	NA	GRMZM2G060690
1:161790676-161796189	AF546187.1_FG012	GRMZM2G703783;AF546187.1_FG001;AF546187.1_FG007;GRMZM2G132450
1:162006863-162008048	NA	AF546187.1_FG009;GRMZM2G086887
1:162119207-162120871	GRMZM2G132450	NA
1:162175468-162176712	AF546187.1_FG012	AF546187.1_FG012;AF546187.1_FG011
1:162282161-162287489	GRMZM2G039238;AF546187.1_FG012	AF546187.1_FG011;GRMZM2G039238
1:162442672-162448916	GRMZM2G546081;GRMZM2G476637;GRMZM2G025095	GRMZM2G546081;GRMZM2G476637;GRMZM2G025095;GRMZM2G013619
1:162602102-162609789	NA	GRMZM2G041050
1:164107182-164107625	NA	GRMZM2G443525
1:164506443-164510525	AC234520.1_FG005;GRMZM5G836886	AC234520.1_FG005;GRMZM5G852177;GRMZM2G178261;GRMZM2G392791;GRMZM2G052442
1:164519976-164525756	GRMZM5G878058	GRMZM5G878058;GRMZM5G836886;GRMZM6G616789;GRMZM2G069523;GRMZM2G329655
1:164572398-164574260	GRMZM2G329655	GRMZM2G329655
1:164655810-164661338	GRMZM2G131907	GRMZM2G131907
1:164967627-164973392	GRMZM2G065496	GRMZM2G065496;GRMZM2G034690
1:165085352-165092239	GRMZM2G038855;GRMZM2G476637;GRMZM2G034645	GRMZM2G522066;GRMZM2G034645;GRMZM2G034690
1:165100571-165101041	GRMZM2G522066;GRMZM2G065478;GRMZM2G433609	NA
1:165265751-165269239	NA	GRMZM2G335438
1:165420914-165427638	GRMZM2G127739	GRMZM2G127739;GRMZM2G428216;GRMZM2G142660
1:165959459-165962282	GRMZM2G003631	GRMZM2G003631
1:165978430-165989617	GRMZM2G003595;AC199487.4_FG003;AC199487.4_FG002;GRMZM2G094390	GRMZM2G003595
1:166076243-166077984	GRMZM2G088613	NA
1:166334979-166343905	GRMZM2G158446;GRMZM6G443309	GRMZM6G443309
1:166397197-166401985	AC205730.3_FG002;GRMZM2G038855	GRMZM2G158446;GRMZM2G360626
1:166643555-166643578	GRMZM2G351775	NA
1:166727694-166736417	GRMZM2G142660;GRMZM2G142649	GRMZM2G142649;GRMZM2G142660
1:166785057-166785475	NA	GRMZM2G038855;GRMZM2G407605
1:166789019-166789081	NA	GRMZM2G361842
1:166823679-166828706	GRMZM2G038922	GRMZM2G124423
1:166881248-166882783	GRMZM2G124423	GRMZM2G124423
1:166938016-166947423	GRMZM2G017584;GRMZM2G017486;GRMZM2G099328	GRMZM2G017584;GRMZM2G017405;GRMZM2G017486
1:166979091-166981431	GRMZM2G064715;GRMZM2G319397	GRMZM2G064715
1:167019531-167024880	GRMZM2G145886	GRMZM2G099328
1:167048042-167051121	GRMZM2G167728	GRMZM2G167728
1:167225215-167227579	GRMZM2G007555;GRMZM2G069500	GRMZM2G069500
1:167247131-167247975	NA	GRMZM2G069454
1:167870740-167875630	GRMZM2G130034	NA
1:167881762-167887494	GRMZM2G052341	GRMZM2G130034
1:167915521-167917629	NA	GRMZM2G130374
1:169450519-169451760	GRMZM2G180195;GRMZM2G469469	NA
1:170003452-170007271	GRMZM2G069317;GRMZM2G350793;GRMZM2G155314	GRMZM2G069317;GRMZM2G155314
1:170211764-170211968	NA	GRMZM2G180195
1:170294893-170294943	GRMZM2G398107	NA
1:170322457-170324308	GRMZM2G097116	GRMZM2G097116;GRMZM2G398107
1:170491413-170496216	GRMZM2G100121	GRMZM2G100121;GRMZM2G361633
1:170554022-170555418	GRMZM2G079957	GRMZM2G079957
1:170592852-170593283	NA	GRMZM2G136313
1:170596656-170597130	GRMZM2G073427	NA
1:170688794-170696603	GRMZM2G069410	GRMZM2G069410;GRMZM2G073427
1:170842482-170847022	NA	GRMZM2G052619
1:170864607-170871556	GRMZM2G052619;GRMZM2G052650;GRMZM2G039094;GRMZM2G017405	GRMZM2G052650
1:171248907-171254260	GRMZM2G015097;GRMZM2G019926	NA
1:171508944-171514800	NA	GRMZM2G019926
1:171514901-171515051	NA	GRMZM2G015097
1:171553572-171558210	GRMZM2G019434	GRMZM2G019434
1:171780453-171788951	GRMZM2G072939	GRMZM2G072939;GRMZM2G124423
1:172037471-172041070	GRMZM2G117240	GRMZM2G117240;GRMZM2G332821;AF546187.1_FG001
1:172140242-172147267	GRMZM2G029262;GRMZM2G127121	GRMZM2G029262;GRMZM2G127121;GRMZM2G467212;GRMZM2G332821;AC205730.3_FG002
1:172207607-172209219	NA	GRMZM2G071987
1:172297884-172303265	NA	GRMZM2G116714;GRMZM2G480705;GRMZM2G136100
1:172665070-172670497	GRMZM2G480705	NA
1:172826092-172840842	GRMZM2G049088;GRMZM2G116714;GRMZM2G049201	GRMZM2G049088
1:172955767-172959393	GRMZM2G107984;GRMZM5G852177;GRMZM2G425999	GRMZM2G107984;GRMZM2G090411;GRMZM5G852177
1:172966420-172967171	GRMZM5G836977	NA
1:173231362-173247642	GRMZM2G003635;GRMZM2G003656;GRMZM5G836977;GRMZM2G119339	GRMZM2G003656;GRMZM2G400806
1:173247718-173257542	NA	GRMZM2G003509;GRMZM2G003635
1:173331776-173340501	GRMZM2G136237;GRMZM2G361842;GRMZM2G407181	GRMZM2G361842;GRMZM2G136237
1:173434235-173436069	NA	GRMZM2G308687
1:173673252-173682693	NA	GRMZM2G119339
1:174011586-174024596	GRMZM2G381822;GRMZM2G083284	GRMZM2G083284;GRMZM2G381822;GRMZM2G082998;GRMZM2G027331
1:174032995-174036521	GRMZM2G176047	GRMZM2G176047
1:174299074-174303582	GRMZM2G118646;AC234203.1_FG010	GRMZM2G047875
1:174332085-174336342	GRMZM2G088565	GRMZM2G013960
1:174371405-174378366	GRMZM6G247892;GRMZM2G005260;GRMZM2G141955	GRMZM2G005260;GRMZM2G443308;GRMZM2G470981;GRMZM2G361633
1:174399890-174406757	GRMZM2G099542;GRMZM2G119339;GRMZM2G476637;GRMZM2G012123;AC194609.2_FG003	GRMZM2G099542;GRMZM2G407181;GRMZM2G008250;GRMZM2G082640;GRMZM2G096231
1:174660805-174664169	NA	GRMZM2G028700;GRMZM2G028900
1:174695650-174699420	GRMZM2G028900;GRMZM2G164672	NA
1:174825855-174826476	NA	GRMZM2G164672
1:175192245-175194899	GRMZM2G018030	GRMZM2G023068
1:175319094-175330024	GRMZM2G022365;GRMZM2G023068	GRMZM2G022365;GRMZM2G024927;GRMZM2G172086;GRMZM2G126220;GRMZM2G091278
1:175665601-175670707	GRMZM2G141955	NA
1:175671233-175671749	NA	GRMZM2G141955;GRMZM2G479539;GRMZM2G472311
1:175920432-175928203	GRMZM2G014709;GRMZM2G180879	GRMZM2G014709;GRMZM2G479539;GRMZM2G088375;GRMZM2G172230
1:176076714-176082229	GRMZM2G088375;GRMZM2G300788	GRMZM6G247892
1:176120689-176124163	GRMZM2G090411	GRMZM2G042313;GRMZM2G066369
1:176783373-176786326	GRMZM2G703821;GRMZM2G005887;AC203989.4_FG001	GRMZM2G703821;AC203989.4_FG001;GRMZM2G024927;GRMZM2G149751
1:176867016-176870598	NA	GRMZM2G088375
1:176966464-176967742	GRMZM2G300786;GRMZM2G168108	NA
1:176971113-176973213	NA	GRMZM2G168170
1:177054698-177062347	GRMZM2G005887;GRMZM2G009530;GRMZM2G045565	GRMZM2G005887;GRMZM2G300786
1:177073268-177086182	GRMZM2G094742	GRMZM2G094742;GRMZM2G068943
1:178503730-178504725	GRMZM2G080603;GRMZM2G094742	GRMZM2G080603
1:179367612-179374852	GRMZM2G151015;GRMZM2G131254;GRMZM2G131245;GRMZM2G145633	GRMZM2G131254;GRMZM2G151015;GRMZM2G027638;GRMZM2G131245;GRMZM2G461278;GRMZM2G059129;GRMZM2G147243
1:179617766-179629131	GRMZM2G400268;GRMZM2G099366;GRMZM2G067028;GRMZM2G067162;GRMZM2G093809	GRMZM2G400268;GRMZM2G067028;GRMZM2G099366
1:179672029-179672254	NA	GRMZM2G081915
1:179747302-179750409	GRMZM2G059064;GRMZM2G059029	GRMZM2G059064;GRMZM2G059029;GRMZM2G461278
1:179751154-179751549	GRMZM2G358924	NA
1:179860611-179861070	GRMZM2G370026	NA
1:179989771-179992637	GRMZM2G093828	GRMZM2G093828;GRMZM2G392791;GRMZM2G173090
1:180008675-180008794	GRMZM2G563728	NA
1:180015649-180021490	GRMZM2G093755;GRMZM2G392791;GRMZM2G085411	GRMZM2G392791;AC212323.4_FG010
1:180039933-180044463	GRMZM2G007381	GRMZM2G093755
1:180333689-180335380	GRMZM2G161335	GRMZM2G161335
1:180359683-180368910	GRMZM2G461269;GRMZM2G461278	GRMZM2G461269;GRMZM2G461278;GRMZM2G007381
1:180424460-180433289	GRMZM2G085474;GRMZM2G085411	GRMZM2G085474;GRMZM2G461278
1:180540267-180547434	GRMZM2G174554;GRMZM2G001361;GRMZM2G093809	GRMZM2G174554
1:180631427-180636003	GRMZM2G108135	NA
1:180651637-180652549	NA	GRMZM5G893912;GRMZM2G310947
1:180715506-180723043	GRMZM2G423476;GRMZM2G123489;GRMZM2G094742	GRMZM2G423476;GRMZM2G123489
1:180743435-180744444	GRMZM2G169451	GRMZM2G169451
1:180839606-180845023	AC195785.3_FG004	NA
1:180854519-180864667	AC195785.3_FG004;GRMZM2G343859;GRMZM2G311024	GRMZM2G086365;AC195785.3_FG004
1:180962624-180980531	GRMZM2G129597;GRMZM2G311024;GRMZM2G311024	GRMZM2G129597;GRMZM2G098494;GRMZM2G151236
1:181286224-181288651	GRMZM2G098494;GRMZM2G023906	NA
1:181520769-181523632	GRMZM2G129597	GRMZM2G129597;GRMZM2G071413
1:181668557-181669267	AC196957.3_FG005;GRMZM2G481353;GRMZM2G180879	GRMZM2G481353;AC196957.3_FG005;GRMZM2G180879
1:181898746-181918578	GRMZM2G310947	GRMZM2G086285;GRMZM2G086365;GRMZM2G071413
1:182114227-182131102	GRMZM2G086285;GRMZM2G023791;GRMZM2G023313;GRMZM2G086365;GRMZM2G023591	GRMZM2G023791;GRMZM2G086365;GRMZM2G023906;GRMZM2G023591;GRMZM2G169451;GRMZM2G023313;GRMZM2G023847
1:182196228-182196720	NA	GRMZM2G136313
1:182310169-182320235	GRMZM2G136366;GRMZM2G093755;GRMZM5G836182;GRMZM2G123489;GRMZM2G136347	GRMZM2G136366;GRMZM2G136347
1:182382191-182383479	GRMZM2G379179;GRMZM2G136313	NA
1:182418727-182420428	GRMZM2G048616	NA
1:182446968-182451065	GRMZM2G301098;GRMZM2G064042	GRMZM2G048616;GRMZM2G301098
1:182564898-182568134	GRMZM2G110143;AC186606.4_FG003;GRMZM5G802232	GRMZM2G110143;GRMZM5G842306
1:182649643-182652142	GRMZM2G175574	GRMZM2G175574
1:182654160-182654274	NA	AC186606.4_FG003
1:182682287-182683695	GRMZM2G169449	NA
1:182873172-182880260	GRMZM2G176962;GRMZM2G107163;GRMZM2G475495	GRMZM2G176962;GRMZM2G475495;GRMZM2G170299
1:182926104-182930624	NA	GRMZM2G107163
1:183327987-183336509	GRMZM2G005840	AC187262.4_FG007
1:183430472-183430692	GRMZM2G011626	NA
1:183585377-183588556	AC194176.3_FG002;GRMZM2G080652	GRMZM2G037265;GRMZM2G050273
1:183697185-183700814	GRMZM2G037265	GRMZM2G050177
1:183707210-183707397	GRMZM2G050177;GRMZM2G050273	NA
1:183801446-183811827	GRMZM2G113127;GRMZM6G274034;GRMZM2G113196;GRMZM2G113229	GRMZM6G274034;GRMZM2G113229
1:183833039-183841697	GRMZM5G842306;GRMZM2G113840;GRMZM2G134194;AC234203.1_FG009;GRMZM2G113726	GRMZM5G842306;GRMZM2G113840;GRMZM2G113726;AC211887.3_FG007;GRMZM2G024668;GRMZM2G134194
1:183873000-183882382	GRMZM2G113899	GRMZM2G113911;GRMZM2G113899;GRMZM2G118919
1:183922023-183923639	GRMZM2G326627	NA
1:183939040-183942890	NA	GRMZM2G326627;GRMZM2G080652
1:184014163-184036509	GRMZM2G080746;GRMZM2G080775;GRMZM2G080724	GRMZM2G080746
1:184042730-184046793	GRMZM2G170299;GRMZM2G123489	GRMZM2G080912
1:184149195-184150252	GRMZM6G907181	GRMZM2G170299
1:184272871-184272921	NA	GRMZM2G141638
1:184273139-184277271	GRMZM2G430371;GRMZM2G058459;GRMZM2G149392	GRMZM2G115981
1:184601039-184605022	GRMZM6G907181;GRMZM2G115981	GRMZM6G907181
1:184665278-184666139	GRMZM5G802232;AC187262.4_FG007	GRMZM2G359559;GRMZM2G050481;GRMZM2G134194
1:184732615-184733685	AC187262.4_FG007	AC187262.4_FG007;GRMZM2G126481
1:184943030-184943101	NA	GRMZM2G119511
1:185375147-185375193	NA	GRMZM2G354560
1:187127851-187128456	NA	GRMZM2G308597;GRMZM2G386209;GRMZM2G124921
1:187223355-187226270	GRMZM2G119511	NA
1:187375553-187378108	GRMZM2G083755;AC213857.4_FG003;GRMZM2G132763	GRMZM2G441903
1:187413874-187434601	GRMZM2G441903;GRMZM2G142597;GRMZM2G142507;GRMZM2G059129	GRMZM2G142507;GRMZM2G142597;GRMZM2G119511;AC233910.1_FG002
1:187621422-187622474	GRMZM2G132748	NA
1:187660241-187660708	GRMZM2G132748;GRMZM2G121312;GRMZM2G438178	GRMZM2G132748;GRMZM2G121312
1:187670727-187680295	GRMZM2G132623;GRMZM2G132704	GRMZM2G132623;GRMZM2G104307;GRMZM2G132704;GRMZM2G118919;GRMZM2G132607;GRMZM2G451147
1:187917328-187917707	GRMZM2G307084	NA
1:188007684-188013851	GRMZM5G839014	GRMZM5G839014;GRMZM5G836190;GRMZM2G423863
1:188065872-188067849	NA	GRMZM5G879527
1:188092997-188107582	AC234203.1_FG010;AC234203.1_FG011;GRMZM2G118919	AC234203.1_FG010;GRMZM2G150489;GRMZM5G879527;GRMZM5G847707
1:188116295-188123289	NA	AC234203.1_FG011;AC234203.1_FG004
1:188202955-188205982	GRMZM2G161004	GRMZM2G161004
1:188774166-188776400	GRMZM2G403664;GRMZM2G007681	NA
1:188844627-188844633	NA	GRMZM2G007681
1:188960902-188963016	GRMZM2G467263;GRMZM2G168669	GRMZM2G467263;GRMZM2G168669
1:189115548-189126485	GRMZM2G056056;GRMZM2G056122;GRMZM2G172723	GRMZM2G056056;GRMZM2G009009;GRMZM2G156227
1:189179491-189183800	GRMZM2G088627	GRMZM2G088627
1:189233907-189235071	NA	GRMZM2G071970;GRMZM2G071620;GRMZM2G339499
1:189385273-189393719	GRMZM2G124557;GRMZM2G701576;GRMZM2G055992;GRMZM2G074270	GRMZM2G124557;GRMZM2G172723;GRMZM2G055992;GRMZM2G124638
1:189437721-189439684	GRMZM2G039359	GRMZM2G039359
1:189618504-189622897	GRMZM2G169270	NA
1:189626519-189631763	GRMZM2G168893;GRMZM2G168849;GRMZM2G087222;GRMZM2G059129;GRMZM2G098179	GRMZM2G168893;GRMZM2G087222
1:189670756-189676012	GRMZM2G083128	GRMZM2G141784
1:189805086-189807198	GRMZM2G016088	GRMZM2G016088
1:189930439-189934297	NA	GRMZM2G107106
1:190222880-190223340	GRMZM2G070163	NA
1:190427912-190430335	NA	GRMZM2G351239;GRMZM2G106683
1:190460172-190460373	GRMZM2G106683	NA
1:190522117-190522456	GRMZM2G351239	GRMZM2G157350
1:190591707-190595094	AC234203.1_FG010;GRMZM2G085411	GRMZM2G169820;GRMZM2G373420
1:190595095-190595502	GRMZM2G329750	GRMZM2G329750
1:190634468-190635186	GRMZM2G169820	NA
1:190729297-190736078	GRMZM2G166355;GRMZM2G161233;GRMZM2G080281	GRMZM2G166355;GRMZM2G080281;GRMZM2G149480
1:190777688-190797284	GRMZM2G449123;GRMZM2G149480;GRMZM2G099820	GRMZM2G449123;GRMZM2G343856;GRMZM2G082293
1:191033315-191037720	GRMZM2G006293	NA
1:191123487-191127818	GRMZM2G076257	GRMZM2G005652
1:191232601-191236208	NA	GRMZM2G076257;GRMZM2G006293
1:191297175-191297555	GRMZM2G006293	GRMZM2G006293
1:191402638-191405022	GRMZM2G006293;GRMZM2G067049;GRMZM5G836190	GRMZM2G006293;GRMZM2G067049
1:191475537-191475542	GRMZM2G360698	NA
1:191480909-191480948	NA	GRMZM2G074114
1:191480983-191483073	GRMZM2G132780	NA
1:191533918-191535755	NA	GRMZM2G132780
1:191544437-191547055	GRMZM2G061542;GRMZM2G132780;GRMZM5G894518	GRMZM2G061542
1:191560673-191561087	GRMZM2G132712	NA
1:191613301-191619075	GRMZM2G337191;GRMZM2G337190	GRMZM2G337190;GRMZM2G337191;GRMZM2G132780;GRMZM2G096806
1:191885620-191893580	GRMZM5G896294;GRMZM2G024668	GRMZM5G896294;GRMZM5G828396
1:192020935-192023952	GRMZM2G427451;AC197246.3_FG003	GRMZM2G427451
1:192065510-192067946	GRMZM5G828396	GRMZM5G828396
1:192308295-192319364	GRMZM2G032597;GRMZM2G703856	GRMZM2G032597;GRMZM2G008789
1:192435436-192440516	AC197246.3_FG001;GRMZM2G161233	NA
1:192441744-192441746	GRMZM2G090156	NA
1:192524349-192525237	NA	GRMZM2G179354
1:192643572-192646454	GRMZM2G124797	NA
1:192763411-192764459	NA	GRMZM2G124797;GRMZM2G703858
1:192965273-192966156	GRMZM2G161233	NA
1:193065699-193065934	GRMZM2G012123	GRMZM2G012123
1:193072266-193078464	GRMZM2G554475;AC212685.3_FG001;GRMZM2G329909;GRMZM2G703858;GRMZM2G050556;GRMZM5G896294	GRMZM2G012453
1:193197395-193197458	GRMZM5G871093	NA
1:193279305-193288112	GRMZM5G872373;GRMZM5G866884;GRMZM5G855396;GRMZM2G083725	GRMZM2G424241;GRMZM5G894518
1:193349803-193355872	GRMZM2G424241	GRMZM5G866884;GRMZM5G872373
1:193552731-193556303	GRMZM2G124417;GRMZM2G124436	GRMZM2G124417
1:193637536-193638839	GRMZM2G083551	NA
1:193824507-193827245	GRMZM2G148744	GRMZM2G148744
1:193898531-193910731	GRMZM2G114816;GRMZM2G165301;GRMZM2G114739;GRMZM2G114841;GRMZM2G126922;GRMZM2G421579	GRMZM2G114816;GRMZM2G114841
1:194046354-194054527	GRMZM2G159397;GRMZM2G449123	GRMZM2G159397;GRMZM2G171111
1:194195244-194199038	NA	GRMZM2G116704
1:194524134-194526946	GRMZM2G041262	GRMZM2G407249
1:194590182-194591579	GRMZM2G136534	NA
1:194605448-194606571	NA	GRMZM5G886044
1:194690530-194696255	GRMZM2G083551;GRMZM2G083725	GRMZM2G083551;GRMZM2G083725
1:194758677-194771866	GRMZM2G135654;GRMZM2G436319;GRMZM2G135617;GRMZM2G171111	GRMZM5G886044;GRMZM2G436319;GRMZM2G135617
1:194789592-194798229	GRMZM5G886044	NA
1:194965661-194965664	NA	GRMZM2G075042
1:195026742-195028570	GRMZM2G068657;GRMZM2G329909;GRMZM2G084149	GRMZM2G012453
1:195074670-195076522	GRMZM2G075003	GRMZM2G075003
1:195220795-195221324	NA	GRMZM2G054252
1:195370988-195371240	NA	GRMZM2G136453
1:195433572-195436333	GRMZM2G138425	NA
1:195448090-195449310	GRMZM2G043198	GRMZM2G043198
1:195517067-195525673	GRMZM2G138425	GRMZM2G138425;GRMZM2G031169
1:195591475-195594467	NA	GRMZM2G159996
1:195786046-195786290	NA	GRMZM2G020631
1:195787187-195812710	GRMZM5G814441;GRMZM5G872204;GRMZM2G080565	GRMZM5G814441;GRMZM5G872204;GRMZM2G080565;GRMZM2G020631;GRMZM5G882527;GRMZM2G080565
1:195910831-195911628	NA	GRMZM2G309731
1:195920194-195923256	GRMZM2G317770;GRMZM2G080565	GRMZM2G041797
1:195943282-195956076	GRMZM2G048129;GRMZM2G105941	GRMZM2G048129;AC233861.1_FG001
1:196085100-196085894	NA	GRMZM2G048129
1:196159318-196165557	GRMZM2G353483	NA
1:196236270-196247249	GRMZM2G053027	GRMZM2G053027;GRMZM2G353485;GRMZM2G452523;GRMZM2G103628
1:196277693-196289045	GRMZM2G107756;GRMZM2G153823;GRMZM2G006207;GRMZM2G153945;GRMZM5G808613	GRMZM2G107756;GRMZM2G006207;GRMZM2G153945;GRMZM2G153823;GRMZM2G353485;GRMZM2G452523
1:196296550-196300410	GRMZM2G069476;GRMZM2G332294;GRMZM2G353483	GRMZM2G069476
1:196335089-196340305	GRMZM2G030494	AC206989.4_FG002
1:196373051-196373665	GRMZM2G452523	NA
1:196458792-196463361	GRMZM2G069594;GRMZM2G452523	GRMZM2G332294;GRMZM2G069476;GRMZM2G452523;GRMZM2G479318;GRMZM5G866423
1:196472961-196474820	NA	GRMZM2G069594;GRMZM2G332294
1:196567627-196569581	GRMZM2G069594	GRMZM2G107336;GRMZM2G075003
1:196619238-196630013	GRMZM2G045401;GRMZM2G022892;GRMZM2G045135	GRMZM2G045135;GRMZM2G051795;GRMZM6G791392
1:196671747-196675975	GRMZM2G045503	GRMZM2G045503;GRMZM2G045401;GRMZM2G136453
1:196729687-196735252	GRMZM2G019050	GRMZM2G019050;GRMZM2G483779
1:197004875-197006611	GRMZM2G077320	NA
1:197089024-197092997	GRMZM2G175280;GRMZM2G025488;GRMZM2G424595	GRMZM2G175280
1:197107903-197108548	NA	GRMZM2G107082
1:197227360-197228476	GRMZM2G107031	GRMZM2G107031
1:197293653-197295778	GRMZM2G175396	GRMZM2G175396
1:197301383-197306557	GRMZM2G175423;GRMZM2G175856	GRMZM2G175856
1:197636458-197636460	GRMZM2G069594	NA
1:197690992-197695300	NA	GRMZM2G079956
1:197781565-197782991	GRMZM2G164909	NA
1:197827227-197827698	GRMZM2G000435	NA
1:198001041-198001134	NA	GRMZM2G104516;GRMZM2G017110
1:198226962-198227472	GRMZM2G172723	NA
1:198253959-198255938	NA	GRMZM2G017110
1:198263595-198267049	GRMZM2G017110	GRMZM2G318475
1:198284575-198289157	GRMZM2G155340	GRMZM2G155340
1:198507962-198512716	GRMZM2G123094	NA
1:198683487-198689175	GRMZM2G001803;GRMZM2G055968	GRMZM2G001803;GRMZM2G001877
1:198768214-198772247	NA	GRMZM2G076723
1:198773040-198773044	NA	GRMZM2G081160
1:198966540-198967982	GRMZM2G092925;GRMZM2G134735	GRMZM2G348480
1:199146686-199151177	GRMZM2G412846;GRMZM2G113191	GRMZM2G412846
1:199303085-199310425	NA	GRMZM2G030594
1:199329860-199335488	GRMZM2G117189	GRMZM2G117189
1:199371742-199373962	GRMZM2G117250	GRMZM2G415785
1:199519620-199524756	GRMZM2G478417	GRMZM2G478417
1:199647504-199651640	GRMZM2G386463	GRMZM2G386463
1:199660153-199660176	NA	GRMZM2G149442
1:199666425-199666604	GRMZM2G436593	NA
1:199674720-199675955	GRMZM2G070079;GRMZM2G369472	GRMZM2G070079
1:199765871-199775672	AC206031.3_FG007;GRMZM2G000435;GRMZM2G334639	AC206031.3_FG007
1:199788949-199790768	NA	GRMZM5G881887;GRMZM2G031065
1:199871095-199872214	GRMZM2G104938	GRMZM2G104938;AC234528.1_FG001
1:199904652-199908630	AC218900.3_FG001;GRMZM2G141019	AC218900.3_FG001;GRMZM2G141019
1:200035449-200051526	GRMZM2G442763;GRMZM2G141634;GRMZM2G141607;GRMZM2G436593;GRMZM5G884407	GRMZM2G442763;GRMZM2G141634;GRMZM2G016210;GRMZM2G413774
1:200195561-200195939	NA	GRMZM2G141607
1:200315270-200322440	GRMZM5G889620;GRMZM5G865811	GRMZM5G889620;GRMZM5G865811;GRMZM2G082640;GRMZM2G436593
1:200443708-200445247	GRMZM2G082640	GRMZM5G889620;GRMZM2G082640
1:200504344-200518934	GRMZM2G157010;AC209845.4_FG010;GRMZM2G022892	GRMZM2G157010;GRMZM2G157018;AC209845.4_FG010
1:200662127-200662136	GRMZM2G055507	NA
1:200670218-200671665	GRMZM2G136443;GRMZM5G865811	NA
1:201226775-201229975	GRMZM2G179789;GRMZM2G004079	GRMZM2G004079;GRMZM2G179789
1:201502411-201525818	GRMZM2G115750;GRMZM5G899800;GRMZM2G318803;GRMZM2G416069	GRMZM2G115750;GRMZM5G899800
1:201661175-201669642	GRMZM2G318794;GRMZM2G448607	GRMZM2G318803;GRMZM2G318794;GRMZM5G833477
1:201772174-201775598	NA	GRMZM2G148896
1:201777746-201782255	GRMZM2G148867	GRMZM2G148867
1:201883283-201883561	GRMZM2G165011	NA
1:201883670-201883955	NA	GRMZM2G018950
1:201905022-201909524	GRMZM2G056686	GRMZM2G165011
1:201994623-201995090	NA	GRMZM2G056686;GRMZM2G016210
1:202012977-202017302	GRMZM5G833477	GRMZM2G057865
1:202025857-202029358	GRMZM5G852533	GRMZM5G881887
1:202339978-202349980	GRMZM2G491632;GRMZM2G315375;AC192608.3_FG004	GRMZM2G315375;GRMZM2G491632
1:202789136-202803314	GRMZM2G389233;GRMZM2G090177;GRMZM2G485898	GRMZM2G389233
1:202955837-202958184	NA	GRMZM2G179703;GRMZM2G389233
1:203029917-203034791	GRMZM2G109977;GRMZM2G349749;GRMZM2G148810	GRMZM2G109977
1:203209731-203213505	GRMZM2G129513	GRMZM2G129513
1:203376272-203376731	GRMZM2G139683;GRMZM2G329740	NA
1:203393199-203393222	GRMZM2G070588	NA
1:203627090-203627288	GRMZM2G129513	NA
1:203757117-203759870	AC234528.1_FG001	GRMZM2G086123
1:204104309-204105935	GRMZM2G171934	GRMZM2G171934
1:204297223-204304165	GRMZM2G023059;GRMZM2G022866;AC234528.1_FG005;GRMZM2G103258;GRMZM2G179677	GRMZM2G103258;AC234528.1_FG004;GRMZM2G022866;GRMZM2G456217;AC234528.1_FG006;GRMZM2G057608;GRMZM2G337905
1:204475111-204481846	AC234528.1_FG004;GRMZM2G103197	AC234528.1_FG005;GRMZM2G103197;GRMZM2G049057;GRMZM2G049759;GRMZM2G104516
1:204687734-204692847	GRMZM6G829919	NA
1:204725720-204728974	GRMZM2G058402;GRMZM2G057608	GRMZM2G023059;GRMZM2G058402
1:204799319-204802906	GRMZM2G167548;AC206031.3_FG007	GRMZM6G829919
1:204845651-204848507	GRMZM2G167836	GRMZM2G167548;GRMZM2G472547
1:204908473-204908808	GRMZM2G141607	NA
1:204910932-204914341	GRMZM5G825090	NA
1:205135137-205138652	GRMZM2G144387	GRMZM2G144387;GRMZM5G825090;GRMZM2G472547
1:205144011-205146007	GRMZM2G144982;GRMZM2G144978;GRMZM2G472547	GRMZM2G144982;GRMZM2G144978;GRMZM2G144387
1:205230508-205234262	GRMZM2G318803;GRMZM2G015344	GRMZM2G318803;GRMZM2G319345
1:205264001-205266881	GRMZM2G016439	NA
1:205286064-205291958	GRMZM2G319357	GRMZM2G319357
1:205432119-205434323	GRMZM2G158479	GRMZM2G158479
1:205454874-205461262	GRMZM2G158462;GRMZM2G158437	GRMZM2G158437;GRMZM2G158462
1:205467443-205467790	NA	GRMZM2G023059
1:205560110-205575660	NA	AC194264.3_FG006
1:205605846-205609943	GRMZM2G149442	NA
1:205618408-205619188	GRMZM2G015588	GRMZM2G015588;GRMZM2G149442;GRMZM2G095579
1:205728029-205730079	GRMZM2G025488	NA
1:205876544-205877005	NA	GRMZM2G104516
1:205955229-205956990	GRMZM2G180575;GRMZM2G099183	NA
1:206043515-206047382	NA	GRMZM2G180575
1:206163918-206168328	NA	GRMZM2G179677
1:206200727-206201850	AC190560.2_FG002;GRMZM2G154124	NA
1:206242043-206245941	NA	GRMZM2G095579;AC190560.2_FG002;GRMZM2G143917;GRMZM5G881779
1:206304010-206310626	GRMZM2G158890;GRMZM2G095579;GRMZM2G143917;GRMZM2G460383	GRMZM2G342687
1:206357521-206362931	AC190560.2_FG002;GRMZM2G154124	NA
1:206373661-206377580	GRMZM2G158890	GRMZM2G342655;GRMZM2G143878
1:206428729-206429401	GRMZM2G143878	NA
1:206550301-206558974	GRMZM2G119761;GRMZM2G342687;GRMZM2G112617	GRMZM2G119761;GRMZM2G070442;GRMZM5G880361
1:206600272-206600733	NA	GRMZM2G342687
1:206784697-206787300	GRMZM2G175818;GRMZM2G342655	GRMZM2G175818;GRMZM2G175779
1:207080077-207081999	GRMZM2G049057;GRMZM2G175779;GRMZM2G303149	GRMZM2G049057;GRMZM2G303149
1:207177137-207178317	NA	GRMZM2G303149
1:207212690-207226788	GRMZM2G037650;GRMZM2G303149;GRMZM2G037655;GRMZM2G089528;GRMZM2G148281	GRMZM2G037650;GRMZM2G037655;GRMZM2G037655;GRMZM2G325026
1:207318585-207320421	GRMZM2G089528	GRMZM2G022293;GRMZM2G089528
1:207365247-207366368	GRMZM2G460383	GRMZM2G460383
1:207434394-207435211	NA	GRMZM2G042407
1:207572298-207576084	GRMZM2G092823	GRMZM2G092823
1:207642295-207648366	NA	GRMZM2G122064
1:207655568-207655869	GRMZM2G122126	GRMZM2G122126
1:207754148-207755858	GRMZM2G348452	NA
1:207946397-207950132	GRMZM2G148281	GRMZM2G148281;AC202011.3_FG010
1:208073054-208073447	GRMZM2G178913	NA
1:208141918-208145980	GRMZM2G479318	GRMZM2G479318
1:208160117-208160123	NA	GRMZM2G016521
1:208211927-208216068	GRMZM2G178913;GRMZM2G021074	GRMZM2G178913;GRMZM2G021074
1:208247381-208247499	NA	GRMZM2G152824
1:208478620-208481481	GRMZM2G028726;GRMZM5G858884	GRMZM5G858884
1:208576766-208577771	GRMZM2G050583	GRMZM2G050583
1:208642608-208644646	GRMZM2G029527;GRMZM2G470452	GRMZM2G470452
1:208843691-208845636	GRMZM2G470452	NA
1:208865569-208869893	GRMZM2G448258	GRMZM2G448258;GRMZM2G470452
1:209011409-209018168	GRMZM2G125557	GRMZM2G125557
1:209219358-209219783	NA	GRMZM2G307892;GRMZM2G016756
1:209228079-209228359	GRMZM2G460861	GRMZM2G460861
1:209280956-209281640	GRMZM2G400156	NA
1:209353122-209353943	NA	GRMZM2G059138
1:209401532-209403862	NA	GRMZM2G050851
1:209569554-209585530	GRMZM2G129879;GRMZM5G866423	GRMZM5G866423;GRMZM2G110306
1:209700097-209709443	GRMZM2G110306;GRMZM5G866423	NA
1:209709645-209710721	GRMZM5G825854	GRMZM5G825854
1:210035239-210036203	GRMZM2G016521;GRMZM2G136455;GRMZM5G835772	GRMZM2G073988;GRMZM2G016521
1:210146163-210146568	NA	GRMZM2G704151
1:210268027-210271093	NA	GRMZM2G048276;GRMZM5G820727;GRMZM2G303149
1:210412330-210412651	GRMZM2G048276	NA
1:210444120-210448647	GRMZM2G073988;GRMZM2G122064;GRMZM2G073814	NA
1:210454267-210455421	GRMZM2G144982	GRMZM2G073988
1:210642227-210645254	GRMZM2G448185;GRMZM2G110258	NA
1:210836629-210836779	NA	GRMZM2G106574
1:210888700-210894212	GRMZM2G059397	NA
1:210950071-210952053	GRMZM2G055143	GRMZM2G055143
1:211247779-211251909	GRMZM2G108008	GRMZM2G108008
1:211306588-211311949	GRMZM2G151955	NA
1:211484930-211485215	NA	GRMZM2G146948
1:211567363-211578300	GRMZM2G131434;GRMZM2G108600	GRMZM2G131434;GRMZM2G131205
1:211664650-211672267	GRMZM2G160927	GRMZM2G078569;GRMZM2G043819;GRMZM2G135068;GRMZM2G124307;GRMZM2G067235
1:212102137-212114792	GRMZM2G124281;GRMZM2G124307	GRMZM2G124281;GRMZM2G124307
1:212238779-212243343	GRMZM2G067067;GRMZM2G078569;GRMZM2G139360;GRMZM2G130605	GRMZM2G160927;GRMZM2G043819
1:212334807-212336817	GRMZM2G160927;GRMZM2G005955	NA
1:212400310-212405581	GRMZM2G438438	NA
1:212531838-212536416	GRMZM2G094083;GRMZM2G043819;GRMZM2G462433	GRMZM2G139360;GRMZM2G094083;GRMZM2G462433;GRMZM2G045226
1:212578186-212579333	NA	GRMZM2G438438
1:212890519-212890777	NA	GRMZM2G024468
1:212996371-212998276	NA	GRMZM2G152552
1:213025185-213034681	GRMZM2G152485	GRMZM2G152485;GRMZM2G152457
1:213136788-213140734	GRMZM2G161368;GRMZM2G152457	GRMZM2G161368;GRMZM2G145065
1:213142561-213146765	GRMZM2G161245	GRMZM2G161245;GRMZM2G078569;GRMZM2G171236
1:213199080-213202016	GRMZM2G108600	AC202011.3_FG010
1:213277843-213278734	GRMZM2G166687	GRMZM2G117193
1:213585923-213585931	NA	GRMZM2G107276
1:213700172-213710987	GRMZM2G082257;GRMZM2G153184	GRMZM2G153184;GRMZM2G107276
1:213784489-213785535	NA	GRMZM2G082174;GRMZM2G082257;GRMZM2G069656;GRMZM2G079123
1:213942321-213943307	GRMZM2G082174;GRMZM2G069656	NA
1:213964553-213966243	GRMZM2G108600	NA
1:214158599-214163716	GRMZM2G160560	GRMZM2G160560;GRMZM6G914387
1:214199782-214199803	NA	GRMZM2G107276
1:214200177-214202174	GRMZM2G166687	NA
1:214284702-214291310	NA	GRMZM2G459391
1:214501415-214504442	GRMZM2G052123	GRMZM2G052123
1:214580758-214584862	GRMZM2G536825	GRMZM2G536825
1:214699487-214700934	GRMZM2G052123;GRMZM2G373124;GRMZM2G107276	GRMZM2G373124
1:214725250-214727699	NA	GRMZM2G127232
1:214770052-214774131	GRMZM2G127232;GRMZM2G074066;AC210173.4_FG002	NA
1:214827539-214832426	AC217050.4_FG004	AC217050.4_FG004
1:214892715-214897250	AC217050.4_FG001;GRMZM2G161368	GRMZM2G146286
1:214949799-214951185	AC217050.4_FG006	NA
1:214974223-214980048	GRMZM2G124203;GRMZM2G069656	GRMZM2G124203
1:215259149-215259239	GRMZM2G092595	NA
1:215380101-215381063	GRMZM2G106133	NA
1:215493379-215499508	GRMZM2G095931;AC199826.4_FG003	GRMZM2G095931;AC199826.4_FG003
1:215579537-215581415	NA	AC199826.4_FG003;GRMZM2G095931
1:215813170-215815912	GRMZM2G135949	NA
1:215958361-215959860	GRMZM2G101000	NA
1:216101504-216107702	GRMZM2G485898;GRMZM2G016189	GRMZM2G016189
1:216217311-216217957	GRMZM2G116831;GRMZM2G134759	NA
1:216352528-216354181	NA	GRMZM2G438438;GRMZM2G069656
1:216492728-216494854	GRMZM2G135949;GRMZM5G893055	GRMZM2G119357;GRMZM5G893055;GRMZM2G111152
1:216524107-216535545	GRMZM2G119357	GRMZM2G116831;GRMZM2G310947;GRMZM5G817886
1:216633316-216641728	GRMZM2G325026;GRMZM2G324999	GRMZM2G161507
1:216692497-216700597	GRMZM5G836341	GRMZM2G325026
1:216734919-216741456	GRMZM2G167651	GRMZM2G167651;GRMZM2G057451
1:216750059-216750230	GRMZM2G167694	NA
1:216813678-216818601	GRMZM2G169198;GRMZM2G318882	GRMZM2G169198
1:216924089-216930970	GRMZM2G142249;GRMZM2G169227;GRMZM2G141214;GRMZM2G056815	GRMZM2G142249;GRMZM2G169227
1:216981062-216985032	NA	GRMZM2G015642;GRMZM2G090542
1:217074004-217074168	GRMZM2G108008	NA
1:217095075-217101912	GRMZM2G090542	NA
1:217111226-217111626	GRMZM2G015642	NA
1:217230802-217234152	GRMZM2G090542	GRMZM2G166186;GRMZM2G326545
1:217262304-217264040	NA	GRMZM2G141214;AC194666.2_FG010
1:217304350-217305034	GRMZM2G174310	GRMZM2G174310
1:217503641-217504678	GRMZM2G141214;GRMZM5G844703;GRMZM5G889371	GRMZM2G144547
1:217573223-217578064	AC217910.3_FG001	GRMZM2G042371
1:217581240-217584815	GRMZM2G144547	GRMZM2G373124
1:217638466-217639442	GRMZM2G061487	GRMZM2G455587
1:217948636-217950816	GRMZM2G149553	GRMZM2G149553
1:217985074-217998746	GRMZM2G093666	GRMZM2G085249
1:218147529-218155177	GRMZM2G085249	GRMZM2G152408
1:218248229-218253228	GRMZM2G152408	GRMZM2G059985
1:218292673-218294277	NA	GRMZM2G026406;GRMZM2G075092
1:218338280-218338609	GRMZM2G138475	NA
1:218407243-218410089	NA	GRMZM2G138475
1:218719279-218721389	GRMZM2G108277	NA
1:218939529-218939980	NA	GRMZM2G452887
1:218940148-218940208	NA	GRMZM2G082257;GRMZM2G166145
1:219033870-219039502	GRMZM2G003426;GRMZM5G895175	GRMZM2G003426;GRMZM5G895175
1:219116053-219119875	GRMZM5G894432	GRMZM2G115707;GRMZM5G871600;GRMZM5G894432
1:219283269-219284471	GRMZM2G097342	GRMZM2G097342
1:219421908-219437406	GRMZM2G146278;GRMZM2G146111;GRMZM2G146286	GRMZM2G146286;GRMZM2G146111;GRMZM2G146278
1:219775974-219778442	AC206198.3_FG001	NA
1:219810347-219813017	GRMZM2G487629	GRMZM2G008663
1:219822739-219824275	GRMZM2G008663	AC206198.3_FG001;GRMZM2G487629
1:219858152-219859870	GRMZM2G141707;GRMZM2G015925	GRMZM2G141707
1:219952679-219953619	NA	GRMZM2G014577
1:220057642-220061278	GRMZM2G074094;GRMZM2G469523;GRMZM2G160927	GRMZM2G074094
1:220143001-220153185	GRMZM2G081148	GRMZM2G469523;GRMZM2G136439;GRMZM2G111975;GRMZM2G017337;GRMZM2G001663
1:220253459-220257677	GRMZM2G045688;GRMZM2G032351;GRMZM2G064193;GRMZM5G829103	GRMZM2G045688;GRMZM2G032351;GRMZM2G074094;GRMZM2G415062
1:220428016-220428978	NA	GRMZM2G138870
1:220559444-220559451	NA	AC183932.3_FG007
1:220572480-220577542	AC217977.3_FG003;AC217977.3_FG001	AC217977.3_FG003
1:220650365-220653641	GRMZM2G129007;GRMZM2G327174	GRMZM5G800112;AC217977.3_FG001
1:220760751-220767809	GRMZM2G101105	GRMZM2G101105;GRMZM2G327174
1:220829102-220831694	NA	AC217910.3_FG001
1:220875702-220880801	GRMZM2G101130	GRMZM2G101130
1:220945086-220950066	GRMZM2G078022;GRMZM2G101116	GRMZM2G078022;GRMZM2G136353
1:220994319-220994551	NA	GRMZM2G078401
1:221032198-221034900	GRMZM2G078412;GRMZM2G078401	NA
1:221042883-221044226	NA	GRMZM2G078412
1:221245209-221249922	GRMZM2G179063;GRMZM2G174926	GRMZM5G894200
1:221289167-221295165	GRMZM5G894200;GRMZM2G147629;GRMZM2G077068	GRMZM2G147629
1:221331417-221335437	GRMZM5G899851;GRMZM2G400281	GRMZM2G077068;GRMZM5G899851
1:221352490-221357154	GRMZM2G447433;GRMZM2G174107;GRMZM2G112242	GRMZM2G137694
1:221455349-221455603	NA	GRMZM2G099367
1:221471216-221471976	NA	GRMZM5G869788
1:221539250-221542849	GRMZM2G099367;GRMZM2G174107	NA
1:221627811-221628145	NA	GRMZM2G113742
1:221701388-221705987	GRMZM2G113742	GRMZM2G447433;GRMZM2G174107;GRMZM2G078407
1:221792047-221796490	GRMZM2G044269;GRMZM2G163437;GRMZM2G450163;GRMZM2G122706	GRMZM2G450163
1:222176922-222187199	GRMZM2G150030	GRMZM2G150030;GRMZM2G149946;GRMZM2G112242
1:222199457-222208162	NA	GRMZM2G096303
1:222213589-222214142	GRMZM2G096303;GRMZM2G123884	GRMZM2G320269
1:222256614-222258546	GRMZM2G026406	GRMZM2G026406
1:222379353-222379390	GRMZM2G068639	NA
1:222450708-222454519	NA	GRMZM2G075247;GRMZM2G451506
1:222499469-222503170	GRMZM2G318882;GRMZM2G075229	NA
1:222583487-222587459	GRMZM2G026020	GRMZM2G318882;GRMZM2G026020;GRMZM2G082335
1:222596818-222603523	GRMZM2G025855	GRMZM2G025855;GRMZM2G059985;GRMZM2G073510
1:222643828-222644718	NA	GRMZM2G123896
1:222651763-222654813	GRMZM2G123896	NA
1:222772854-222776276	NA	GRMZM2G024145
1:222814336-222816016	GRMZM2G078154	GRMZM2G123884
1:222827184-222827526	NA	GRMZM2G078154
1:223006016-223006086	NA	GRMZM2G368041;AC213521.3_FG005
1:223007708-223011172	GRMZM2G067638	NA
1:223084874-223099869	GRMZM2G073399;GRMZM2G073510	GRMZM2G073399;GRMZM2G073510
1:223278674-223279344	NA	GRMZM2G150351
1:223383424-223386412	NA	GRMZM2G345725;GRMZM2G074169
1:223626128-223628805	GRMZM6G332242;GRMZM2G031572	GRMZM6G332242
1:223743416-223752892	GRMZM2G032222;GRMZM2G105297;GRMZM2G082335	GRMZM2G032222;GRMZM2G078088
1:223889550-223890720	NA	GRMZM2G171179
1:223891041-223891741	NA	GRMZM2G002898
1:223907021-223907441	NA	GRMZM2G176209;GRMZM2G031572
1:224002108-224006589	NA	GRMZM2G045808
1:224033942-224037334	GRMZM2G123624	GRMZM2G123624
1:224102096-224105535	GRMZM5G886799	GRMZM5G886799;AC210173.4_FG005;GRMZM2G414727;GRMZM2G109120
1:224142718-224146487	AC210173.4_FG002;GRMZM2G067626	GRMZM2G703918;GRMZM2G031572;GRMZM5G800112
1:224155924-224156113	GRMZM2G703918	NA
1:224300840-224308985	GRMZM2G031572	GRMZM2G031572
1:224317737-224322662	GRMZM2G100560;GRMZM2G031893;GRMZM2G517884	GRMZM2G517884;GRMZM2G031893
1:224437223-224446844	GRMZM2G114570;GRMZM2G414727;AC212023.4_FG004;AC213521.3_FG005;GRMZM2G131683;GRMZM2G001850	GRMZM2G114570;GRMZM2G063679;GRMZM5G874562;GRMZM2G517884
1:224482683-224485950	GRMZM2G172451;GRMZM2G475956	GRMZM2G172451;GRMZM2G082484
1:224575171-224575236	NA	GRMZM2G479330
1:224584758-224588069	GRMZM2G063679;GRMZM2G452526	NA
1:224834814-224835987	NA	GRMZM2G414848
1:224846971-224848268	AC212023.4_FG006;GRMZM2G414848;GRMZM2G113062;AC212023.4_FG004	GRMZM2G113053
1:224861320-224863265	NA	GRMZM2G113062
1:224873133-224876480	NA	AC212023.4_FG006
1:224983360-224983422	NA	GRMZM2G168744
1:225097576-225098389	NA	GRMZM2G031572
1:225105491-225107256	GRMZM2G167787	GRMZM2G167787;GRMZM2G532387
1:225171066-225173503	GRMZM2G438386;GRMZM2G374973;GRMZM2G414727	GRMZM2G125617
1:225187598-225187656	GRMZM2G125617	NA
1:225192909-225199852	GRMZM2G414727	GRMZM2G125617
1:225202045-225202348	GRMZM2G125649	NA
1:225311105-225313372	NA	GRMZM2G159975
1:225548830-225563330	GRMZM2G045027;GRMZM2G460012;GRMZM2G056431;GRMZM2G171559	GRMZM2G056431;GRMZM2G045027
1:225641543-225648190	GRMZM2G056594	GRMZM2G056594;GRMZM2G010664
1:225648595-225655365	GRMZM2G414727	GRMZM2G131817;GRMZM2G065641
1:225722155-225723793	NA	GRMZM2G374973
1:225731660-225733300	GRMZM5G874562;GRMZM2G135849	NA
1:225749966-225750618	GRMZM2G081148;GRMZM2G412630	NA
1:225922994-225932356	GRMZM2G129135;GRMZM2G129007	GRMZM2G081148;GRMZM2G129135;GRMZM2G129007;GRMZM2G129266
1:225937574-225939532	GRMZM2G129266	GRMZM2G129266
1:225986829-225989435	NA	GRMZM2G146616
1:226195383-226195527	NA	GRMZM2G171559
1:226231081-226238476	GRMZM5G856734;GRMZM5G869779;GRMZM5G882228;GRMZM2G414727;AC213521.3_FG005;GRMZM2G125617;GRMZM2G176713;GRMZM2G438386;GRMZM2G026406	GRMZM5G856734;GRMZM5G882228;GRMZM5G869779;GRMZM2G170699;GRMZM2G131817;AC213521.3_FG005;GRMZM2G131723
1:226276318-226279380	AC213521.3_FG005;GRMZM2G170699;GRMZM2G374973	NA
1:226281124-226281662	GRMZM5G826174	GRMZM5G826174
1:226296422-226296532	NA	GRMZM2G171559
1:226334273-226334592	GRMZM5G882228	NA
1:226334945-226335677	NA	GRMZM2G131623;GRMZM2G425863
1:226450322-226450507	GRMZM5G899944	NA
1:226514601-226516574	GRMZM2G131817	GRMZM2G374973;GRMZM2G131769
1:226597009-226600179	GRMZM2G374973	GRMZM2G131817;GRMZM2G429928
1:226610841-226622962	GRMZM2G131623;GRMZM2G131591;GRMZM2G131618;GRMZM2G135849;GRMZM2G131769;GRMZM5G821828	GRMZM2G131623;GRMZM5G821828;GRMZM2G131769;GRMZM2G131618
1:226679607-226684550	GRMZM2G135866	GRMZM2G131591;GRMZM2G135849;GRMZM2G135866;GRMZM2G131618
1:226702657-226703869	GRMZM2G009735	NA
1:226706723-226706726	NA	GRMZM2G053831
1:226817949-226839736	GRMZM5G821828;GRMZM2G135688	GRMZM2G135866;GRMZM2G135688;GRMZM5G825935;GRMZM2G134049;AC159612.1_FG007;GRMZM2G108694
1:226894240-226899995	GRMZM2G135866;GRMZM2G131618	GRMZM2G170699;GRMZM2G131591
1:226982897-226985918	GRMZM2G009735	GRMZM2G009735;GRMZM5G821828;GRMZM2G350225;GRMZM2G135849
1:227016005-227021246	NA	GRMZM2G162829;GRMZM2G393453
1:227075282-227077822	GRMZM5G821828;GRMZM2G081582	GRMZM5G861997;GRMZM2G152123;GRMZM2G135688
1:227117153-227121085	NA	GRMZM2G045808;GRMZM2G163409
1:227176884-227178908	GRMZM5G861997;GRMZM2G163409;GRMZM2G045808;GRMZM2G152123	GRMZM2G449133
1:227301966-227303434	GRMZM2G449133	NA
1:227310978-227316233	NA	GRMZM2G449133;GRMZM2G449083;GRMZM2G162829;GRMZM2G018849
1:227375677-227378841	GRMZM2G703928;GRMZM5G825935;GRMZM5G855891	GRMZM5G821828
1:227428539-227431016	NA	GRMZM5G855891;GRMZM5G825935;GRMZM2G703928;GRMZM2G449133
1:227498396-227513657	AC208440.3_FG003;GRMZM2G036455	GRMZM2G036455;GRMZM2G095126;GRMZM2G045699;GRMZM2G113167
1:227596046-227597297	GRMZM2G456452	GRMZM2G147418
1:227653255-227656687	GRMZM2G147418	NA
1:227796213-227810055	NA	GRMZM2G388892
1:227819338-227819456	NA	GRMZM2G162829
1:227844489-227847823	GRMZM2G558078;GRMZM5G871419	GRMZM2G558078;GRMZM2G087651
1:227894428-227899950	GRMZM2G087651	GRMZM5G842970;GRMZM2G087651;GRMZM5G871419
1:227990647-227996730	GRMZM5G842970;GRMZM2G082529;GRMZM5G877884	GRMZM5G877884;GRMZM5G874562
1:228077792-228083689	GRMZM2G036455;GRMZM5G874562	GRMZM2G036455;GRMZM5G874562
1:228111948-228112348	NA	GRMZM2G095492
1:228208696-228213106	GRMZM2G095492	GRMZM2G095492
1:228256177-228256795	GRMZM2G057451	NA
1:228312898-228313446	GRMZM2G346455	NA
1:228457001-228465540	GRMZM2G104012;GRMZM2G095126	GRMZM2G103983
1:228477014-228478505	GRMZM2G103929	NA
1:228616275-228632081	GRMZM5G888696;GRMZM5G832380;AC206217.2_FG006	GRMZM5G877815;GRMZM5G832380;GRMZM2G017730;GRMZM5G888696
1:228704728-228706868	GRMZM5G877815	GRMZM2G153208
1:228726912-228727604	NA	GRMZM2G095126
1:228777623-228781648	GRMZM2G028335;GRMZM2G443836	GRMZM2G028335;GRMZM2G443836;GRMZM2G428765;GRMZM2G160523
1:229127627-229134477	GRMZM2G071304	GRMZM2G071304
1:229169986-229174831	GRMZM2G160752;GRMZM2G317021;GRMZM2G113202	AC210892.4_FG006
1:229248445-229248486	GRMZM2G113167	NA
1:229251383-229256060	NA	GRMZM2G113202
1:229261334-229267385	NA	GRMZM2G113167
1:229537793-229542867	GRMZM2G043183	GRMZM2G043183
1:229602963-229604141	GRMZM2G108949	GRMZM2G108949
1:229628770-229634068	GRMZM2G317021;GRMZM2G014676	GRMZM2G014676;GRMZM2G317021;GRMZM2G043183
1:229666914-229670201	GRMZM2G459291	GRMZM2G459291;GRMZM2G079428
1:229772339-229775259	NA	GRMZM2G091320
1:229875206-229877820	GRMZM2G113781	GRMZM2G413853
1:229910589-229926270	GRMZM2G079428	NA
1:229958908-229961932	GRMZM2G380650	GRMZM2G413853
1:229971253-229972108	GRMZM2G065461	GRMZM2G380668
1:230182012-230184707	AC192362.3_FG002;AC192362.3_FG003;GRMZM2G131723;GRMZM2G031280	AC192362.3_FG002
1:230229951-230251776	GRMZM2G131577;GRMZM2G085998	AC192362.3_FG003;GRMZM2G131577;GRMZM2G103929
1:230260250-230262236	GRMZM2G131715	GRMZM2G131715
1:230262310-230272700	NA	GRMZM2G131815;GRMZM2G131723;GRMZM2G431412;GRMZM2G083759
1:230428719-230434354	GRMZM2G131723;GRMZM2G027462;GRMZM2G131815;GRMZM2G327605;GRMZM2G131683;GRMZM2G162508;GRMZM2G003186;GRMZM2G431412	GRMZM2G027462;GRMZM2G003186
1:230598807-230607410	GRMZM2G010154	GRMZM2G149108
1:230778495-230782761	GRMZM2G153233	GRMZM2G153233
1:230860297-230873237	GRMZM2G069976	GRMZM2G069976
1:230937987-230939458	GRMZM2G019641	NA
1:230943031-230944594	NA	GRMZM2G048434
1:231016014-231022555	GRMZM2G465734	GRMZM2G465734;GRMZM2G158668
1:231152431-231152557	GRMZM2G019641	NA
1:231242459-231248793	GRMZM2G042598;GRMZM2G167438;GRMZM2G042704	GRMZM2G042598;GRMZM2G042704;GRMZM2G085974;GRMZM2G465734;GRMZM2G019641
1:231340673-231340858	GRMZM2G131683	NA
1:231558218-231562109	GRMZM2G380286	NA
1:231567738-231573857	GRMZM2G010362	NA
1:231760427-231769901	GRMZM2G107629	GRMZM2G145886;GRMZM2G500685
1:232238859-232244487	NA	GRMZM2G107571
1:232346488-232350648	GRMZM2G054152	NA
1:232463767-232464238	GRMZM2G415359;GRMZM2G143883	NA
1:232466115-232466982	GRMZM2G071832	GRMZM2G087291
1:232575247-232582844	GRMZM2G380280;GRMZM2G380286;GRMZM2G353071	NA
1:232710210-232717173	GRMZM5G895188;GRMZM2G116395	GRMZM2G131577;GRMZM2G303342
1:233058322-233065373	GRMZM2G117763	GRMZM2G399212
1:233272020-233272025	NA	GRMZM2G001764
1:233289992-233293003	GRMZM2G001850	NA
1:233359118-233360761	GRMZM2G165413	GRMZM2G165413;GRMZM2G001676
1:233389414-233393137	AC198361.3_FG004	GRMZM2G131817
1:233457450-233458456	GRMZM2G116885	NA
1:233507448-233509131	GRMZM2G024693	NA
1:233516780-233522227	GRMZM2G001764;GRMZM2G001812;GRMZM2G001676;GRMZM2G170699	GRMZM2G001764;GRMZM2G001812
1:233617840-233623960	GRMZM2G001850;GRMZM2G042598	GRMZM2G343972;GRMZM5G860498
1:233637874-233641331	GRMZM2G343972	GRMZM5G860498
1:233779964-233782605	GRMZM2G362398	GRMZM5G827440;GRMZM2G001850;GRMZM2G075780
1:233875863-233877637	GRMZM5G819751	NA
1:233885619-233892667	GRMZM5G860498	NA
1:233951583-233953981	GRMZM2G037698;GRMZM2G398198;GRMZM2G004057	NA
1:234070879-234070891	NA	GRMZM2G037698
1:234074873-234074929	NA	GRMZM2G077131
1:234184153-234184664	GRMZM2G133555	GRMZM2G112656
1:234273818-234284354	GRMZM5G896983	GRMZM2G023970;GRMZM5G896983
1:234316284-234322729	GRMZM2G445905;GRMZM2G023970;GRMZM6G990931	NA
1:234322921-234325780	GRMZM2G147346	NA
1:234335791-234340812	NA	GRMZM2G062260
1:234369886-234373886	GRMZM2G062260;GRMZM2G008607	NA
1:234382026-234383514	GRMZM2G001850	GRMZM2G343972
1:234799862-234800404	NA	GRMZM6G990931
1:234830153-234840209	GRMZM2G416120	GRMZM2G416120
1:234846024-234848865	GRMZM2G019641;GRMZM2G085974;GRMZM5G846399;GRMZM2G116526	GRMZM2G116526;GRMZM5G846399
1:234969796-234971414	NA	GRMZM2G075436
1:234996062-234997457	GRMZM2G124301	GRMZM2G124301
1:235100876-235100991	NA	GRMZM2G365731
1:235424028-235425967	NA	GRMZM2G020295
1:235500683-235505011	GRMZM2G170699	GRMZM2G472060
1:235514497-235515562	GRMZM2G389570	GRMZM2G389570
1:235546685-235550567	GRMZM2G144782;GRMZM2G145107	GRMZM2G144782;GRMZM2G380286;GRMZM2G057646;GRMZM2G104088
1:235629174-235630145	NA	GRMZM5G809265;GRMZM2G014676
1:235636834-235639688	GRMZM5G809265;GRMZM2G149446	NA
1:235704802-235710248	GRMZM2G053764;GRMZM2G115646	NA
1:235763165-235779101	GRMZM2G118433;GRMZM2G124301	GRMZM2G133972;GRMZM5G813143;AC225147.4_FG002
1:235969143-235970083	GRMZM2G067315	GRMZM2G067315
1:236148436-236153075	NA	GRMZM2G053764
1:236186822-236187743	GRMZM2G053764	NA
1:236300466-236301132	GRMZM2G001577	GRMZM2G161097
1:236631453-236631665	NA	GRMZM2G148908
1:236840332-236840564	GRMZM2G154090	NA
1:236967094-236981891	GRMZM2G130897	GRMZM2G130897;GRMZM2G430675;GRMZM2G423137
1:237009702-237013269	GRMZM2G152901;GRMZM2G170699	GRMZM2G152901
1:237013282-237013288	GRMZM2G055172	NA
1:237147010-237152212	GRMZM2G173315;GRMZM2G036765	GRMZM5G870629;GRMZM2G170516
1:237237954-237242777	NA	GRMZM2G173315
1:237517177-237524468	GRMZM2G003724;GRMZM5G813143	GRMZM2G149446;GRMZM5G820163
1:237591924-237592677	NA	GRMZM2G108410;GRMZM5G820163
1:237715154-237717013	GRMZM2G008290;GRMZM2G139892	GRMZM2G008290;GRMZM2G170699
1:237800415-237808174	GRMZM2G076597	GRMZM5G879665;GRMZM2G076597
1:238301779-238302344	GRMZM2G352627;GRMZM2G094988	NA
1:238384050-238385836	NA	GRMZM2G414791
1:238399412-238403404	GRMZM2G312165;GRMZM2G118917	GRMZM2G118917;GRMZM2G094988;GRMZM2G703918
1:238486694-238486727	GRMZM2G587543	NA
1:238522746-238525190	NA	GRMZM2G327605;GRMZM2G312165;GRMZM2G038833;GRMZM2G038898
1:238624369-238625879	GRMZM2G017388;GRMZM2G327605	GRMZM2G017388;GRMZM2G033785
1:238663713-238668184	GRMZM2G164018;GRMZM2G038898	GRMZM2G164018;GRMZM2G327605;GRMZM5G813143;GRMZM2G038898;AC205471.4_FG008
1:238809739-238811593	AC214267.3_FG004;GRMZM2G327605	GRMZM2G327605
1:238873144-238881139	GRMZM2G127421	GRMZM2G000536;GRMZM2G095452;GRMZM2G472060
1:239478100-239499005	GRMZM2G108410;GRMZM5G813143;AC214267.3_FG004	AC214267.3_FG004;GRMZM2G108410;GRMZM2G046700
1:239674528-239678043	GRMZM2G010871;GRMZM2G433446;GRMZM2G465734	GRMZM5G813143
1:239739151-239740373	GRMZM2G434572;GRMZM2G373040	NA
1:239784037-239784061	GRMZM5G827939;GRMZM2G433446	NA
1:239887513-239888733	NA	AC233900.1_FG002;GRMZM5G827939;GRMZM2G433446;GRMZM2G127421;GRMZM2G373040
1:240081944-240084271	GRMZM2G068328	GRMZM2G068328
1:240149646-240155139	NA	GRMZM2G070673;GRMZM2G124288
1:240204080-240205078	GRMZM2G324390	NA
1:240331877-240335027	GRMZM2G035664;GRMZM2G017237;GRMZM2G171736;GRMZM2G056989;GRMZM2G045503	GRMZM2G035664;GRMZM2G070323;GRMZM2G068328;GRMZM2G171736
1:240551894-240552099	GRMZM2G056989	GRMZM2G005281;GRMZM2G119544
1:240774573-240776041	GRMZM2G005281;GRMZM2G056989;GRMZM2G064605	GRMZM2G005281;GRMZM2G056989;GRMZM2G110531
1:240825038-240825304	NA	GRMZM2G162505
1:240922309-240925151	GRMZM2G124434	GRMZM2G124434
1:241021529-241022868	GRMZM2G040326;GRMZM2G071268	GRMZM2G040326;GRMZM2G071268
1:241038000-241039195	GRMZM2G064605;GRMZM2G019171	GRMZM2G110681
1:241281707-241285595	GRMZM2G040326;GRMZM2G071268;GRMZM2G173674	GRMZM2G071268
1:241415699-241419962	GRMZM2G417485;GRMZM2G016241;GRMZM2G148726	GRMZM2G003252
1:241426918-241431720	GRMZM2G035594;GRMZM2G119496;GRMZM2G520535	GRMZM2G148726;GRMZM2G417485;GRMZM2G035594;GRMZM2G016241;GRMZM2G037345;GRMZM2G012611
1:241450880-241456621	GRMZM2G119544;GRMZM2G110681	GRMZM2G119544
1:241530003-241530836	GRMZM2G012611;GRMZM2G381386	GRMZM2G064605;GRMZM2G012611
1:241565736-241567632	GRMZM2G395094	GRMZM2G520535;GRMZM2G064590;GRMZM2G131817;GRMZM2G080281;GRMZM5G887426;GRMZM2G348866;GRMZM2G146965
1:241854817-241855235	NA	GRMZM2G383555
1:241962734-241965449	GRMZM2G118467	GRMZM2G520535
1:241971217-241976109	GRMZM2G084513;GRMZM2G326677	NA
1:242094243-242114815	GRMZM2G520535;GRMZM2G080281;GRMZM2G312165	GRMZM2G084513;GRMZM2G118467
1:242199581-242202061	NA	GRMZM2G080462
1:242207617-242217474	NA	GRMZM2G382077
1:242223466-242227973	GRMZM2G382077	NA
1:242452809-242454205	GRMZM2G081148	GRMZM2G121293
1:242491213-242492900	GRMZM2G019411	GRMZM2G019411
1:242633415-242639277	GRMZM2G115772;AC195608.3_FG005	GRMZM2G115772
1:242767032-242768896	GRMZM2G040326	GRMZM2G138455;GRMZM2G083248
1:242970355-242974369	GRMZM2G009591	GRMZM2G009591
1:243044962-243045338	GRMZM2G104024	GRMZM2G104024
1:243078471-243082709	NA	GRMZM2G125762
1:243395769-243395911	AC195608.3_FG005	NA
1:243500990-243504831	GRMZM2G409133	GRMZM2G409133
1:243837699-243842188	GRMZM2G108463	GRMZM2G108463
1:244129766-244133219	GRMZM2G444692;GRMZM2G112656	GRMZM2G444692
1:244527291-244530399	GRMZM2G173732	NA
1:244564553-244579150	GRMZM2G150169	GRMZM2G020556
1:244618480-244621457	GRMZM2G070825	GRMZM2G120085;GRMZM2G150169
1:244695540-244696042	NA	GRMZM2G080355
1:244807363-244807705	GRMZM2G146994	GRMZM2G146994;GRMZM2G429873
1:244814995-244830874	GRMZM2G024624;GRMZM2G024705;GRMZM2G350319	GRMZM2G024624;GRMZM2G024705;AC210202.3_FG008;GRMZM2G139744;GRMZM2G024680
1:244885792-244886433	GRMZM2G145412;GRMZM2G031938	NA
1:244893083-244893426	GRMZM2G145458	NA
1:245035757-245036103	NA	GRMZM2G083156
1:245037208-245037217	GRMZM2G174549	GRMZM2G174549
1:245043794-245046134	GRMZM2G083091;GRMZM2G083156;GRMZM2G066840	NA
1:245086736-245104461	GRMZM2G174574	GRMZM2G174574;GRMZM2G083156
1:245218884-245224036	GRMZM2G174549	NA
1:245277181-245279190	NA	GRMZM5G803556
1:245846377-245850030	NA	GRMZM2G084486
1:246090346-246092828	NA	AC217264.3_FG005
1:246195576-246197182	GRMZM2G152419	GRMZM2G152419
1:246322106-246322770	NA	GRMZM2G010831
1:246455443-246468987	GRMZM2G010831;GRMZM2G011078;GRMZM2G307908	GRMZM2G307908;GRMZM2G011078;GRMZM2G010831
1:246523144-246534143	GRMZM2G011269;GRMZM2G011559;GRMZM2G011832;GRMZM2G094510;GRMZM2G175273	GRMZM2G011269;GRMZM2G110304;GRMZM2G011559;GRMZM2G011832;GRMZM2G012071
1:246543935-246549150	GRMZM2G011912	GRMZM2G012071;GRMZM2G011912
1:246607113-246611302	NA	GRMZM2G146819
1:246714449-246726571	GRMZM2G013600;GRMZM2G012119;GRMZM2G003607	NA
1:246742963-246744716	GRMZM2G113239;GRMZM2G146818	GRMZM2G113239;GRMZM2G146818
1:246751812-246774633	GRMZM2G146589;GRMZM2G074899	GRMZM2G146486;GRMZM2G146589;GRMZM2G058227
1:246780566-246782546	GRMZM2G146486	GRMZM2G408967
1:246870327-246883790	GRMZM2G034503;GRMZM2G034417;GRMZM2G382794	GRMZM2G034417;GRMZM2G034503;GRMZM5G821828;GRMZM2G174549
1:247477940-247485936	GRMZM2G395094	GRMZM2G395094;GRMZM2G074899
1:247606628-247606893	GRMZM2G011559	NA
1:247607234-247608716	GRMZM2G027451	NA
1:247673900-247691073	GRMZM2G140594;GRMZM2G140602;GRMZM2G074863	GRMZM2G140594;GRMZM2G140602;GRMZM2G027451;GRMZM2G408967;GRMZM2G058227;GRMZM2G072091
1:248178742-248185237	GRMZM2G110328;GRMZM2G110304;GRMZM2G074863;GRMZM2G110298;GRMZM2G090217	GRMZM2G110304;GRMZM2G120621;GRMZM2G110328;GRMZM2G092899;GRMZM2G011559
1:248200031-248200860	GRMZM2G110298;GRMZM2G441489	GRMZM2G110298;GRMZM2G074863
1:248208756-248212389	GRMZM2G408967;GRMZM2G532387	GRMZM2G408967;GRMZM2G152419;GRMZM2G110304
1:248378109-248386371	GRMZM2G086138;GRMZM2G441489	GRMZM2G441489;GRMZM2G086138
1:248481902-248481915	NA	GRMZM2G417089
1:248520448-248520527	AC196066.3_FG003	NA
1:248574728-248574803	NA	GRMZM5G834874
1:248656299-248656312	NA	GRMZM2G038848
1:248674097-248676615	GRMZM2G129540;GRMZM2G335814	GRMZM5G859592;GRMZM5G830403;GRMZM2G129540
1:248794108-248805145	GRMZM2G083437	GRMZM2G083437;GRMZM2G383408
1:248811309-248811579	NA	GRMZM2G532387
1:248908241-248914562	GRMZM2G074024;GRMZM2G074254;GRMZM2G074193	GRMZM2G074193;GRMZM2G074254;GRMZM2G103610;GRMZM2G335814
1:248923035-248923137	NA	GRMZM2G073725
1:248923816-248923868	NA	GRMZM2G532387
1:249123927-249129071	GRMZM2G393935;GRMZM2G073725	GRMZM2G393935
1:249376189-249385703	GRMZM2G103843;GRMZM2G158831	GRMZM2G103610
1:249475574-249480919	GRMZM2G058227;GRMZM2G058057	GRMZM2G031788;GRMZM2G058057
1:249489973-249498308	GRMZM2G165005	GRMZM2G466394;GRMZM2G058057
1:249562263-249564169	GRMZM2G466394	GRMZM5G847530;GRMZM2G172584
1:249597412-249599164	GRMZM2G014392;GRMZM2G150758	GRMZM2G038988;GRMZM2G121293;GRMZM2G140594
1:250122707-250137440	GRMZM2G115260;GRMZM2G157456;GRMZM2G457370	GRMZM2G115260;GRMZM2G457370;GRMZM2G157456;GRMZM2G157470
1:250151499-250156766	GRMZM2G364069;GRMZM2G042133	GRMZM2G042133;GRMZM2G364069
1:250246651-250251916	GRMZM2G038988;GRMZM2G144997	NA
1:250355087-250364146	GRMZM2G023392;GRMZM2G324276	GRMZM2G023392;GRMZM2G342327;GRMZM2G121293;AC197377.3_FG001
1:250381927-250381931	GRMZM2G131577	NA
1:250390775-250391138	NA	GRMZM5G842695
1:250496449-250501611	GRMZM2G070323	NA
1:250615654-250623980	GRMZM2G020142	GRMZM2G070323
1:250923789-250925324	GRMZM2G113928	NA
1:251018269-251024960	GRMZM2G162931	GRMZM2G162931
1:251099982-251100102	NA	GRMZM5G859316
1:251100163-251102693	GRMZM2G127546;GRMZM2G080828;GRMZM2G093391	GRMZM2G127546
[truncated: 14,329 more rows]
