# Supplementary material for: Kernel size‐related genes revealed by an integrated eQTL analysis during early maize kernel development
Source: Plant J. 2019 Jan 25;98(1):19–32. doi: 10.1111/tpj.14193 (PMC6850110; doi:10.1111/tpj.14193)
Supplement: Supplementary file 13 — Table S6. The 324 genes associated with eQTLs with inverse regulatory effects [file TPJ-98-19-s013.xlsx]

## Sheet: S6
Table S6. The 324 genes associated with eQTLs with inverse regulatory effects #
Gene	The most significant SNP	A1	A2	5-DAP expression				15-DAP expression			The distance of the eQTL to target gene (bp)*
				Mean A1	Mean A2	P-value		Mean A1	Mean A2	P-value
GRMZM2G097030	S7_23728792	T	C	1.79404	0.629062	1.9124e-07		73.336	102.55	0.0041791	0
GRMZM2G177445	S1_294570812	C	A	24.1836	17.806	1.3699e-11		3.62671	4.46606	1.0709e-08	0
GRMZM2G017647	S10_139730261	G	A	3.83506	3.47758	0.00179879		2.88834	3.83829	1.5033e-09	0
GRMZM2G073743	S2_8506036	A	G	12.4488	8.90031	< 2.2E-16		2.20553	2.93278	3.3016e-08	0
GRMZM2G044265	S3_160557684	A	G	26.0128	33.8944	3.3691e-07		19.2926	12.3806	1.62448e-12	0
GRMZM2G067176	S10_146104564	G	C	19.7478	16.981	5.09148e-13		16.314	22.3163	< 2.2E-16	0
GRMZM2G018223	S2_49290484	G	A	3.59842	2.46797	1.24345e-14		3.28746	3.69378	0.00046124	0
GRMZM2G138964	S4_210707621	G	A	14.066	18.0909	1.09912e-14		11.0038	9.62394	1.6443e-09	0
GRMZM2G138060	S4_41404919	T	G	7.0853	14.4708	< 2.2E-16		74.5871	53.1601	4.4772e-06	0
GRMZM2G181540	S9_148460140	A	G	6.2948	2.2006	3.428e-10		1.64175	3.84751	< 2.2E-16	0
GRMZM2G033022	S4_201356463	G	A	15.068	16.4501	3.9305e-05		13.9835	11.9652	4.08962e-12	0
GRMZM2G004023	S9_150985763	C	T	9.32882	10.5203	1.8384e-07		6.52963	5.4607	1.63747e-12	0
GRMZM2G419409	S4_74665045	C	A	1.1725	0.658589	4.0173e-09		0.694322	1.01926	1.119e-08	0
GRMZM2G061469	S6_134837260	T	G	14.4784	30.5196	3.6238e-07		2.95992	1.33157	1.62437e-12	0
GRMZM2G143854	S4_170497413	G	A	24.0838	21.7455	0.00140093		14.4428	18.5401	< 2.2E-16	0
GRMZM2G040672	S2_11375878	C	T	7.55305	4.53524	1.62448e-12		2.21564	3.16092	1.7354e-11	0
GRMZM2G174570	S8_21450394	T	G	26.8707	17.3405	7.97695e-13		18.2911	33.8755	3.10518e-12	0
GRMZM5G817551	S7_43583637	G	A	10.5844	9.2874	0.0062973		5.97011	8.06074	2.1454e-08	0
GRMZM2G468439	S9_100677532	C	G	7.22616	13.1116	3.29958e-13		7.23956	5.88057	7.5987e-05	0
GRMZM2G141735	S8_98712241	A	G	8.84153	5.26732	1.62448e-12		6.92364	10.2115	9.99201e-16	0
GRMZM2G323838	S1_264029005	C	T	8.79317	5.19909	1.62537e-12		1.98748	3.13704	2.101e-08	0
GRMZM2G023008	S4_74229180	T	G	30.5282	27.8923	0.0194596		22.5628	26.38	0.00042275	0
GRMZM2G150915	S1_10587197	C	T	1.91326	3.40085	4.9375e-09		5.98878	2.67203	1.64335e-12	0
GRMZM5G845175	S10_112420679	T	C	19.1311	16.5371	0.0096842		29.5595	43.1936	1.66556e-12	0
GRMZM2G027282	S5_214382362	A	C	66.0613	56.0162	2.5759e-07		29.009	32.8233	2.972e-07	0
GRMZM2G171987	S5_7291283	T	G	11.1562	14.8874	2.9721e-06		14.9153	12.827	4.8265e-10	0
GRMZM2G094589	S2_151470589	C	T	10.9303	16.946	0.00058329		4.92989	3.33879	2.177e-05	0
GRMZM2G099802	S10_129484893	T	C	16.2683	7.43444	1.1863e-11		1.43247	3.28681	1.069e-08	0
GRMZM2G057642	S5_157556932	T	A	82.0651	73.2465	2.8808e-10		83.1316	104.01	1.62448e-12	0
GRMZM2G086904	S5_19481736	T	G	101.097	122.289	5.6093e-08		166.658	132.661	1.72966e-05	0
GRMZM2G048821	S1_79243571	T	G	13.3698	9.81239	6.66134e-16		4.39972	5.10061	5.9116e-10	0
GRMZM2G098227	S8_107562992	G	T	16.145	17.9616	3.0796e-08		16.7295	15.3648	0.00083559	0
GRMZM2G049487	S2_10613504	G	A	50.6588	43.0681	0.00096262		16.7791	26.8569	1.62492e-12	0
GRMZM2G006781	S1_19947976	G	A	10.9874	15.7284	< 2.2E-16		6.87879	6.42273	0.0068799	0
GRMZM2G102944	S2_213748829	G	T	4.61484	5.57555	0.00185893		2.05552	1.35229	1.81888e-12	0
GRMZM2G082508	S10_12357713	C	T	4.28309	3.21031	1.3855e-06		6.43983	8.07033	1.95886e-05	0
GRMZM2G068984	S5_11703832	G	A	8.96388	6.76905	8.0168e-11		6.51468	7.67296	1.5744e-05	0
GRMZM2G158300	S10_113413951	T	C	2.70044	4.05497	1.7808e-13		1.32019	0.875139	3.3189e-12	0
GRMZM2G008287	S10_147697161	A	G	13.6572	15.3294	0.00024487		7.15539	5.5595	1.64169e-12	0
GRMZM2G154087	S1_12434648	G	A	3.04094	2.50291	0.0056156		1.75534	2.38124	0.00033589	0
GRMZM2G126038	S1_268239169	A	G	37.4851	44.1673	3.2246e-07		42.5205	36.2544	3.70914e-12	0
GRMZM5G856734	S1_226235034	T	C	23.8298	51.9681	1.11022e-16		15.6929	12.3877	1.9259e-07	0
GRMZM2G168252	S4_235835094	C	T	88.0322	66.9862	9.1415e-09		64.5109	98.0273	5.56222e-13	0
GRMZM2G124059	S9_136336640	G	A	17.817	23.2797	9.88098e-15		34.2437	27.4682	2.10387e-13	0
GRMZM2G037867	S6_134254774	G	T	4.8981	5.96722	1.79124e-05		6.57324	5.63445	3.4423e-09	0
GRMZM2G410479	S1_67529925	C	A	11.5693	9.71822	1.405e-06		10.8235	13.4531	2.2288e-07	0
GRMZM2G082512	S8_155753296	A	G	1.69972	1.29272	2.3686e-09		4.49549	5.58796	0.0036985	0
GRMZM2G340359	S2_215674394	T	C	21.1946	32.582	1.73783e-12		6.25068	4.01672	1.5599e-10	0
GRMZM2G156785	S4_154653300	C	T	324.672	260.356	1.2464e-07		78.4271	88.6089	0.00021624	0
GRMZM2G096972	S5_77128794	T	C	15.1477	13.1105	0.0037004		10.2951	12.4598	0.00126388	0
GRMZM2G037378	S10_25674920	A	C	14.2326	10.2717	7.5293e-09		7.69234	9.88031	1.246e-11	0
GRMZM2G121237	S6_161911657	T	C	4.06079	5.10742	0.005878		4.40054	3.35745	1.62625e-12	0
GRMZM2G387594	S8_62178250	G	A	15.5335	3.5744	< 2.2E-16		18.352	30.8923	1.5934e-06	0
GRMZM2G149040	S7_173190126	T	G	8.32812	11.3682	8.2213e-09		11.1498	8.37507	1.4949e-11	0
GRMZM2G477314	S1_281388304	A	C	33.0668	29.0453	0.00198025		5.03024	7.16952	< 2.2E-16	0
GRMZM2G043198	S1_195449204	C	A	28.2181	35.4522	1.975e-09		34.0723	28.1511	2.6916e-10	0
GRMZM2G006246	S5_26334351	T	C	11.9674	8.48464	1.63747e-12		2.15654	2.91412	4.9129e-11	0
GRMZM2G319357	S1_205287349	G	T	16.2744	10.1017	< 2.2E-16		12.5593	14.3096	2.5042e-07	0
GRMZM2G104024	S1_243045084	G	T	2.42273	0.162347	< 2.2E-16		1.28881	3.55954	4.2942e-08	0
GRMZM2G139837	S5_188706985	G	T	8.01982	9.53871	1.4929e-09		9.50833	7.78957	3.51941e-14	0
GRMZM2G114584	S3_122128946	A	T	5.7637	5.14975	0.0139607		3.85682	4.47302	0.00022099	0
GRMZM2G132227	S9_150084533	C	T	7.9789	5.60425	3.73523e-12		2.4662	3.49133	2.1949e-08	0
GRMZM2G122139	S1_282735725	C	A	13.5903	11.536	5.568e-08		4.8059	5.50731	0.000119879	0
GRMZM2G155220	S5_152786163	C	A	18.818	22.4828	1.2336e-06		44.4549	25.1403	1.62459e-12	0
GRMZM2G031239	S3_33505920	G	A	6.66267	5.03178	6.21725e-15		8.08672	9.47692	0.00061792	0
GRMZM2G154344	S2_33137127	T	C	48.1123	59.3134	0.00015995		38.847	23.4478	9.8323e-07	0
GRMZM2G064630	S2_213302661	G	A	10.0394	13.1332	1.63025e-12		4.3645	3.55526	7.3151e-08	0
GRMZM2G087275	S1_34826344	A	T	8.27919	6.71199	0.0023404		4.77759	6.04339	1.2516e-10	0
GRMZM2G144547	S1_217583618	T	C	58.436	64.9036	7.6307e-05		30.2738	26.9178	1.6478e-08	0
GRMZM2G131907	S1_164658467	A	C	127.805	115.019	0.0077998		147.163	179.433	2.5234e-07	0
GRMZM2G139691	S3_187079354	T	C	6.67541	8.14944	1.7441e-07		7.06481	5.61625	5.80724e-12	0
GRMZM2G006219	S4_148453962	A	C	2.72837	1.96702	1.5126e-06		24.6551	44.2271	< 2.2E-16	0
GRMZM2G007810	S5_15713743	C	T	10.7698	11.803	0.024758		11.9126	8.14364	< 2.2E-16	0
GRMZM2G340444	S6_138775210	C	A	0.476537	1.07655	1.3821e-06		2.42957	1.54233	7.4266e-08	0
GRMZM2G082019	S7_98587185	C	G	56.6539	66.2811	1.68633e-05		41.7789	27.0733	1.62437e-12	0
GRMZM5G807267	S2_57685604	C	G	1.54777	4.4247	2.8632e-10		1.88515	0.837888	1.102e-07	0
GRMZM2G131070	S6_97263787	C	T	7.45679	6.04778	0.00162436		3.7051	6.85713	4.1465e-08	0
GRMZM2G020098	S5_25639802	G	A	10.7016	8.25176	5.7366e-08		8.49252	11.6754	8.5499e-10	0
GRMZM2G139407	S10_106446328	T	C	37.764	33.7509	1.3876e-07		40.4149	46.4367	3.7502e-08	0
GRMZM2G074549	S7_23547977	G	C	59.0946	50.3867	3.4799e-09		34.6175	41.4145	7.77156e-16	0
GRMZM2G333997	S7_11147001	A	C	2.78793	1.74041	1.7182e-07		3.133	3.96865	0.000178268	0
GRMZM2G125768	S4_195534404	C	T	18.8332	22.0508	9.002e-07		11.1801	9.26829	2.0915e-11	0
GRMZM2G140150	S5_205834078	A	G	38.4174	58.6149	< 2.2E-16		38.6273	33.2993	3.7698e-09	0
GRMZM2G083081	S5_922271	A	C	2.1674	3.34482	1.187e-09		4.51458	2.70763	1.65434e-12	0
GRMZM2G121942	S4_60392775	A	C	9.50278	14.8569	< 2.2E-16		15.4881	11.8135	1.9412e-11	0
GRMZM2G084134	S3_161406567	G	T	6.4628	7.40198	7.7851e-05		6.50422	5.12669	< 2.2E-16	0
GRMZM2G174797	S4_185904263	C	T	14.3312	11.8212	4.4803e-10		5.11488	6.67528	1.6814e-10	0
GRMZM2G080120	S9_7663331	A	G	19.6504	17.6774	2.4795e-05		6.2464	7.29027	6.35469e-11	0
GRMZM2G150876	S5_215059765	C	A	7.46976	5.62902	2.44582e-13		2.50231	3.29689	3.7101e-11	0
GRMZM2G009994	S2_2545547	T	A	13.1703	14.1351	0.005095		12.3426	9.86033	1.1225e-08	0
GRMZM5G891990	S1_40816904	T	A	22.8394	28.5362	1.7505e-10		25.5741	21.7362	1.0543e-07	0
GRMZM2G119865	S6_79718805	T	C	7.2576	2.57796	6.5207e-07		2.65539	4.20787	1.7712e-06	0
GRMZM2G072892	S1_55576844	G	A	12.2898	11.0607	0.00155922		6.18143	8.02836	9.9175e-10	0
GRMZM2G320703	S7_27024437	T	A	17.9988	20.666	4.7178e-07		27.2525	20.9815	< 2.2E-16	0
GRMZM2G064841	S1_21196173	C	T	14.0377	17.4661	6.8704e-11		11.4517	9.25645	1.7045e-10	0
GRMZM2G150406	S9_35849493	G	T	9.26201	8.12012	0.0041622		2.99157	3.76017	7.9518e-07	0
GRMZM2G140443	S5_48902791	C	G	2.00575	2.74335	0.0023006		6.93911	4.90526	7.606e-11	0
GRMZM2G005374	S8_165109934	G	A	3.29206	4.78594	1.283e-09		2.68347	1.90698	1.63969e-12	0
GRMZM2G135446	S2_141518211	C	G	4.46479	3.4308	1.75449e-05		2.567	3.20011	4.8627e-10	0
GRMZM2G145718	S6_59029013	T	A	5.61969	6.62624	3.3896e-06		5.64613	4.82342	9.0905e-08	0
GRMZM2G121189	S7_110084643	T	A	7.81597	12.5965	1.23235e-14		5.69605	3.92963	2.5087e-10	0
GRMZM2G172726	S7_161958929	T	C	28.0351	24.3666	7.3744e-07		41.5277	55.1282	1.62481e-12	0
GRMZM2G062154	S3_209721559	G	C	28.1919	22.5851	1.0739e-11		13.082	14.7716	8.1474e-05	0
GRMZM2G070343	S4_147246424	G	A	13.8212	15.3058	0.00143886		6.06849	5.02386	1.2111e-09	0
GRMZM2G079850	S1_263190274	C	G	18.7267	33.3751	8.4436e-09		39.1881	26.5324	1.18794e-14	0
GRMZM2G175728	S2_16314310	T	G	11.6009	16.0977	4.44089e-16		12.4364	10.4644	4.3411e-09	0
GRMZM2G165747	S1_259274296	T	C	40.2549	28.8325	4.32987e-15		13.0812	18.2003	7.77156e-16	0
GRMZM2G051626	S7_130816759	G	A	15.2963	12.7306	7.14584e-12		12.0065	13.5685	1.5213e-06	0
GRMZM2G590333	S4_215443583	G	A	19.3901	28.7775	1.419e-10		10.0413	8.70987	0.00060498	0
GRMZM2G179281	S1_155635311	A	G	3.10683	2.43548	8.5935e-08		2.17423	3.46612	1.06615e-12	0
GRMZM2G003640	S1_256356684	A	G	39.407	51.5572	1.8378e-08		31.8048	22.2997	1.62448e-12	0
GRMZM2G003835	S8_62069371	G	A	27.8474	22.4284	1.457e-07		20.769	48.9536	1.62437e-12	0
GRMZM2G377165	S4_42173738	C	A	23.2727	14.9179	1.62448e-12		22.1162	29.3286	3.3165e-06	0
GRMZM2G051327	S3_4205928	C	T	15.7993	13.3014	3.4589e-07		8.12918	9.9651	6.9144e-10	0
GRMZM2G124820	S2_221589888	A	C	5.20522	3.25166	1.96265e-12		14.9244	24.2997	3.9125e-05	0
GRMZM5G864414	S6_60345517	G	T	54.3208	43.3292	1.76914e-12		22.1062	23.9683	0.0115206	0
GRMZM2G085577	S3_179031470	C	T	46.7823	15.7154	< 2.2E-16		29.8816	39.7269	1.1434e-08	0
GRMZM2G396562	S9_23547175	C	T	6.75707	5.67103	5.4956e-14		5.71683	7.74917	4.44089e-16	0
GRMZM2G170326	S6_95771961	A	G	7.75349	8.73602	0.0186813		6.44818	5.36457	1.3707e-09	0
GRMZM2G003656	S1_173231362	T	C	7.77197	6.65313	0.0069839		5.87086	7.08571	1.1253e-09	0
GRMZM2G031568	S3_67695939	G	A	13.4903	17.1223	9.1591e-10		5.74204	3.38294	1.62459e-12	0
GRMZM5G825909	S2_22894688	T	C	9.91466	8.61108	3.1942e-06		4.43419	5.48889	8.55416e-12	0
GRMZM2G011404	S2_221183975	C	T	9.32553	7.74588	1.9321e-06		4.08822	5.55523	1.2116e-06	0
GRMZM2G067764	S5_28810786	A	G	23.1851	16.2147	4.8841e-10		12.3863	15.7378	0.0022639	0
GRMZM2G045259	S3_4347900	T	C	16.1429	17.9254	0.000175582		9.79942	8.55484	1.7102e-05	0
GRMZM2G077458	S10_129535613	G	C	3.09167	2.42607	3.25151e-12		2.68692	3.65641	1.62459e-12	0
GRMZM2G448241	S4_169467144	C	G	18.1086	14.7404	0.00047604		8.14006	9.72601	0.00032167	0
GRMZM2G096622	S4_215931984	T	C	20.6579	18.4758	0.0031607		7.27033	8.20719	1.87402e-05	0
GRMZM2G173747	S4_68427335	T	A	116.357	102.2	0.000137726		217.155	261.448	3.5178e-06	0
GRMZM2G046924	S3_47965730	C	T	87.1928	100.899	6.13376e-12		96.9122	86.1811	8.3967e-07	0
GRMZM2G359664	S8_68208142	T	G	2.30732	0.883746	5.19917e-13		0.540334	1.0221	< 2.2E-16	0
GRMZM2G312244	S3_186268376	G	C	3.58066	2.01933	6.72795e-14		0.874409	1.69139	3.1412e-06	0
GRMZM2G125977	S10_85023130	T	C	6.87763	9.22344	3.1397e-07		2.64751	1.73474	1.62448e-12	0
GRMZM5G868767	S8_173065095	T	C	10.0969	8.13074	< 2.2E-16		7.84991	9.90559	1.63269e-12	0
GRMZM2G148277	S5_140802780	G	A	0.664153	2.41888	2.17071e-12		1.85374	0.631707	4.32987e-15	0
GRMZM2G044569	S1_268947411	A	C	20.2558	22.7819	5.1133e-09		16.9408	14.6521	6.11444e-12	0
GRMZM2G102242	S2_156585367	G	A	10.0643	12.1117	0.00182077		6.17121	4.52695	1.66811e-12	0
GRMZM2G111436	S3_200140568	C	T	1.15326	2.72451	4.5856e-07		2.99663	1.29781	3.4701e-10	0
GRMZM2G028190	S8_140743245	G	A	5.30797	6.25137	4.3085e-07		8.92943	6.94804	1.18683e-13	0
GRMZM2G109977	S1_203033236	T	G	25.0291	20.3902	5.1883e-10		11.9503	14.8053	1.42109e-14	0
GRMZM2G152194	S2_22098898	G	C	7.14329	8.44202	3.9922e-08		6.78767	5.40971	1.63447e-12	0
GRMZM2G446050	S2_191074279	A	T	28.5006	25.7603	0.023757		14.8093	16.5994	0.0028818	0
GRMZM2G005163	S8_132719949	T	G	6.13479	6.63716	0.031181		11.7725	9.46507	1.5896e-09	0
GRMZM2G082707	S8_124461835	C	G	19.4837	21.5532	0.00031936		20.8717	16.2703	1.64135e-12	0
GRMZM2G126505	S4_159694593	G	C	0.36175	1.43582	1.77832e-05		1.13285	0.82745	0.00085551	0
GRMZM2G164714	S10_132029208	C	T	17.0338	20.483	1.34e-07		64.8141	47.8279	4.44089e-16	0
GRMZM2G049675	S5_175630167	G	C	15.3074	37.1149	1.255e-10		33.0032	11.3815	< 2.2E-16	0
GRMZM2G082203	S3_128116515	C	T	11.8749	16.1249	4.8476e-06		4.20863	2.77401	2.8382e-09	0
GRMZM2G015881	S3_195481311	A	G	11.4798	14.6406	8.7831e-07		12.1369	10.7316	0.0028971	0
GRMZM2G400604	S3_174411057	A	C	10.4343	17.5004	< 2.2E-16		17.0411	15.0592	6.3858e-08	0
GRMZM2G004040	S8_144019619	G	A	5.86722	7.33746	1.7549e-10		6.68769	6.14198	0.0101849	0
GRMZM2G077259	S8_45819324	C	T	9.14393	15.2751	0.00042064		1.79562	1.2239	5.2688e-07	0
GRMZM2G060726	S6_160815973	G	A	7.43872	6.18895	7.7927e-07		4.70481	5.95869	4.8787e-07	0
GRMZM2G152955	S2_223109445	G	A	28.0978	21.6324	5.6699e-11		50.1005	60.4519	7.5289e-05	0
GRMZM2G137561	S1_81440613	G	A	7.4765	9.04283	0.00029781		6.04212	4.57436	7.76179e-12	0
GRMZM2G054093	S9_104961606	A	G	2.28462	1.04188	1.62448e-12		2.4833	3.19929	1.5632e-08	0
GRMZM2G324540	S5_30761111	A	C	20.9338	23.5956	1.8312e-06		11.3694	9.81002	5.0493e-07	0
GRMZM2G359234	S3_181759457	C	G	13.097	15.2366	1.6496e-06		10.2577	9.01028	1.3556e-06	0
GRMZM2G057251	S6_163208239	C	T	75.2347	65.3149	3.6011e-06		42.5258	50.3174	1.1931e-09	0
GRMZM2G378717	S3_16317343	C	A	10.8712	8.89024	8.3024e-09		5.18763	7.24156	< 2.2E-16	0
GRMZM2G703582	S1_61952344	C	G	1.57762	4.74401	1.3737e-06		2.53404	1.9336	0.024942	0
GRMZM2G126361	S6_83127132	T	C	16.3542	14.6723	0.00044085		6.48388	8.14434	1.9586e-09	0
GRMZM2G114371	S5_207078624	G	C	29.0578	26.1906	5.1528e-07		24.8736	28.9268	2.4362e-10	0
GRMZM5G824336	S4_220619967	C	T	6.93411	8.48088	1.7758e-05		5.53894	4.1	9.6744e-08	0
GRMZM2G069099	S5_210144994	C	G	11.4796	10.0608	1.311e-07		8.95445	9.78611	0.00110127	0
GRMZM2G048616	S1_182420282	C	G	12.9651	21.1046	0.0030798		4.95439	2.61728	1.62437e-12	0
GRMZM2G147671	S9_143426995	C	T	93.963	104.019	0.00107733		80.2452	72.8851	0.0033965	0
GRMZM2G181359	S4_175766863	A	G	155.977	138.916	9.8306e-05		85.351	100.86	3.6808e-09	0
GRMZM2G398135	S4_45149909	G	C	2.07155	1.33634	< 2.2E-16		2.03436	2.74753	1.2152e-09	0
GRMZM2G041312	S2_62743694	T	G	10.2149	12.3803	1.3367e-07		9.7696	7.67797	1.70575e-12	0
GRMZM2G512386	S3_134898738	G	A	15.0907	13.136	0.00065738		13.8462	15.9837	8.4997e-05	0
GRMZM2G060924	S1_286730744	G	A	9.21187	7.82011	4.0838e-06		8.28764	9.37236	0.00055997	0
GRMZM2G014116	S5_216585958	T	C	40.8629	36.0946	0.00041982		35.1614	42.4436	3.28493e-12	0
GRMZM2G176407	S7_131267840	A	C	12.3836	13.9261	3.7257e-05		15.6059	13.8756	1.77447e-05	0
GRMZM2G057535	S7_157638065	A	G	44.215	65.9008	1.50524e-05		43.1881	32.517	0.00110054	0
GRMZM2G062199	S5_131661690	C	G	12.8861	10.0929	1.4977e-09		10.1584	13.4489	1.8469e-09	0
GRMZM2G062488	S2_38073175	G	T	14.7458	8.64809	1.62459e-12		2.6716	3.83342	< 2.2E-16	0
GRMZM2G428518	S6_91794266	G	A	1.40931	3.02545	6.3355e-08		115.729	68.5253	2.90878e-14	0
GRMZM2G100716	S4_150496621	A	G	3.96694	5.10562	3.8037e-07		1.45782	1.11256	5.3473e-10	0
GRMZM2G095084	S3_195997934	C	A	5.00967	6.76101	8.88178e-16		3.13016	2.70805	2.4625e-06	0
GRMZM5G840928	S4_14597084	A	G	45.0464	54.694	5.8022e-05		23.3523	20.7899	0.000119109	0
GRMZM2G067530	S3_16325482	T	G	11.018	8.84271	5.0014e-10		5.586	7.86633	1.62625e-12	0
GRMZM2G127665	S3_196212125	T	C	15.3885	9.58716	1.70119e-12		25.3795	36.8959	1.31117e-12	0
GRMZM2G010783	S2_217276580	T	G	151.398	89.507	1.0714e-07		303.768	438.403	2.4825e-05	0
GRMZM2G325350	S8_107021117	C	T	11.5566	7.84701	< 2.2E-16		3.33486	4.80085	2.3072e-06	0
GRMZM2G011491	S8_127661039	T	C	23.3246	25.7832	1.9188e-07		20.4546	17.0255	4.71068e-13	0
GRMZM2G013471	S3_29970049	G	A	4.05641	3.0873	3.616e-08		7.89682	10.0871	4.1434e-11	0
GRMZM2G053170	S9_10843294	T	A	1.73208	0.884013	1.11022e-16		1.79931	2.45639	7.0483e-08	0
GRMZM2G059121	S6_151638423	T	A	16.5681	18.2941	1.0962e-08		12.5857	9.04167	1.62448e-12	0
GRMZM2G163769	S2_160621134	C	T	38.7975	31.2155	0.0048178		16.5113	20.5454	0.00057935	0
GRMZM2G457201	S1_22509581	T	C	11.5474	9.04918	1.62437e-12		6.48652	7.32073	1.0705e-09	0
GRMZM2G149894	S10_66736577	A	G	21.5129	14.7571	< 2.2E-16		8.80502	10.3928	0.00165542	0
GRMZM2G097229	S1_1565895	G	A	0.350375	1.61406	0.00053693		29.3538	16.7903	0.0031156	0
GRMZM2G103864	S5_127972849	A	G	11.0882	19.0179	0.00137719		13.1021	4.92317	1.62437e-12	0
GRMZM2G330436	S1_516331	A	G	5.84693	3.48356	3.6139e-07		5.97173	11.0139	1.62437e-12	0
GRMZM2G116634	S2_222411743	T	C	3.07431	3.91574	1.6097e-09		3.36546	2.83447	1.0069e-09	0
AC183950.2_FG005	S8_162768475	C	T	1.65176	2.04468	0.0004027		1.49437	1.28976	0.00039594	0
GRMZM2G163709	S4_195971772	G	T	10.0889	7.28981	0.00030319		11.2435	15.0557	1.0735e-07	0
GRMZM2G018971	S6_148071037	C	T	12.6046	8.40563	7.09089e-11		3.63525	4.90831	3.71259e-13	0
GRMZM2G129071	S10_140445608	G	C	4.48289	6.98095	< 2.2E-16		9.03135	5.55278	1.11022e-16	0
GRMZM2G095562	S7_44044259	T	A	19.919	23.705	1.7768e-12		13.0729	12.0562	1.9585e-06	0
GRMZM2G177915	S5_49929573	C	A	0.510353	1.05818	0.00151516		77.3789	43.6341	1.5516e-08	0
GRMZM2G133012	S2_28003693	T	A	17.8933	13.9883	1.6499e-12		8.64706	10.9192	1.62725e-12	0
GRMZM2G102625	S2_210743702	C	T	9.81415	7.5792	1.9472e-10		5.78553	9.73978	< 2.2E-16	0
GRMZM2G088847	S4_183872068	G	A	206.789	247.477	2.3691e-05		114.568	83.5778	2.2688e-08	0
GRMZM2G448258	S1_208865741	C	T	9.91577	8.62369	2.2286e-05		12.9327	16.195	0.00048166	0
GRMZM2G114613	S3_122122035	C	T	19.7648	16.8791	8.3918e-05		11.5554	13.4329	0.00040464	0
GRMZM2G106042	S6_36622419	C	T	5.24576	6.60241	3.2358e-11		7.71986	6.33718	2.0746e-06	0
GRMZM2G149281	S4_176891184	A	G	91.1409	133.101	6.8152e-10		37.6876	32.8876	3.0969e-06	0
GRMZM2G073622	S8_155912236	G	C	174.724	153.583	0.0028974		128.72	153.306	3.6966e-05	0
GRMZM2G181568	S9_148542012	T	G	4.02293	6.27979	8.8992e-09		5.06702	3.79434	1.85385e-12	0
GRMZM2G023755	S8_93946455	G	A	1.1439	3.54445	2.22544e-12		40.8992	21.7724	2.04636e-12	0
GRMZM2G054056	S6_143546834	C	A	11.8938	8.82041	1.7635e-06		6.28954	7.99766	2.0547e-09	0
GRMZM2G355636	S3_29013586	G	T	7.6629	10.4781	3.483e-09		3.97814	1.82949	4.4708e-11	0
GRMZM2G004377	S9_149513159	C	G	7.29494	2.9071	1.77069e-12		2.90568	3.80219	1.2559e-07	0
GRMZM2G129268	S2_221287472	T	C	16.6017	26.0936	< 2.2E-16		11.5821	9.69251	2.8255e-07	0
GRMZM2G473533	S2_212456724	A	C	12.9473	15.5358	1.0556e-09		8.35569	6.52909	6.57363e-13	0
AC191009.3_FG004	S1_298581305	G	A	95.414	114.538	4.4543e-05		62.684	51.0156	0.000101609	0
GRMZM2G148411	S10_6355478	A	G	24.2691	17.3904	4.44089e-16		49.868	74.5569	< 2.2E-16	0
GRMZM2G415228	S3_1103090	C	T	3.33611	1.24877	1.62437e-12		1.78384	6.47814	4.44089e-16	0
GRMZM2G149704	S8_144749801	G	A	19.3801	13.3379	2.6191e-10		10.1974	13.1585	1.80166e-05	0
GRMZM5G848945	S2_65669661	C	G	38.03	30.5023	0.00026251		31.7565	38.877	4.1006e-08	0
GRMZM2G001221	S6_159456114	C	T	6.23089	39.858	2.4596e-09		8.71502	3.66926	2.9976e-15	0
GRMZM2G099255	S5_56401483	G	A	16.8687	20.9445	1.4352e-11		8.86864	6.54685	< 2.2E-16	0
GRMZM2G006428	S10_127369521	C	A	12.2235	13.296	0.00074182		6.64905	5.30581	1.6175e-10	0
GRMZM2G034120	S8_118305530	A	T	1.87029	1.23446	4.10783e-15		0.762261	1.00171	2.3749e-10	0
GRMZM2G105283	S3_183312373	G	A	9.212	11.6791	0.0058439		7.34236	5.47518	7.6823e-05	0
GRMZM2G020409	S4_129846191	T	C	8.76464	7.87894	0.000163001		2.1597	2.65836	1.4618e-09	0
GRMZM2G013450	S8_128652454	C	A	4.53882	3.95149	0.00058307		3.64168	4.54638	3.485e-11	0
GRMZM2G039419	S6_142693734	A	T	18.4741	15.9778	0.0003219		11.1892	13.1388	6.79568e-13	0
GRMZM2G163713	S5_156174111	A	T	8.57275	9.93491	2.0483e-05		4.93688	3.63465	< 2.2E-16	0
GRMZM2G033671	S3_213413224	C	G	7.33558	6.49871	0.0069438		3.12674	5.49806	1.62448e-12	0
GRMZM2G088028	S5_37249843	A	G	0.954612	2.01825	7.1586e-10		4.63099	3.24315	2.4267e-09	0
GRMZM2G116327	S9_113727740	C	A	10.1751	7.58845	2.2656e-06		2.45628	3.15263	3.9142e-07	0
GRMZM2G359735	S10_126165181	A	G	11.1735	9.10274	9.49785e-12		4.80668	5.47315	1.0838e-07	0
AC195874.2_FG002	S2_220227481	A	G	68.8763	76.2158	0.0021962		67.634	51.4951	1.85185e-13	0
GRMZM2G096604	S7_22537730	G	C	9.86408	11.6756	0.000120013		11.2598	8.95603	3.5534e-10	0
GRMZM2G098153	S8_134597331	A	G	25.6987	22.9241	0.00040092		15.0301	18.0078	0.0026018	0
GRMZM2G026180	S5_12538022	G	A	9.38616	7.45029	7.6248e-07		5.39352	7.28076	3.6481e-05	0
GRMZM2G024264	S6_146670027	G	A	116.503	132.467	0.0080552		35.7262	27.9811	1.0454e-09	0
GRMZM2G475495	S1_182878350	G	C	5.673	4.91483	0.00052475		3.99212	4.37848	2.2279e-05	0
GRMZM2G469795	S1_107313812	G	C	7.21637	8.82195	0.0002775		5.64076	4.70863	0.00052434	0
GRMZM2G028929	S10_141389413	G	T	112.053	146.118	5.40845e-12		74.5081	63.2615	1.4556e-11	0
GRMZM5G862131	S3_209927858	C	G	84.1973	98.8202	5.8776e-07		79.0388	67.9369	1.6804e-07	0
GRMZM2G137593	S6_111839995	G	A	9.5337	12.9095	2.6245e-10		11.0778	8.67781	7.976e-11	0
GRMZM2G094390	S1_98551990	C	T	24.0201	14.0675	1.11022e-16		26.4241	31.153	9.88229e-11	0
GRMZM2G157384	S4_195204411	A	G	39.6063	54.9172	1.905e-11		22.2876	15.7804	1.62448e-12	0
GRMZM2G099547	S7_31922327	C	T	29.1685	31.1682	0.002179		33.0749	27.7275	3.11451e-12	0
GRMZM2G115390	S3_207316089	T	A	4.602	3.94864	0.00051651		1.93004	2.38129	1.1032e-07	0
GRMZM2G084406	S4_195238766	G	T	22.0568	19.4108	1.6438e-06		15.9085	17.8464	0.000157798	0
GRMZM2G102322	S9_63268433	T	G	2.72808	3.65723	1.8521e-06		1.41434	1.14843	0.039984	0
GRMZM2G027495	S5_4657267	G	A	4.54818	11.3163	< 2.2E-16		19.755	7.98945	< 2.2E-16	0
GRMZM2G168200	S6_113539630	A	C	10.8315	14.1508	0.000120561		9.64301	5.09517	1.62459e-12	0
AC217050.4_FG004	S1_214827539	G	T	2.9242	3.74351	3.6146e-11		4.16945	3.82887	0.0091211	0
GRMZM2G374309	S7_154786652	G	C	6.98436	3.83153	1.1221e-11		1.41521	2.28529	0.0126815	0
GRMZM2G164263	S2_199941394	A	G	8.95331	12.2701	4.51228e-12		14.2365	12.54	0.00020176	0
GRMZM2G006416	S7_145801264	G	C	5.75794	8.28526	2.1287e-10		7.90076	7.18692	0.0027009	0
GRMZM2G099780	S2_193253795	T	G	9.58841	10.8992	0.00054235		10.8742	9.47866	1.4856e-06	0
GRMZM2G155384	S4_238154120	G	A	52.149	45.6403	8.5283e-09		24.9286	26.6739	0.00134391	0
GRMZM2G351160	S1_296096445	G	C	10.5625	9.27422	8.1392e-05		6.52515	7.92638	4.816e-08	0
GRMZM2G007201	S5_171933319	G	T	27.9934	14.1421	< 2.2E-16		33.95	37.9413	0.029744	0
GRMZM2G064111	S3_157801297	T	C	16.749	11.7494	5.77316e-15		13.1027	17.9305	7.77156e-14	0
GRMZM2G406674	S6_161606831	A	G	44.499	51.2108	2.6497e-07		36.1496	30.7987	4.8087e-07	0
GRMZM2G417217	S1_291607200	T	A	2.83091	4.49771	1.11022e-16		2.84744	2.05382	3.3485e-10	0
GRMZM2G085116	S1_262884076	G	A	12.3266	16.0246	0.000121864		10.9068	6.67617	< 2.2E-16	0
GRMZM2G474575	S2_27397006	C	T	1.14656	2.70685	0.0021828		22.8337	13.2741	1.3049e-06	0
GRMZM2G076597	S1_237800573	C	G	22.3079	20.3011	0.00023642		17.0652	19.3977	0.00048265	0
GRMZM2G457178	S1_22498104	C	G	3.26917	2.70812	1.73395e-05		1.49282	1.96955	5.9664e-07	0
GRMZM2G088524	S1_94376033	A	C	23.882	39.5383	1.9078e-09		16.0486	14.2369	0.041219	0
GRMZM2G301122	S10_8802074	G	A	6.69668	5.06611	2.3171e-05		3.73629	5.91094	7.1158e-09	0
GRMZM2G157157	S1_32204761	C	T	16.7989	20.991	1.1432e-07		26.3705	20.4777	< 2.2E-16	0
GRMZM2G042173	S5_187135527	A	T	12.7851	15.998	1.4247e-07		11.0148	8.84008	3.1037e-08	0
GRMZM2G081935	S3_134272048	C	G	30.599	36.9547	1.49991e-12		22.5054	19.9718	0.00031687	0
GRMZM2G084021	S5_35018882	T	C	7.91024	2.60321	1.72817e-12		5.30983	8.53937	2.3966e-08	0
GRMZM2G119627	S9_141227250	T	A	10.2826	13.3551	6.2954e-10		13.8154	11.8296	2.7789e-07	0
GRMZM2G152573	S4_32846167	G	A	85.8375	68.3971	5.9843e-05		76.3388	95.9762	0.00154381	0
GRMZM5G819999	S2_198417637	T	C	19.5009	8.46768	1.62448e-12		3.96971	4.84719	0.00018384	0
GRMZM2G140011	S4_187207609	G	A	2.14211	1.43027	4.40425e-13		2.09038	3.23129	5.0872e-09	0
GRMZM2G009871	S4_237585258	A	C	65.0703	77.3406	7.4917e-10		78.5973	52.5741	1.62448e-12	0
GRMZM2G117222	S1_70258773	C	T	11.5789	22.3754	2.0424e-11		10.8011	7.90061	1.62947e-12	0
GRMZM2G003384	S5_179440369	C	T	119.154	105.929	8.0238e-05		38.6611	51.9084	5.6594e-11	0
GRMZM2G372928	S8_25359662	C	G	4.02148	4.51224	0.0049019		1.47433	1.10448	3.0947e-09	0
GRMZM2G309970	S7_162757106	T	C	2.62075	4.9761	2.80165e-12		3.59446	2.70376	0.00033703	0
GRMZM2G350711	S4_223499892	A	T	12.0422	9.96299	2.8198e-10		27.9644	31.5874	1.68871e-05	0
GRMZM2G099270	S2_206619054	C	T	4.66383	3.92567	0.00082036		4.50718	5.10576	0.0051977	0
GRMZM2G040902	S10_132532894	G	C	7.16405	5.40323	3.7187e-10		4.1346	5.09516	6.8339e-08	0
GRMZM2G170137	S1_296854911	C	G	18.2076	25.2451	9.7057e-08		4.75731	4.03513	1.87443e-05	0
GRMZM2G060410	S7_86114513	C	G	9.97816	13.8187	8.8972e-07		1.15517	0.605202	9.86655e-13	0
GRMZM2G007647	S5_183195118	A	C	5.53578	2.96861	4.5569e-11		87.3822	110.797	0.000137096	0
GRMZM2G075488	S9_16685435	C	G	16.4994	18.2151	3.2246e-06		10.8199	9.25226	1.3671e-09	0
GRMZM2G118806	S8_174621514	A	C	8.19044	9.61178	3.6523e-05		6.26149	4.36465	1.75915e-12	0
GRMZM2G370991	S5_186924349	T	C	0.0473644	1.03528	6.0201e-05		38.6941	31.6765	4.534e-07	0
GRMZM2G003937	S2_208869522	T	A	265.571	358.982	0.024615		45.6686	31.63	0.00120072	0
GRMZM2G006745	S8_94533615	T	C	24.7249	19.8677	2.6741e-09		10.3638	14.242	2.1093e-06	0
GRMZM5G821551	S4_193328677	G	A	9.95606	8.39592	2.8074e-10		18.9881	28.7632	< 2.2E-16	0
GRMZM2G009326	S1_18696970	T	C	51.5467	42.7517	0.00089833		26.0924	39.7403	3.7185e-09	0
GRMZM2G097775	S8_15801928	A	G	10.0651	8.69345	1.9295e-06		8.52967	10.4719	1.0484e-10	0
AC234520.1_FG005	S1_164507095	G	A	4.36345	6.10126	3.6497e-08		7.00449	5.33226	2.7461e-08	0
GRMZM2G407287	S1_27389195	C	G	7.7916	9.45324	1.1688e-06		8.21638	7.10976	3.6008e-05	0
AC235535.1_FG001	S8_53065414	C	T	28.7076	26.1588	0.0163194		20.8239	23.3643	0.0034829	0
GRMZM5G897592	S7_158404570	G	A	1.8922	3.52051	1.62625e-12		1.36573	0.772638	2.6549e-09	0
GRMZM2G010422	S8_14096526	C	T	18.7357	16.8403	0.0045013		4.72561	6.39595	1.2983e-10	0
GRMZM2G176340	S4_160005858	A	G	11.2318	13.8789	1.5046e-05		9.92212	6.44545	< 2.2E-16	0
GRMZM2G477340	S8_65806110	T	C	6.0083	4.37589	2.231e-05		1.16219	1.81006	1.94289e-14	0
GRMZM2G019746	S7_1960421	G	A	2.58439	1.06458	1.62437e-12		0.57936	1.01948	6.0931e-08	0
GRMZM5G806387	S2_89243431	T	G	49.4101	32.3114	2.4684e-10		18.8061	28.9064	2.7197e-08	0
GRMZM2G075245	S1_55506797	A	G	6.43973	10.5823	2.5526e-06		12.2242	7.30685	1.0387e-06	0
GRMZM2G144610	S9_37553828	T	G	23.0189	55.4452	1.62437e-12		167.479	109.01	2.00517e-12	0
GRMZM2G059580	S9_80723970	C	G	39.2073	52.5264	4.996e-15		75.4426	60.3246	3.0195e-09	0
GRMZM2G040349	S2_211456650	T	A	18.1063	22.8294	7.7861e-08		42.5106	29.3523	5.55112e-16	0
GRMZM2G133050	S9_40677161	G	A	22.1187	30.5119	7.1438e-07		50.2393	43.0855	0.00022226	0
GRMZM2G028887	S7_151447289	T	A	14.1681	10.4427	5.9461e-11		15.4689	23.034	5.32907e-14	0
GRMZM2G322328	S6_89565250	T	G	16.6619	21.7895	2.88658e-15		4.43964	3.90325	1.87856e-05	197
GRMZM2G099474	S5_4311874	G	T	19.2241	27.3847	5.21694e-12		13.744	9.92567	1.62526e-12	589
GRMZM2G108318	S3_204430685	G	A	10.969	8.84235	6.55032e-15		5.99998	8.1234	9.32587e-15	845
GRMZM5G823750	S5_33309552	C	A	13.6301	17.8733	1.1695e-09		9.02663	7.83726	3.7086e-05	1724
GRMZM2G070605	S8_29720522	C	T	8.16643	11.2832	2.71161e-12		3.23896	2.91303	0.00088085	1792
GRMZM2G066981	S10_146108403	C	T	10.0828	8.42881	4.859e-09		5.37153	6.01502	3.6195e-05	2103
GRMZM2G088018	S5_37249354	A	G	3.05026	1.2478	1.9984e-15		4.32303	6.48752	8.2124e-09	2107
GRMZM2G085941	S6_164035818	G	T	4.85598	3.59102	0.0072196		0.741641	1.05679	0.018302	3171
AC233901.1_FG004	S9_153070817	C	G	11.2953	8.86303	2.8267e-08		24.1372	26.7643	0.0071379	3571
GRMZM2G000650	S10_143557466	G	T	53.493	70.9307	3.7936e-05		18.2886	13.2568	3.8413e-10	4221
GRMZM2G123063	S5_4016464	T	A	9.96706	22.82	7.0319e-11		1.1204	0.528094	0.004683	6935
GRMZM2G144615	S3_9037886	C	T	20.9642	17.0909	3.9419e-09		24.5974	29.7792	4.7201e-07	57799
# Abbreviation: A1, allele 1; A2, allele 2;
* "0" represents the eQTL is located in its target gene.
