# Supplementary material for: Kernel size‐related genes revealed by an integrated eQTL analysis during early maize kernel development
Source: Plant J. 2019 Jan 25;98(1):19–32. doi: 10.1111/tpj.14193 (PMC6850110; doi:10.1111/tpj.14193)
Supplement: Supplementary file 14 — Table S7. List of the multi‐target eQTLs at both 5 DAP and 15 DAP [file TPJ-98-19-s014.xlsx]

## Sheet: S7
Table S7. List of the multi-target eQTLs at both 5 DAP and 15 DAP
eQTL region	5-DAP targets	15-DAP targets
1:516331-526900	GRMZM2G330436;GRMZM2G059865;GRMZM2G471814;GRMZM5G837589	GRMZM2G330436;GRMZM2G471814;GRMZM2G073979;GRMZM2G172183;GRMZM5G833153
1:990980-1003848	GRMZM2G408834;GRMZM2G374779;GRMZM2G073979;GRMZM2G400352	GRMZM2G374779;GRMZM2G483779;GRMZM5G809743;GRMZM2G002121;GRMZM2G374777
1:1663168-1663854	GRMZM5G833153	GRMZM2G052586;GRMZM2G093344;GRMZM2G002121;GRMZM2G093399
1:2036233-2044695	GRMZM2G703466	GRMZM2G458423;GRMZM2G703466;GRMZM2G164696;GRMZM2G379898;GRMZM2G119287
1:2725883-2748164	GRMZM2G085885;GRMZM2G085827;GRMZM2G085872;GRMZM2G320099	GRMZM2G085885;GRMZM2G085872;GRMZM2G086242;GRMZM2G023794
1:2781880-2785139	GRMZM2G042552;GRMZM2G042539;GRMZM2G388684;GRMZM2G356423	GRMZM2G388684;GRMZM2G042552;GRMZM2G042539
1:2930101-2934935	GRMZM2G137366;GRMZM2G341934;GRMZM2G012926	GRMZM2G137366;GRMZM2G006673;GRMZM2G114337;GRMZM2G002121
1:5429331-5450167	GRMZM2G394945;GRMZM2G176548;GRMZM2G476107;GRMZM2G176521;GRMZM2G055737;GRMZM2G413635	GRMZM2G394945;GRMZM2G476107;GRMZM2G176521;GRMZM2G055737
1:5531836-5536337	GRMZM2G008064;GRMZM2G055575;GRMZM2G700866;GRMZM2G119494	GRMZM2G700866;GRMZM2G055575
1:6830997-6845449	GRMZM2G392956;GRMZM2G092923;GRMZM2G392863	GRMZM2G092923;GRMZM2G392956;GRMZM2G089056;GRMZM2G092719
1:7186501-7191993	GRMZM2G057158;GRMZM2G056400	GRMZM2G040887;GRMZM2G126175;GRMZM2G057158;GRMZM2G050971
1:7290540-7297618	GRMZM6G101378;GRMZM2G071349;GRMZM2G132019;GRMZM2G172751	GRMZM2G132019;GRMZM2G090738;GRMZM2G071349
1:7336867-7342861	GRMZM2G096020;GRMZM2G071349;GRMZM5G840538	GRMZM2G096020;GRMZM2G007441;GRMZM2G180951;GRMZM2G022470;GRMZM2G070432
1:7483618-7484160	GRMZM2G105256;GRMZM2G331861;GRMZM2G090568;GRMZM2G473182;GRMZM2G066352	NA
1:8131230-8142754	GRMZM2G176397;GRMZM2G475059;GRMZM2G172751	GRMZM5G891266;GRMZM2G470653;GRMZM2G475059;GRMZM2G328213
1:8338333-8351241	GRMZM2G018417;GRMZM2G056377;GRMZM2G018706;GRMZM5G891266;GRMZM2G018579;GRMZM2G450071	GRMZM2G018706;GRMZM5G891266
1:8967330-8975875	GRMZM2G450071;GRMZM2G046932;GRMZM2G047002;GRMZM2G046888;GRMZM2G133146	GRMZM2G047002;GRMZM2G046932
1:11108003-11111747	GRMZM2G115077;GRMZM2G112728;GRMZM2G073373;GRMZM2G092481	GRMZM2G115077;GRMZM2G112728
1:11389754-11400919	AC209858.4_FG002;GRMZM2G703490;GRMZM2G135341	AC209858.4_FG004;AC209858.4_FG002;GRMZM2G703490;GRMZM2G108032
1:12162894-12167458	NA	GRMZM2G086072;GRMZM2G076062;GRMZM2G300801;GRMZM2G178571
1:12246100-12252811	GRMZM2G169747;GRMZM2G453111;GRMZM2G379252	GRMZM2G472236;GRMZM2G472266;GRMZM2G169747;GRMZM5G825025
1:12306662-12315219	GRMZM2G453139;GRMZM2G038982;GRMZM2G472266	GRMZM2G453148;GRMZM2G038982;GRMZM2G453139;GRMZM2G472266;GRMZM2G453111
1:12422212-12443805	GRMZM2G453001;GRMZM2G154036;GRMZM2G154119;GRMZM2G150122;GRMZM2G015080;GRMZM2G154087;GRMZM2G500685	GRMZM2G453001;GRMZM2G150122;GRMZM2G154087;GRMZM2G356260;GRMZM2G154119;GRMZM2G154211
1:12970412-12991865	GRMZM2G172322;GRMZM2G031718;GRMZM2G172410;GRMZM2G172448;GRMZM2G172448;AC166636.1_FG007	GRMZM2G172322;GRMZM2G172448;GRMZM2G136081;GRMZM2G136088
1:14093635-14104991	GRMZM2G027490;GRMZM2G124143;GRMZM2G045979;GRMZM2G172751	GRMZM2G027490;GRMZM2G124143;GRMZM2G124051;GRMZM5G850455;GRMZM2G160458
1:15774558-15786487	GRMZM2G119933;GRMZM2G119852;GRMZM2G419938;GRMZM2G171324;GRMZM2G154211;GRMZM2G435993	GRMZM2G119933;GRMZM2G119852;GRMZM2G419938
1:16574328-16580577	GRMZM2G017616	GRMZM2G017616;GRMZM2G445634;GRMZM2G147920;GRMZM2G125304
1:16595039-16605777	GRMZM2G016511;GRMZM2G445634;GRMZM2G017254;GRMZM2G496991	GRMZM2G016511;GRMZM2G017254;AC196394.3_FG002
1:17652925-17679512	GRMZM2G357734;GRMZM2G402368;GRMZM2G410623;GRMZM2G028136;GRMZM5G815358;GRMZM2G031177;GRMZM2G153393;AC206951.3_FG016;GRMZM2G410515;GRMZM2G330907;GRMZM2G147481	GRMZM2G357734;GRMZM2G402368;GRMZM5G815358;GRMZM2G410515;GRMZM2G410623;GRMZM2G457118;AC206951.3_FG016;GRMZM2G109431;AC211164.5_FG004
1:17880742-17884866	GRMZM2G093197;AC209626.2_FG013;GRMZM2G093125;GRMZM2G358311;GRMZM2G005619;GRMZM2G025200	AC209626.2_FG013;GRMZM2G093197
1:18188003-18206164	GRMZM2G025078;GRMZM5G821686;GRMZM2G153393;GRMZM2G031177;GRMZM2G113351	GRMZM5G821686;GRMZM2G025078;GRMZM2G025078;GRMZM2G024099;GRMZM2G024099;AC177850.2_FG005
1:19099308-19103990	GRMZM2G006676	GRMZM2G006631;GRMZM2G006676;GRMZM2G061806;GRMZM2G084465
1:20105782-20109807	GRMZM2G028136;GRMZM2G003520	GRMZM2G028136;GRMZM2G065641;GRMZM2G003520;GRMZM2G162535
1:20989348-20999115	GRMZM2G111191;GRMZM2G111214;GRMZM2G455809;GRMZM2G029055	GRMZM2G111191;GRMZM2G111214
1:21247928-21252900	GRMZM2G411084;GRMZM2G581425;GRMZM5G896834;GRMZM2G064841;GRMZM2G464515	GRMZM2G064841;GRMZM2G464515;GRMZM2G464510
1:21456703-21473307	GRMZM2G004397;GRMZM2G004422;GRMZM2G004259;GRMZM2G004523;GRMZM2G086604;GRMZM2G162535;GRMZM2G002002;GRMZM2G003520;GRMZM2G348956;GRMZM2G097851	GRMZM2G004397;GRMZM2G004422;GRMZM2G004523
1:21756636-21758837	GRMZM2G114055	GRMZM2G114055;GRMZM2G015219;GRMZM2G057086;GRMZM2G154007
1:22497911-22512028	GRMZM2G119104;GRMZM2G457201;GRMZM2G457178;GRMZM2G055025	GRMZM2G119104;GRMZM2G457178;GRMZM2G457201;GRMZM2G373779;GRMZM2G037299
1:22643546-22656536	GRMZM2G055217;GRMZM2G055172;GRMZM2G055025	GRMZM2G055172;GRMZM2G055217;GRMZM2G301885;GRMZM2G007486;GRMZM2G165969
1:22976396-22977792	GRMZM2G140674;GRMZM2G015219;GRMZM2G301885	GRMZM2G015219;GRMZM2G055025;GRMZM2G140674;GRMZM2G301885
1:23562993-23566144	GRMZM2G131793;AC205725.3_FG010;GRMZM2G171073;GRMZM2G028910;GRMZM2G169440	GRMZM2G171073;AC205725.3_FG010;GRMZM2G028910;GRMZM2G047513
1:24733583-24735972	GRMZM2G331638;GRMZM2G071374;GRMZM2G171073;GRMZM2G043396	GRMZM2G331652
1:25621412-25640833	GRMZM2G166603;GRMZM2G091563;GRMZM2G324991;GRMZM2G176375	GRMZM2G166603;GRMZM2G118074;GRMZM2G091511;GRMZM2G091543;GRMZM2G091563;GRMZM2G015804;GRMZM2G324991;GRMZM2G007715;GRMZM5G830250;GRMZM2G431309
1:25876240-25889073	GRMZM2G094444;GRMZM2G015804;GRMZM2G395121	GRMZM2G395121;GRMZM2G015804;GRMZM2G094444;GRMZM2G071374;GRMZM2G055025
1:26198217-26204415	GRMZM2G079823;GRMZM2G098714;GRMZM2G107815;GRMZM2G107805	GRMZM2G069458;GRMZM2G079823
1:27379816-27407698	GRMZM2G407287;GRMZM2G157580;AC197545.3_FG002;AC215605.2_FG007	GRMZM2G157580;GRMZM2G407287;GRMZM2G397754
1:27909978-27918962	GRMZM2G013457	GRMZM2G040561;AC226227.2_FG004;GRMZM2G040121;GRMZM2G166999
1:28641869-28644101	GRMZM2G040828;GRMZM2G036257;GRMZM2G046590	GRMZM2G040828;GRMZM2G153536;GRMZM2G469304;GRMZM2G084940
1:30347592-30350466	GRMZM2G364145;GRMZM2G043470;GRMZM2G049288	GRMZM2G364145;GRMZM5G894029;GRMZM2G043470;GRMZM2G072041
1:30756503-30766943	GRMZM2G012501;GRMZM2G012758	GRMZM2G012501;GRMZM2G153536;GRMZM2G152390;GRMZM2G116846
1:32026721-32029100	GRMZM2G351232;GRMZM2G152447;GRMZM2G152477;GRMZM2G404769;GRMZM2G090274	GRMZM2G351232;GRMZM2G152447;GRMZM2G152477;GRMZM2G152390
1:34320182-34327042	GRMZM2G170336;GRMZM2G170532;GRMZM2G472473;GRMZM2G179907;GRMZM2G443525	GRMZM2G102483;GRMZM2G128444;GRMZM2G072041
1:36158628-36165874	GRMZM2G338691;AC214040.3_FG009;GRMZM2G338702	GRMZM2G338702;GRMZM2G338691;AC214040.3_FG009;GRMZM2G351232
1:36569514-36574827	GRMZM2G344453;GRMZM5G840610;GRMZM5G884432	GRMZM2G344453;GRMZM5G884432;AC209675.3_FG001;GRMZM5G840610
1:37206681-37220347	GRMZM2G408305;GRMZM2G060952;GRMZM2G093305;GRMZM2G042253	GRMZM2G408305;GRMZM2G093305
1:38540913-38555187	GRMZM2G012319;GRMZM2G128444;GRMZM2G012566	GRMZM2G012319;GRMZM2G128444;GRMZM2G012566;GRMZM2G079112
1:39040812-39077687	GRMZM2G160452;GRMZM2G160324;GRMZM2G160198	GRMZM2G160324;GRMZM2G463904;GRMZM2G160198;GRMZM2G043259
1:39405704-39414569	GRMZM2G320960;GRMZM2G057646;GRMZM5G819965;GRMZM2G149756	GRMZM2G320960;GRMZM2G057646;GRMZM2G135337
1:41105789-41111240	GRMZM2G096231;GRMZM2G145275;GRMZM2G428410;GRMZM2G428391;GRMZM2G021095	GRMZM2G428410;GRMZM2G306679;GRMZM2G174644
1:41961241-41971053	GRMZM2G077797;GRMZM5G801409;GRMZM2G160198;GRMZM2G110309	GRMZM2G077797;GRMZM2G044237;GRMZM2G078052
1:42519149-42526811	GRMZM2G338333;GRMZM2G042107	GRMZM2G703561;GRMZM2G042107;GRMZM5G801409;GRMZM2G338333
1:43063754-43068444	GRMZM2G048482;GRMZM2G104534;GRMZM2G070863;GRMZM2G352883	NA
1:44331593-44357124	GRMZM2G158261;GRMZM2G065552;GRMZM2G107731;GRMZM2G107838;GRMZM2G158197;GRMZM2G356338	GRMZM2G158261;GRMZM2G107731;GRMZM2G065552;GRMZM2G158197;GRMZM2G107838;GRMZM2G010306;GRMZM2G307992;GRMZM2G072589
1:45510608-45520369	GRMZM2G087161	GRMZM2G087186;GRMZM2G135456;GRMZM2G153450;GRMZM2G032047
1:45942221-45954549	GRMZM2G007206;GRMZM2G383472;GRMZM2G007080	GRMZM2G007080;GRMZM2G007206;GRMZM2G383472;GRMZM2G308034;GRMZM2G129302
1:46124278-46133793	GRMZM2G030016;GRMZM2G032047;GRMZM2G110000;GRMZM2G032182	GRMZM2G030016;GRMZM2G032047;GRMZM2G110000;GRMZM2G308034;GRMZM2G032182;GRMZM2G006981
1:46547554-46559879	GRMZM2G104373;GRMZM2G104534;GRMZM2G417082;GRMZM2G104464	GRMZM2G104373;GRMZM2G417082;GRMZM2G032182;GRMZM2G144224
1:46857539-46869830	GRMZM2G072589;GRMZM2G010328;GRMZM2G129302;GRMZM2G112524;GRMZM2G010545	GRMZM2G072589;GRMZM2G129302;GRMZM2G010328;GRMZM2G321870;GRMZM5G824629
1:47509050-47521568	GRMZM2G076537;GRMZM2G300692;GRMZM2G169167;GRMZM2G427418;GRMZM2G443655;GRMZM2G156121	GRMZM2G377215;GRMZM2G087507;GRMZM2G030016
1:47910751-47911704	GRMZM5G819965;GRMZM2G122965	GRMZM5G819965;GRMZM2G162783;GRMZM2G422750;GRMZM2G314769;GRMZM2G167336;GRMZM2G180283;GRMZM2G031311;GRMZM2G026930;GRMZM2G054013
1:47993492-47999174	GRMZM2G162755;GRMZM2G422750;GRMZM2G314769;GRMZM2G025832;GRMZM2G151227;GRMZM5G845736;GRMZM2G026930	GRMZM2G162755;GRMZM5G842695;GRMZM2G123029;GRMZM2G126496;GRMZM2G025832;GRMZM2G166767;GRMZM2G447785;GRMZM2G044908
1:50435800-50436944	GRMZM5G878582	GRMZM5G878582;GRMZM2G089720;GRMZM2G511318;GRMZM5G854284
1:52459755-52464419	GRMZM2G009253;GRMZM2G009060;GRMZM2G009690;GRMZM2G300624	NA
1:52759493-52772907	GRMZM2G145008;GRMZM2G174696;GRMZM2G144997;GRMZM2G057408	GRMZM2G145024;GRMZM2G144997
1:54122583-54126497	GRMZM2G454399;GRMZM2G003379;GRMZM2G003424;GRMZM5G819035	GRMZM2G003424;GRMZM2G011598;GRMZM2G358274
1:54342159-54351104	GRMZM2G006477;GRMZM2G008501;GRMZM2G023884;GRMZM2G162544	GRMZM2G006477;GRMZM2G023884;GRMZM2G003379;GRMZM2G084407;GRMZM2G311182
1:55071551-55085687	GRMZM2G016480;GRMZM2G320325;GRMZM2G082836;GRMZM2G018728	GRMZM2G320325;GRMZM2G016480;GRMZM2G016480;GRMZM2G023884;GRMZM2G369884;GRMZM2G033862;GRMZM2G399320
1:55379857-55392910	GRMZM2G100288;AC191012.2_FG001;GRMZM2G009253	GRMZM2G100288;GRMZM2G369884;GRMZM2G011240;GRMZM2G050077;GRMZM2G134109
1:56160986-56164662	GRMZM2G043456;GRMZM2G054916	GRMZM2G353195;GRMZM2G054916;GRMZM2G010196;AC205502.4_FG004
1:56566337-56577784	GRMZM2G043948;GRMZM2G044038	GRMZM2G043948;GRMZM2G044038;GRMZM2G056828;GRMZM2G561273
1:59767232-59771366	GRMZM2G134671	GRMZM2G134671;GRMZM2G311182;GRMZM2G011240;GRMZM2G126795
1:60090302-60104016	GRMZM2G347708;GRMZM2G378907;GRMZM2G462258	GRMZM2G180516;GRMZM2G082034;GRMZM2G467072;GRMZM2G462258
1:60165534-60167698	GRMZM2G144995;GRMZM2G000923;GRMZM2G009232	GRMZM2G144995;GRMZM2G000923;GRMZM2G009232;GRMZM2G308666
1:60263386-60267777	GRMZM2G144868	GRMZM2G144868;GRMZM2G090733;GRMZM2G088166;GRMZM2G000923
1:60397720-60408632	GRMZM2G469162	GRMZM2G469162;GRMZM2G104972;GRMZM2G009232;GRMZM2G424112
1:61450533-61457291	GRMZM2G362281;GRMZM2G061624	GRMZM2G061624;GRMZM5G841053;GRMZM2G102548;GRMZM5G831486;AC204530.4_FG006
1:61700345-61722963	GRMZM2G115975;GRMZM2G115921;GRMZM2G081322;GRMZM2G330650	GRMZM2G115921;GRMZM2G115975;GRMZM5G824201;GRMZM2G160454;GRMZM2G108416
1:61933321-61952866	GRMZM2G081322;GRMZM2G082346;GRMZM2G703582	GRMZM2G081322;GRMZM2G082346;GRMZM2G382569;GRMZM2G703582;GRMZM2G115921;GRMZM2G063498;GRMZM2G703598;GRMZM2G141185
1:62493136-62499914	GRMZM2G108530;GRMZM2G108523;GRMZM2G108416	GRMZM2G108523;GRMZM2G088166;GRMZM2G108530;GRMZM2G107196;GRMZM2G001288;GRMZM2G434131
1:63033948-63050076	GRMZM2G109201;GRMZM5G862071;GRMZM2G040515;AC226368.2_FG006	GRMZM2G109201;AC226368.2_FG006
1:64007959-64026367	GRMZM2G107196;GRMZM2G459563;GRMZM2G330650;AC216247.3_FG005;GRMZM2G026322;AC197387.3_FG004;GRMZM5G894432;GRMZM2G352947;GRMZM2G153683	GRMZM2G107196;GRMZM2G026417;AC197387.3_FG004;AC216247.3_FG001;GRMZM2G139256
1:65736048-65752124	GRMZM2G100497;GRMZM2G353718;GRMZM2G100497;GRMZM2G008649	GRMZM2G100497;GRMZM2G100452
1:67437297-67445491	GRMZM2G107473	GRMZM2G107473;GRMZM2G107499;GRMZM2G370510;GRMZM2G110960
1:68439491-68447607	GRMZM2G120587;GRMZM5G822819	GRMZM2G003530;GRMZM5G866758;GRMZM2G120587;GRMZM5G830250
1:68562563-68571681	GRMZM2G077960;GRMZM2G077897;GRMZM5G828488;GRMZM2G052610	GRMZM2G077960;GRMZM2G077897;GRMZM2G150213;GRMZM2G077991;GRMZM2G038449;GRMZM2G110027;GRMZM2G173030;AC205673.3_FG006;GRMZM2G078806
1:69012820-69020333	GRMZM2G340279;GRMZM2G347808;GRMZM2G340286;GRMZM2G524711	GRMZM2G347808;GRMZM2G046480;GRMZM2G026346
1:70163309-70171559	GRMZM2G117222;GRMZM2G048324;GRMZM2G149224;GRMZM2G136769	GRMZM2G149224
1:72808448-72813788	AC177908.3_FG002	AC177908.3_FG002;GRMZM5G871542;GRMZM2G035557;GRMZM2G096682;GRMZM2G171022
1:73383437-73390968	GRMZM2G172244;GRMZM2G142390;GRMZM2G117930	GRMZM2G172244;GRMZM2G067371;GRMZM2G425430;GRMZM2G416156;GRMZM2G179521
1:76847830-76852123	GRMZM2G084063;GRMZM2G174708	GRMZM2G077316;GRMZM2G068826;GRMZM2G084063;GRMZM2G084587
1:79243571-79249072	GRMZM2G048821;GRMZM2G401374;GRMZM2G017853;GRMZM2G398364	GRMZM2G048821;GRMZM2G056079;GRMZM2G398364;GRMZM2G401374
1:80629983-80632471	AC198380.3_FG001;GRMZM2G087063	AC198380.3_FG001;GRMZM2G087063;GRMZM2G087243;GRMZM2G044126
1:83194672-83195079	NA	GRMZM2G486618;GRMZM2G312693;GRMZM2G027914;GRMZM2G007426;GRMZM2G113512
1:84423294-84430851	GRMZM2G032253;GRMZM2G052685;GRMZM2G132690	GRMZM2G083382;GRMZM2G083173;GRMZM2G032253;GRMZM2G312075;GRMZM5G881568
1:85839805-85844876	GRMZM2G047187;GRMZM5G813670;AC185593.3_FG003;GRMZM2G054304	GRMZM5G813670;GRMZM2G054304;GRMZM2G047187
1:86595238-86610717	GRMZM2G090100;GRMZM5G867121;GRMZM2G424595;GRMZM2G077562;GRMZM2G113761	GRMZM2G424595
1:87629713-87636378	GRMZM5G800518;GRMZM2G026147	GRMZM5G800518;GRMZM2G158682;GRMZM2G137561;GRMZM2G044908
1:88643375-88643988	NA	GRMZM2G351505;GRMZM2G557750;GRMZM2G055101;GRMZM2G044383
1:89295725-89301494	GRMZM2G089121	GRMZM2G061099;GRMZM2G425430;GRMZM2G114893;GRMZM2G047187
1:92247578-92255768	GRMZM2G114707;GRMZM2G114667	GRMZM2G114667;GRMZM2G309248;GRMZM2G163189;GRMZM2G086869;GRMZM2G342246
1:93916271-93920434	GRMZM2G392477;GRMZM2G094639	GRMZM2G392477;GRMZM2G094639;GRMZM2G392524;GRMZM2G003909
1:102095265-102099947	GRMZM2G047781;GRMZM2G070943;GRMZM2G180916;GRMZM2G003318	GRMZM2G047781;GRMZM2G036567
1:105159610-105163620	GRMZM5G868757;GRMZM2G014917	GRMZM5G868757;GRMZM6G685663;GRMZM2G025157;GRMZM2G154565
1:106502687-106506650	AC205500.3_FG002;GRMZM2G012306;GRMZM2G155274;GRMZM2G306079	GRMZM2G351599;GRMZM2G155274;GRMZM2G306079;GRMZM2G171713
1:106850969-106854505	GRMZM2G166979;GRMZM2G012434;GRMZM2G472231;AC191317.3_FG009	GRMZM2G166979;GRMZM2G012434
1:107452995-107464399	GRMZM2G020620;GRMZM2G143625;GRMZM2G321940;GRMZM2G461269	GRMZM2G020620;GRMZM2G321940;GRMZM2G328341;GRMZM2G004696
1:112335846-112344691	GRMZM2G150327;GRMZM2G478212;GRMZM2G034372;GRMZM2G101576;GRMZM2G083475;GRMZM2G474602	GRMZM2G150327;GRMZM2G034372;GRMZM2G084825;GRMZM2G478212
1:119557151-119560898	GRMZM2G163751;GRMZM2G477139;GRMZM2G003909;GRMZM2G458824	GRMZM2G163751;GRMZM2G477139
1:120200617-120202260	GRMZM2G067370;GRMZM2G169931	GRMZM2G009465;GRMZM2G166979;GRMZM2G015767;GRMZM2G301096
1:128017390-128020784	GRMZM2G168479;GRMZM2G015880	GRMZM2G015880;GRMZM2G152981;GRMZM2G168479;GRMZM2G065066;GRMZM2G065298
1:147903476-147908072	GRMZM2G432850;GRMZM2G099909;GRMZM2G057820;GRMZM2G047546	GRMZM2G099909;GRMZM2G044354;GRMZM2G432850
1:148459857-148467960	GRMZM2G135045;GRMZM2G163751	GRMZM2G135045;GRMZM6G924006;GRMZM2G432850;GRMZM2G429873
1:154174241-154180425	GRMZM2G316322;GRMZM2G166234;GRMZM2G454637;GRMZM2G097050;GRMZM2G179281;GRMZM2G476637	GRMZM2G166234
1:155206283-155212357	GRMZM2G065066	GRMZM2G065066;GRMZM2G061704;GRMZM2G041645;GRMZM2G154487
1:156545124-156558571	GRMZM2G119248;GRMZM2G005482;GRMZM2G074393;GRMZM2G003909	GRMZM2G119248
1:157143994-157155381	GRMZM2G076989;GRMZM2G077024;GRMZM2G076911;GRMZM2G315848;GRMZM2G321747	GRMZM2G076989;GRMZM2G077024;GRMZM2G076911
1:158489169-158498846	GRMZM2G062777;GRMZM2G480451;GRMZM5G832908	GRMZM2G062777;GRMZM5G832908;GRMZM2G401700;GRMZM2G141948;GRMZM2G321747
1:161471999-161475822	GRMZM2G028036;GRMZM2G060690;GRMZM2G130755;GRMZM2G132450	GRMZM5G878732;GRMZM2G028036;GRMZM2G132450
1:161790676-161796189	AF546187.1_FG012	GRMZM2G703783;AF546187.1_FG001;AF546187.1_FG007;GRMZM2G132450
1:162442672-162448916	GRMZM2G546081;GRMZM2G476637;GRMZM2G025095	GRMZM2G546081;GRMZM2G476637;GRMZM2G025095;GRMZM2G013619
1:164506443-164510525	AC234520.1_FG005;GRMZM5G836886	AC234520.1_FG005;GRMZM5G852177;GRMZM2G178261;GRMZM2G392791;GRMZM2G052442
1:164519976-164525756	GRMZM5G878058	GRMZM5G878058;GRMZM5G836886;GRMZM6G616789;GRMZM2G069523;GRMZM2G329655
1:165978430-165989617	GRMZM2G003595;AC199487.4_FG003;AC199487.4_FG002;GRMZM2G094390	GRMZM2G003595
1:170864607-170871556	GRMZM2G052619;GRMZM2G052650;GRMZM2G039094;GRMZM2G017405	GRMZM2G052650
1:172140242-172147267	GRMZM2G029262;GRMZM2G127121	GRMZM2G029262;GRMZM2G127121;GRMZM2G467212;GRMZM2G332821;AC205730.3_FG002
1:173231362-173247642	GRMZM2G003635;GRMZM2G003656;GRMZM5G836977;GRMZM2G119339	GRMZM2G003656;GRMZM2G400806
1:174011586-174024596	GRMZM2G381822;GRMZM2G083284	GRMZM2G083284;GRMZM2G381822;GRMZM2G082998;GRMZM2G027331
1:174371405-174378366	GRMZM6G247892;GRMZM2G005260;GRMZM2G141955	GRMZM2G005260;GRMZM2G443308;GRMZM2G470981;GRMZM2G361633
1:174399890-174406757	GRMZM2G099542;GRMZM2G119339;GRMZM2G476637;GRMZM2G012123;AC194609.2_FG003	GRMZM2G099542;GRMZM2G407181;GRMZM2G008250;GRMZM2G082640;GRMZM2G096231
1:175319094-175330024	GRMZM2G022365;GRMZM2G023068	GRMZM2G022365;GRMZM2G024927;GRMZM2G172086;GRMZM2G126220;GRMZM2G091278
1:175920432-175928203	GRMZM2G014709;GRMZM2G180879	GRMZM2G014709;GRMZM2G479539;GRMZM2G088375;GRMZM2G172230
1:176783373-176786326	GRMZM2G703821;GRMZM2G005887;AC203989.4_FG001	GRMZM2G703821;AC203989.4_FG001;GRMZM2G024927;GRMZM2G149751
1:179367612-179374852	GRMZM2G151015;GRMZM2G131254;GRMZM2G131245;GRMZM2G145633	GRMZM2G131254;GRMZM2G151015;GRMZM2G027638;GRMZM2G131245;GRMZM2G461278;GRMZM2G059129;GRMZM2G147243
1:179617766-179629131	GRMZM2G400268;GRMZM2G099366;GRMZM2G067028;GRMZM2G067162;GRMZM2G093809	GRMZM2G400268;GRMZM2G067028;GRMZM2G099366
1:182114227-182131102	GRMZM2G086285;GRMZM2G023791;GRMZM2G023313;GRMZM2G086365;GRMZM2G023591	GRMZM2G023791;GRMZM2G086365;GRMZM2G023906;GRMZM2G023591;GRMZM2G169451;GRMZM2G023313;GRMZM2G023847
1:182310169-182320235	GRMZM2G136366;GRMZM2G093755;GRMZM5G836182;GRMZM2G123489;GRMZM2G136347	GRMZM2G136366;GRMZM2G136347
1:183801446-183811827	GRMZM2G113127;GRMZM6G274034;GRMZM2G113196;GRMZM2G113229	GRMZM6G274034;GRMZM2G113229
1:183833039-183841697	GRMZM5G842306;GRMZM2G113840;GRMZM2G134194;AC234203.1_FG009;GRMZM2G113726	GRMZM5G842306;GRMZM2G113840;GRMZM2G113726;AC211887.3_FG007;GRMZM2G024668;GRMZM2G134194
1:187413874-187434601	GRMZM2G441903;GRMZM2G142597;GRMZM2G142507;GRMZM2G059129	GRMZM2G142507;GRMZM2G142597;GRMZM2G119511;AC233910.1_FG002
1:187670727-187680295	GRMZM2G132623;GRMZM2G132704	GRMZM2G132623;GRMZM2G104307;GRMZM2G132704;GRMZM2G118919;GRMZM2G132607;GRMZM2G451147
1:188092997-188107582	AC234203.1_FG010;AC234203.1_FG011;GRMZM2G118919	AC234203.1_FG010;GRMZM2G150489;GRMZM5G879527;GRMZM5G847707
1:189385273-189393719	GRMZM2G124557;GRMZM2G701576;GRMZM2G055992;GRMZM2G074270	GRMZM2G124557;GRMZM2G172723;GRMZM2G055992;GRMZM2G124638
1:189626519-189631763	GRMZM2G168893;GRMZM2G168849;GRMZM2G087222;GRMZM2G059129;GRMZM2G098179	GRMZM2G168893;GRMZM2G087222
1:191613301-191619075	GRMZM2G337191;GRMZM2G337190	GRMZM2G337190;GRMZM2G337191;GRMZM2G132780;GRMZM2G096806
1:193072266-193078464	GRMZM2G554475;AC212685.3_FG001;GRMZM2G329909;GRMZM2G703858;GRMZM2G050556;GRMZM5G896294	GRMZM2G012453
1:193279305-193288112	GRMZM5G872373;GRMZM5G866884;GRMZM5G855396;GRMZM2G083725	GRMZM2G424241;GRMZM5G894518
1:193898531-193910731	GRMZM2G114816;GRMZM2G165301;GRMZM2G114739;GRMZM2G114841;GRMZM2G126922;GRMZM2G421579	GRMZM2G114816;GRMZM2G114841
1:194758677-194771866	GRMZM2G135654;GRMZM2G436319;GRMZM2G135617;GRMZM2G171111	GRMZM5G886044;GRMZM2G436319;GRMZM2G135617
1:195787187-195812710	GRMZM5G814441;GRMZM5G872204;GRMZM2G080565	GRMZM5G814441;GRMZM5G872204;GRMZM2G080565;GRMZM2G020631;GRMZM5G882527;GRMZM2G080565
1:196236270-196247249	GRMZM2G053027	GRMZM2G053027;GRMZM2G353485;GRMZM2G452523;GRMZM2G103628
1:196277693-196289045	GRMZM2G107756;GRMZM2G153823;GRMZM2G006207;GRMZM2G153945;GRMZM5G808613	GRMZM2G107756;GRMZM2G006207;GRMZM2G153945;GRMZM2G153823;GRMZM2G353485;GRMZM2G452523
1:196458792-196463361	GRMZM2G069594;GRMZM2G452523	GRMZM2G332294;GRMZM2G069476;GRMZM2G452523;GRMZM2G479318;GRMZM5G866423
1:200035449-200051526	GRMZM2G442763;GRMZM2G141634;GRMZM2G141607;GRMZM2G436593;GRMZM5G884407	GRMZM2G442763;GRMZM2G141634;GRMZM2G016210;GRMZM2G413774
1:200315270-200322440	GRMZM5G889620;GRMZM5G865811	GRMZM5G889620;GRMZM5G865811;GRMZM2G082640;GRMZM2G436593
1:201502411-201525818	GRMZM2G115750;GRMZM5G899800;GRMZM2G318803;GRMZM2G416069	GRMZM2G115750;GRMZM5G899800
1:204297223-204304165	GRMZM2G023059;GRMZM2G022866;AC234528.1_FG005;GRMZM2G103258;GRMZM2G179677	GRMZM2G103258;AC234528.1_FG004;GRMZM2G022866;GRMZM2G456217;AC234528.1_FG006;GRMZM2G057608;GRMZM2G337905
1:204475111-204481846	AC234528.1_FG004;GRMZM2G103197	AC234528.1_FG005;GRMZM2G103197;GRMZM2G049057;GRMZM2G049759;GRMZM2G104516
1:206242043-206245941	NA	GRMZM2G095579;AC190560.2_FG002;GRMZM2G143917;GRMZM5G881779
1:206304010-206310626	GRMZM2G158890;GRMZM2G095579;GRMZM2G143917;GRMZM2G460383	GRMZM2G342687
1:207212690-207226788	GRMZM2G037650;GRMZM2G303149;GRMZM2G037655;GRMZM2G089528;GRMZM2G148281	GRMZM2G037650;GRMZM2G037655;GRMZM2G037655;GRMZM2G325026
1:211664650-211672267	GRMZM2G160927	GRMZM2G078569;GRMZM2G043819;GRMZM2G135068;GRMZM2G124307;GRMZM2G067235
1:212238779-212243343	GRMZM2G067067;GRMZM2G078569;GRMZM2G139360;GRMZM2G130605	GRMZM2G160927;GRMZM2G043819
1:212531838-212536416	GRMZM2G094083;GRMZM2G043819;GRMZM2G462433	GRMZM2G139360;GRMZM2G094083;GRMZM2G462433;GRMZM2G045226
1:213784489-213785535	NA	GRMZM2G082174;GRMZM2G082257;GRMZM2G069656;GRMZM2G079123
1:216924089-216930970	GRMZM2G142249;GRMZM2G169227;GRMZM2G141214;GRMZM2G056815	GRMZM2G142249;GRMZM2G169227
1:220143001-220153185	GRMZM2G081148	GRMZM2G469523;GRMZM2G136439;GRMZM2G111975;GRMZM2G017337;GRMZM2G001663
1:220253459-220257677	GRMZM2G045688;GRMZM2G032351;GRMZM2G064193;GRMZM5G829103	GRMZM2G045688;GRMZM2G032351;GRMZM2G074094;GRMZM2G415062
1:221792047-221796490	GRMZM2G044269;GRMZM2G163437;GRMZM2G450163;GRMZM2G122706	GRMZM2G450163
1:224102096-224105535	GRMZM5G886799	GRMZM5G886799;AC210173.4_FG005;GRMZM2G414727;GRMZM2G109120
1:224437223-224446844	GRMZM2G114570;GRMZM2G414727;AC212023.4_FG004;AC213521.3_FG005;GRMZM2G131683;GRMZM2G001850	GRMZM2G114570;GRMZM2G063679;GRMZM5G874562;GRMZM2G517884
1:224846971-224848268	AC212023.4_FG006;GRMZM2G414848;GRMZM2G113062;AC212023.4_FG004	GRMZM2G113053
1:225548830-225563330	GRMZM2G045027;GRMZM2G460012;GRMZM2G056431;GRMZM2G171559	GRMZM2G056431;GRMZM2G045027
1:225922994-225932356	GRMZM2G129135;GRMZM2G129007	GRMZM2G081148;GRMZM2G129135;GRMZM2G129007;GRMZM2G129266
1:226231081-226238476	GRMZM5G856734;GRMZM5G869779;GRMZM5G882228;GRMZM2G414727;AC213521.3_FG005;GRMZM2G125617;GRMZM2G176713;GRMZM2G438386;GRMZM2G026406	GRMZM5G856734;GRMZM5G882228;GRMZM5G869779;GRMZM2G170699;GRMZM2G131817;AC213521.3_FG005;GRMZM2G131723
1:226610841-226622962	GRMZM2G131623;GRMZM2G131591;GRMZM2G131618;GRMZM2G135849;GRMZM2G131769;GRMZM5G821828	GRMZM2G131623;GRMZM5G821828;GRMZM2G131769;GRMZM2G131618
1:226679607-226684550	GRMZM2G135866	GRMZM2G131591;GRMZM2G135849;GRMZM2G135866;GRMZM2G131618
1:226817949-226839736	GRMZM5G821828;GRMZM2G135688	GRMZM2G135866;GRMZM2G135688;GRMZM5G825935;GRMZM2G134049;AC159612.1_FG007;GRMZM2G108694
1:226982897-226985918	GRMZM2G009735	GRMZM2G009735;GRMZM5G821828;GRMZM2G350225;GRMZM2G135849
1:227176884-227178908	GRMZM5G861997;GRMZM2G163409;GRMZM2G045808;GRMZM2G152123	GRMZM2G449133
1:227310978-227316233	NA	GRMZM2G449133;GRMZM2G449083;GRMZM2G162829;GRMZM2G018849
1:227428539-227431016	NA	GRMZM5G855891;GRMZM5G825935;GRMZM2G703928;GRMZM2G449133
1:227498396-227513657	AC208440.3_FG003;GRMZM2G036455	GRMZM2G036455;GRMZM2G095126;GRMZM2G045699;GRMZM2G113167
1:228616275-228632081	GRMZM5G888696;GRMZM5G832380;AC206217.2_FG006	GRMZM5G877815;GRMZM5G832380;GRMZM2G017730;GRMZM5G888696
1:228777623-228781648	GRMZM2G028335;GRMZM2G443836	GRMZM2G028335;GRMZM2G443836;GRMZM2G428765;GRMZM2G160523
1:230182012-230184707	AC192362.3_FG002;AC192362.3_FG003;GRMZM2G131723;GRMZM2G031280	AC192362.3_FG002
1:230262310-230272700	NA	GRMZM2G131815;GRMZM2G131723;GRMZM2G431412;GRMZM2G083759
1:230428719-230434354	GRMZM2G131723;GRMZM2G027462;GRMZM2G131815;GRMZM2G327605;GRMZM2G131683;GRMZM2G162508;GRMZM2G003186;GRMZM2G431412	GRMZM2G027462;GRMZM2G003186
1:231242459-231248793	GRMZM2G042598;GRMZM2G167438;GRMZM2G042704	GRMZM2G042598;GRMZM2G042704;GRMZM2G085974;GRMZM2G465734;GRMZM2G019641
1:233516780-233522227	GRMZM2G001764;GRMZM2G001812;GRMZM2G001676;GRMZM2G170699	GRMZM2G001764;GRMZM2G001812
1:234846024-234848865	GRMZM2G019641;GRMZM2G085974;GRMZM5G846399;GRMZM2G116526	GRMZM2G116526;GRMZM5G846399
1:235546685-235550567	GRMZM2G144782;GRMZM2G145107	GRMZM2G144782;GRMZM2G380286;GRMZM2G057646;GRMZM2G104088
1:238522746-238525190	NA	GRMZM2G327605;GRMZM2G312165;GRMZM2G038833;GRMZM2G038898
1:238663713-238668184	GRMZM2G164018;GRMZM2G038898	GRMZM2G164018;GRMZM2G327605;GRMZM5G813143;GRMZM2G038898;AC205471.4_FG008
1:239887513-239888733	NA	AC233900.1_FG002;GRMZM5G827939;GRMZM2G433446;GRMZM2G127421;GRMZM2G373040
1:240331877-240335027	GRMZM2G035664;GRMZM2G017237;GRMZM2G171736;GRMZM2G056989;GRMZM2G045503	GRMZM2G035664;GRMZM2G070323;GRMZM2G068328;GRMZM2G171736
1:241426918-241431720	GRMZM2G035594;GRMZM2G119496;GRMZM2G520535	GRMZM2G148726;GRMZM2G417485;GRMZM2G035594;GRMZM2G016241;GRMZM2G037345;GRMZM2G012611
1:241565736-241567632	GRMZM2G395094	GRMZM2G520535;GRMZM2G064590;GRMZM2G131817;GRMZM2G080281;GRMZM5G887426;GRMZM2G348866;GRMZM2G146965
1:244814995-244830874	GRMZM2G024624;GRMZM2G024705;GRMZM2G350319	GRMZM2G024624;GRMZM2G024705;AC210202.3_FG008;GRMZM2G139744;GRMZM2G024680
1:246523144-246534143	GRMZM2G011269;GRMZM2G011559;GRMZM2G011832;GRMZM2G094510;GRMZM2G175273	GRMZM2G011269;GRMZM2G110304;GRMZM2G011559;GRMZM2G011832;GRMZM2G012071
1:246870327-246883790	GRMZM2G034503;GRMZM2G034417;GRMZM2G382794	GRMZM2G034417;GRMZM2G034503;GRMZM5G821828;GRMZM2G174549
1:247673900-247691073	GRMZM2G140594;GRMZM2G140602;GRMZM2G074863	GRMZM2G140594;GRMZM2G140602;GRMZM2G027451;GRMZM2G408967;GRMZM2G058227;GRMZM2G072091
1:248178742-248185237	GRMZM2G110328;GRMZM2G110304;GRMZM2G074863;GRMZM2G110298;GRMZM2G090217	GRMZM2G110304;GRMZM2G120621;GRMZM2G110328;GRMZM2G092899;GRMZM2G011559
1:248908241-248914562	GRMZM2G074024;GRMZM2G074254;GRMZM2G074193	GRMZM2G074193;GRMZM2G074254;GRMZM2G103610;GRMZM2G335814
1:250122707-250137440	GRMZM2G115260;GRMZM2G157456;GRMZM2G457370	GRMZM2G115260;GRMZM2G457370;GRMZM2G157456;GRMZM2G157470
1:250355087-250364146	GRMZM2G023392;GRMZM2G324276	GRMZM2G023392;GRMZM2G342327;GRMZM2G121293;AC197377.3_FG001
1:251149636-251157479	GRMZM5G859316;GRMZM2G094510	GRMZM2G131012;GRMZM2G080828;GRMZM2G103610;GRMZM2G082686
1:252850118-252877223	GRMZM2G066801;AC207347.3_FG005;GRMZM2G366584	GRMZM2G066801;GRMZM2G366584;AC207347.3_FG005;GRMZM2G111679
1:253853040-253859732	GRMZM2G043127	GRMZM2G701459;GRMZM2G043127;GRMZM2G099056;GRMZM2G043191
1:255144287-255147451	GRMZM2G081915;GRMZM2G154320	GRMZM2G081953;GRMZM2G081915;GRMZM2G172506;GRMZM2G015645;GRMZM2G399338
1:263256101-263275976	GRMZM2G704021;GRMZM2G097109;GRMZM2G097164;GRMZM2G397836;AC210023.3_FG015;GRMZM2G097137	GRMZM2G397836;GRMZM2G097109;GRMZM2G097164;GRMZM2G704021;GRMZM2G097137
1:264563669-264598585	GRMZM2G036640;GRMZM2G033787;GRMZM2G037164;GRMZM2G135966;GRMZM2G009368;GRMZM2G036505;GRMZM2G033619;GRMZM2G467893	GRMZM2G036640;GRMZM2G033787;GRMZM2G037152;GRMZM2G109056
1:265018690-265033463	GRMZM2G346263;GRMZM2G044557;GRMZM2G091964;GRMZM2G044060	GRMZM2G346263;GRMZM2G143160
1:267613046-267614624	GRMZM2G009544;GRMZM5G865999;GRMZM5G800853;GRMZM5G899512	GRMZM2G020357;GRMZM5G800853
1:270191426-270195700	GRMZM2G047038	GRMZM2G047038;GRMZM2G150166;GRMZM2G447218;GRMZM2G017709
1:272285121-272287503	GRMZM2G049349;GRMZM2G061442;GRMZM2G137891;GRMZM2G079915	GRMZM2G137891;GRMZM2G061442
1:272639441-272643495	GRMZM5G829928;GRMZM2G359217;GRMZM2G058884;GRMZM2G039610	NA
1:273848041-273853605	GRMZM2G131575	GRMZM5G894340;GRMZM2G131575;GRMZM2G050512;GRMZM2G358830
1:274776175-274803269	GRMZM2G301071;GRMZM2G001869;GRMZM2G095511;AC155434.2_FG003;GRMZM2G018487;GRMZM2G169825;GRMZM2G018487;GRMZM2G472226	GRMZM2G095511;GRMZM2G013524;GRMZM5G877929;GRMZM5G877929;GRMZM2G001869;GRMZM2G018487
1:275151322-275161047	GRMZM2G149775	GRMZM2G149923;GRMZM2G149775;GRMZM2G377131;GRMZM2G155312
1:275735613-275761388	GRMZM2G078416;GRMZM2G078275;GRMZM2G377131;GRMZM2G078252	GRMZM2G078275;GRMZM5G856366;GRMZM2G078252;GRMZM2G065596;GRMZM2G469502;GRMZM2G131629;GRMZM2G377131;GRMZM2G141667;GRMZM2G128617
1:276270969-276285998	GRMZM2G010052;GRMZM2G009843;GRMZM2G010037;GRMZM2G456690	GRMZM2G010052;GRMZM2G456690;GRMZM2G009843;GRMZM2G010037
1:276604034-276608675	GRMZM2G146000;GRMZM2G145974;GRMZM2G421500;GRMZM2G074501	GRMZM2G146000;GRMZM2G063082;GRMZM2G145974
1:276740096-276769664	GRMZM2G177928;GRMZM2G177867;GRMZM2G177974;GRMZM2G025936;GRMZM2G145974	GRMZM2G177867;GRMZM2G177928;GRMZM2G159295;GRMZM2G145974
1:276876238-276885115	GRMZM2G164249;GRMZM2G120484;GRMZM2G421500;GRMZM2G025936	GRMZM2G164249;GRMZM2G025936;GRMZM2G120484;GRMZM2G017186;GRMZM2G421500
1:277085012-277087200	GRMZM2G464782;GRMZM2G057935	GRMZM2G057935;GRMZM2G083677;GRMZM2G032962;GRMZM2G024051
1:278100285-278101670	GRMZM2G328224;GRMZM2G351582;GRMZM2G058032;AC234157.1_FG002	GRMZM2G328224
1:279633400-279643101	GRMZM2G047422;GRMZM2G047456;GRMZM2G091578;GRMZM5G892361	GRMZM2G047456
1:280271403-280275829	GRMZM2G496350	GRMZM5G886709;GRMZM2G496350;GRMZM2G400714;GRMZM6G039492
1:280559553-280574364	GRMZM2G107798;GRMZM2G174638;GRMZM2G037617	GRMZM2G107798;GRMZM2G107689;GRMZM2G107645;GRMZM2G107818
1:280894413-280901093	GRMZM2G072682;GRMZM2G072814	GRMZM2G072682;GRMZM2G072653;GRMZM2G072814;GRMZM5G843914
1:281951820-281956870	GRMZM2G177432;GRMZM2G128256;GRMZM2G084421;GRMZM2G361220	GRMZM2G084421;GRMZM2G177432;GRMZM2G128256;GRMZM2G143204;GRMZM2G568478
1:282743188-282752651	GRMZM2G072806;GRMZM2G122139;GRMZM2G367092;GRMZM2G058414	GRMZM2G122139
1:282855981-282864552	GRMZM2G067964;GRMZM2G068028;GRMZM2G122139;GRMZM2G068158	GRMZM2G067964;GRMZM2G068028;GRMZM2G068158;GRMZM2G163157
1:282962632-282970641	GRMZM2G170727	GRMZM2G170727;GRMZM2G065214;GRMZM2G065083;GRMZM6G477257
1:283154042-283162026	GRMZM2G068179;GRMZM2G472827;GRMZM6G477257;GRMZM2G065214;GRMZM2G458533	GRMZM2G065083;GRMZM2G170727;GRMZM2G399858;GRMZM2G083253
1:283933230-283935751	GRMZM2G454889	GRMZM2G152921;GRMZM2G454889;GRMZM2G038494;GRMZM2G098377
1:284129874-284133899	GRMZM2G568478;GRMZM2G108833;GRMZM2G407683;GRMZM2G145950;GRMZM2G099944;GRMZM2G069772;GRMZM2G542227	GRMZM2G568478;GRMZM2G108833;GRMZM2G108807;GRMZM2G407683;GRMZM2G568484;GRMZM2G145950;GRMZM2G099944;GRMZM2G069772
1:285132793-285142853	GRMZM2G361220;GRMZM2G038964;GRMZM2G058261;GRMZM2G072806;GRMZM2G519210;GRMZM2G172647	GRMZM2G058261;GRMZM2G125504;GRMZM2G361220;GRMZM2G125504
1:285196046-285218140	GRMZM2G058584;GRMZM2G058734;GRMZM2G058872;GRMZM2G058414;GRMZM2G058760;AC205057.3_FG004;GRMZM2G002128	GRMZM2G058584;GRMZM2G058872;GRMZM2G058734;GRMZM2G058760;GRMZM2G058496;GRMZM2G152921;GRMZM2G477314
1:285276914-285292033	GRMZM2G039906;GRMZM5G846235;GRMZM2G058872;GRMZM2G051262	GRMZM2G040145;GRMZM5G846235
1:285838594-285856774	GRMZM2G414540;GRMZM2G433557;GRMZM2G116126;GRMZM5G888196;AC177936.6_FG008;GRMZM2G704093	GRMZM2G116126
1:286916408-286934634	GRMZM2G120596;GRMZM2G120674;GRMZM2G422259;GRMZM2G120657	GRMZM2G422259;GRMZM2G120596;GRMZM2G496350;GRMZM2G003917
1:287541587-287550219	GRMZM2G046430;GRMZM2G073429;GRMZM2G170851;GRMZM2G170338	GRMZM2G170851;GRMZM2G073429;GRMZM2G046430
1:288925370-288938071	GRMZM2G053023;GRMZM2G312091;GRMZM2G039592;GRMZM2G311961	GRMZM2G053023;GRMZM2G311961;GRMZM2G039592;GRMZM2G312091
1:289339284-289358734	GRMZM2G049687;GRMZM2G049790;GRMZM2G049906;GRMZM2G049790	GRMZM2G049687;GRMZM2G049790;GRMZM2G036605;GRMZM2G049888;GRMZM2G164020
1:289632569-289647612	GRMZM2G176662;GRMZM2G176774;GRMZM2G176630	GRMZM2G176630;GRMZM2G176662;GRMZM2G016150;GRMZM2G141244
1:290174661-290199472	GRMZM2G062289;GRMZM2G062357;GRMZM2G062394;GRMZM2G029396;GRMZM2G081943	GRMZM2G062357;GRMZM2G062289;GRMZM2G062394;GRMZM2G096241;GRMZM2G156129;GRMZM2G457544;AC209206.3_FG014;GRMZM2G349745
1:290295083-290304154	GRMZM2G170489;GRMZM2G170457;GRMZM5G809195;GRMZM2G073197	GRMZM2G170489;GRMZM2G082664;GRMZM2G170457;GRMZM2G107757
1:293214218-293243042	GRMZM2G361210;GRMZM2G061662;GRMZM2G061626;GRMZM2G095144	GRMZM2G148370;GRMZM2G361210;GRMZM2G061662;GRMZM2G061626
1:294210096-294215241	GRMZM2G045781;GRMZM2G045921;AC233788.2_FG002;GRMZM2G177445	GRMZM2G045781;GRMZM2G045921;GRMZM6G073656
1:295097782-295101399	GRMZM2G122148;GRMZM2G139041;GRMZM2G139123;GRMZM2G477609	GRMZM2G177438
1:295140755-295152569	GRMZM2G122045	GRMZM2G122045;GRMZM2G122148;GRMZM2G139123;GRMZM5G860632;GRMZM2G165188;GRMZM2G113158
1:295385164-295392250	GRMZM5G840909;GRMZM5G882418;GRMZM2G061626	GRMZM5G840909;GRMZM2G142097;GRMZM5G882418;GRMZM5G854533
1:295614009-295620140	GRMZM2G156516;GRMZM2G156459;GRMZM2G156565	GRMZM2G156459;GRMZM2G156516;GRMZM2G156565;GRMZM2G119755;GRMZM2G167428;GRMZM5G840909
1:295841408-295850296	GRMZM2G458533;GRMZM2G466984;GRMZM2G701448;GRMZM2G114673;GRMZM2G127309	GRMZM2G114673;GRMZM2G114692;GRMZM2G114775;GRMZM2G466984;GRMZM2G449197
1:296076941-296106406	GRMZM2G351160;GRMZM2G053916;GRMZM2G053299;GRMZM2G053458	GRMZM2G053458;GRMZM2G351160;GRMZM2G053803;GRMZM5G860632;GRMZM2G316148;GRMZM2G053916;GRMZM2G156459;GRMZM2G094388;GRMZM2G093239;GRMZM5G860632;GRMZM2G072671
1:296282028-296285923	GRMZM5G874478;GRMZM2G127309;GRMZM2G168016;GRMZM2G053299	GRMZM5G874478;GRMZM2G053299;GRMZM5G821637
1:296848002-296854956	GRMZM2G170137;GRMZM2G470422;GRMZM2G338809;GRMZM2G114992	GRMZM2G470422;GRMZM2G170137
1:296967889-296987854	GRMZM5G881369;GRMZM5G891724;AC217358.3_FG005;AC217358.3_FG003	AC217358.3_FG003;GRMZM5G881369;AC217358.3_FG005;GRMZM5G891724
1:297245064-297259607	GRMZM2G304638;GRMZM2G304657;GRMZM2G009546;AC217358.3_FG010;GRMZM5G836729	GRMZM2G304638;GRMZM2G304657
1:297375947-297384694	GRMZM2G155935;GRMZM2G155980;GRMZM2G082390;AC234180.1_FG002	GRMZM2G155935;GRMZM2G155980;GRMZM2G304638;GRMZM2G369815
1:297451739-297458477	GRMZM2G369912;GRMZM5G821637	GRMZM5G865162;GRMZM2G369815;GRMZM2G369945;GRMZM2G056393;GRMZM2G369912
1:298054525-298057178	GRMZM2G100920	GRMZM2G100920;GRMZM2G134054;GRMZM2G159353;GRMZM2G338809
1:298205956-298219929	GRMZM2G123920;GRMZM2G123843;GRMZM2G123901	AC217358.3_FG007;GRMZM2G105321;GRMZM2G123843;GRMZM2G123901;GRMZM2G159353
1:298659178-298667058	GRMZM2G058568;AC191009.3_FG004;GRMZM2G058511	GRMZM2G058511;GRMZM2G422649;GRMZM5G821637;GRMZM2G058568
1:299041930-299049118	GRMZM2G422649;GRMZM2G422671	GRMZM2G422671;GRMZM2G422649;GRMZM2G143235;GRMZM2G422670
1:299193345-299208996	GRMZM2G176612;GRMZM2G590033	GRMZM2G590033;GRMZM2G479249;GRMZM2G176612;GRMZM2G347956;GRMZM2G083717;GRMZM2G100020
1:299484484-299498166	GRMZM2G138053;GRMZM2G137968;GRMZM2G137968	GRMZM2G138053;GRMZM2G137968;GRMZM2G304638;GRMZM2G083717;GRMZM2G024705;GRMZM2G068259
1:300501939-300526620	GRMZM2G377487;GRMZM2G077596;AC177899.2_FG009	GRMZM2G377487;GRMZM2G077596;GRMZM2G077596;GRMZM2G391815;GRMZM2G036169
2:1267243-1293236	GRMZM2G052178;GRMZM2G348959;AC190792.2_FG006;GRMZM2G155877;GRMZM2G348956	GRMZM2G052178;GRMZM2G348959;GRMZM2G051917;AC190792.2_FG006;GRMZM2G155877;GRMZM2G348956;GRMZM2G160996;GRMZM5G857303;GRMZM2G051974;GRMZM2G009448
2:1538697-1571156	GRMZM2G084252;GRMZM2G160527;GRMZM2G160683;GRMZM2G084327;AC190792.2_FG006;GRMZM2G018595;GRMZM2G033406	GRMZM2G160702;GRMZM2G084252;GRMZM6G915669;GRMZM2G084327;GRMZM2G150098;GRMZM2G149905;GRMZM2G160527;GRMZM2G444874
2:1718332-1729919	GRMZM2G436199;GRMZM2G084819;GRMZM2G436214;GRMZM2G137574	GRMZM2G084819;GRMZM2G436199;GRMZM2G436214
2:2036802-2063507	GRMZM2G343317;GRMZM2G040513;GRMZM2G040300;GRMZM5G843893;GRMZM2G084327	GRMZM2G040627;GRMZM2G343317;GRMZM2G040513;GRMZM2G040247
2:2105497-2123131	GRMZM2G145816;GRMZM2G145825;GRMZM6G041832	GRMZM2G145816;GRMZM2G145775;GRMZM6G041832;GRMZM2G020843;GRMZM2G068059
2:2540914-2557146	GRMZM2G009994;GRMZM2G010435;GRMZM2G064967	GRMZM2G009994;GRMZM2G010257;GRMZM2G010435;GRMZM2G107187
2:2808326-2813611	NA	GRMZM2G102450;GRMZM2G102471;GRMZM2G102349;GRMZM2G042660
2:3083812-3100154	GRMZM2G043932;GRMZM2G070287;GRMZM2G070389;GRMZM2G071034;GRMZM2G043932	GRMZM2G070287;GRMZM2G371944;GRMZM2G071034;GRMZM2G070389;GRMZM2G703944;GRMZM2G092442
2:3181196-3193626	GRMZM2G119941;GRMZM5G802365;GRMZM2G119916;GRMZM2G071333;GRMZM2G035370	GRMZM2G119941;GRMZM2G119916;GRMZM5G802365;GRMZM2G119773
2:4164810-4184380	GRMZM2G039345;GRMZM2G039532;GRMZM2G391746;GRMZM2G039477;GRMZM2G039588	GRMZM2G039532
2:4693258-4706557	GRMZM2G086801;GRMZM2G086920;GRMZM2G086577	GRMZM2G086801;GRMZM2G386525;GRMZM2G086920;GRMZM2G033219;GRMZM2G097504
2:4839328-4846014	GRMZM2G033219;GRMZM2G033430	GRMZM2G033430;GRMZM2G033219;GRMZM2G086577;GRMZM2G521862;GRMZM2G092590
2:5568680-5569941	NA	GRMZM2G174917;GRMZM2G174926;GRMZM2G174784;GRMZM2G061492
2:5831574-5857621	GRMZM5G882708;GRMZM2G071119;GRMZM5G892758;GRMZM2G429213	GRMZM5G882708;GRMZM2G071310;GRMZM2G071206;GRMZM5G892758;GRMZM5G840955
2:5927699-5935789	GRMZM2G070881;GRMZM2G071206	GRMZM2G070881;GRMZM2G372102;GRMZM2G071163;GRMZM2G174784;GRMZM2G004092;GRMZM5G899080;GRMZM2G026780
2:6019763-6059636	GRMZM2G023071;GRMZM2G023037;GRMZM2G022192;GRMZM2G022836;GRMZM2G022563;GRMZM2G413796;GRMZM2G021635;GRMZM2G021635;GRMZM5G876898;GRMZM2G021378;GRMZM2G040493	GRMZM2G023071;GRMZM2G022836;GRMZM2G022563;GRMZM5G846550;GRMZM2G022192;GRMZM2G021635;GRMZM2G023037;GRMZM2G023037;GRMZM2G023921
2:6468241-6487453	GRMZM2G305007;GRMZM2G061745;GRMZM2G004352;GRMZM2G004305;GRMZM2G004590	GRMZM2G004352;GRMZM2G004305;GRMZM5G866678;GRMZM2G004590
2:6974122-7004605	GRMZM2G406977;GRMZM2G106056;GRMZM2G106245;GRMZM2G106413;GRMZM2G106384;GRMZM2G106105	GRMZM2G106413;GRMZM2G106245;GRMZM2G406977;GRMZM2G106105;GRMZM2G454511;GRMZM2G106384;GRMZM2G106445;GRMZM2G138782
2:8909958-8926752	GRMZM5G876898;GRMZM2G076539;GRMZM2G076239;GRMZM5G853854;GRMZM2G043862;GRMZM5G823824	GRMZM5G876898;GRMZM2G076239;GRMZM2G076539;GRMZM5G823824;GRMZM2G156529
2:9360866-9367110	AC204641.5_FG001;GRMZM2G004521;GRMZM2G165007;GRMZM2G380518	GRMZM2G004521;AC204641.5_FG001;GRMZM2G165007;GRMZM2G158316;GRMZM2G165060
2:9964919-9981107	GRMZM2G007914;GRMZM2G008060;GRMZM2G049538;GRMZM2G135568;GRMZM2G098214	GRMZM2G007914;GRMZM2G007157;GRMZM2G008060
2:10371937-10379049	GRMZM2G135018;GRMZM2G148220;GRMZM2G005107;GRMZM2G005155;GRMZM5G817886	GRMZM2G005107
2:10478281-10497099	GRMZM2G045331;GRMZM2G044629;GRMZM2G044800;GRMZM5G817886	GRMZM2G306374;GRMZM2G045331;GRMZM2G044800;GRMZM2G044629
2:10518596-10526442	GRMZM2G345667;GRMZM2G044629;GRMZM2G049538;GRMZM2G045849	GRMZM2G345667
2:10537471-10546413	GRMZM2G046070;GRMZM2G148220;GRMZM2G093632;GRMZM2G135018	GRMZM2G046070;GRMZM2G345700;GRMZM5G856881;GRMZM5G868433
2:10656017-10661658	GRMZM2G098214;GRMZM2G098187;GRMZM2G032282	GRMZM2G098214;GRMZM2G032282;GRMZM2G386138;GRMZM2G120661
2:10670456-10680214	GRMZM2G121063;GRMZM2G102088;GRMZM5G870342;GRMZM2G025105	GRMZM5G870342;GRMZM2G038780
2:11058177-11065000	GRMZM2G111232	GRMZM2G102088;GRMZM2G111232;GRMZM2G177263;GRMZM2G401339;GRMZM2G168378
2:11365389-11394264	GRMZM5G870080;GRMZM2G330422;GRMZM2G040493;GRMZM2G040878;GRMZM2G130889;GRMZM2G040672;GRMZM2G359786;GRMZM2G180190;GRMZM2G035685;GRMZM2G106960	GRMZM5G870080;GRMZM2G040878;GRMZM2G330422;GRMZM2G040493;GRMZM2G040672;GRMZM2G040920;GRMZM2G359786;GRMZM2G005155;GRMZM2G171210;GRMZM5G859107
2:11400003-11406719	GRMZM5G851753;GRMZM5G863846;GRMZM2G040672;GRMZM2G040920;GRMZM2G075485;GRMZM2G000397;GRMZM2G337532	GRMZM2G130889;GRMZM5G851753;GRMZM5G863846;GRMZM2G175362;GRMZM2G040920
2:11545564-11550120	GRMZM2G113373	GRMZM2G175362;GRMZM2G071907;GRMZM2G040920;GRMZM2G072690
2:12074309-12078171	GRMZM2G455978;GRMZM2G156365;GRMZM2G000397;GRMZM2G156356	GRMZM2G156356;GRMZM2G156348;GRMZM2G359331
2:12104059-12113309	GRMZM2G156348;GRMZM2G156227;GRMZM2G456132;GRMZM2G041223	GRMZM2G455978;GRMZM2G156227;GRMZM2G175447;GRMZM2G091191;GRMZM2G040672
2:12345588-12364711	GRMZM2G125679;GRMZM2G125704;GRMZM2G176225;GRMZM2G125728	GRMZM2G125679;GRMZM2G125728;GRMZM2G313020;GRMZM2G180160
2:12905267-12915198	GRMZM2G463267;GRMZM2G162230;GRMZM2G025720;GRMZM2G455978	GRMZM2G463267;GRMZM2G162230;GRMZM2G463280;GRMZM2G057743
2:13457432-13460154	GRMZM2G359331;GRMZM2G013524;GRMZM2G059689;GRMZM2G047042	GRMZM2G359331;GRMZM2G013524
2:13877194-13886962	GRMZM6G815941;GRMZM2G024517	GRMZM2G032554;GRMZM2G032260;GRMZM6G815941;GRMZM2G115280
2:14537701-14560607	GRMZM2G016705;GRMZM2G017197;GRMZM2G314412;GRMZM2G314396;GRMZM2G146866;GRMZM2G129399;GRMZM2G032260;GRMZM2G359331	GRMZM2G314386;GRMZM2G386125;GRMZM2G314412;GRMZM2G016705;GRMZM2G447876;GRMZM2G318527;GRMZM2G310465;GRMZM2G032260;GRMZM2G170509
2:14726198-14732993	GRMZM2G421279;GRMZM2G421256	GRMZM2G421279;GRMZM2G421256;GRMZM2G318527;GRMZM2G006526;GRMZM2G011469
2:14845291-14848100	GRMZM2G303118;GRMZM2G031981;GRMZM2G152764;GRMZM5G805387	GRMZM2G303118
2:16133345-16142970	GRMZM2G106881;GRMZM2G106921;GRMZM2G556131;GRMZM5G833054	GRMZM2G106881;GRMZM2G003752;GRMZM2G556131
2:18416032-18423928	GRMZM2G101383;GRMZM2G101408;GRMZM2G322819;GRMZM2G079491	GRMZM2G101383;GRMZM2G101408;GRMZM2G110834
2:18621055-18629103	GRMZM2G019876;GRMZM2G019863;GRMZM2G027891;GRMZM2G022619	GRMZM2G019876;GRMZM2G019863;GRMZM2G019783;GRMZM2G027891;GRMZM2G020500
2:19435647-19439145	GRMZM2G071253;GRMZM2G469313	GRMZM2G071253;GRMZM2G469313;GRMZM2G143512;GRMZM2G150710
2:19881485-19891099	GRMZM2G077811;GRMZM2G462261;GRMZM2G162333;AC233892.1_FG001	GRMZM2G162333;GRMZM2G462261
2:21882293-21909909	AC212835.3_FG008;AC212835.3_FG007;GRMZM2G020826	AC212835.3_FG008;AC212835.3_FG001;GRMZM2G076950;GRMZM2G020701;GRMZM2G320827
2:22257981-22262724	GRMZM2G051179;GRMZM5G857992;GRMZM2G351318;GRMZM2G086648	GRMZM2G051179
2:22414552-22418831	GRMZM2G016649;GRMZM2G465188;GRMZM2G104166	GRMZM2G026676;GRMZM2G016649;GRMZM2G104166;GRMZM2G021035
2:23570987-23580999	GRMZM2G003784;GRMZM2G123202;GRMZM2G304745;GRMZM2G505380;GRMZM2G003769	GRMZM2G304745;GRMZM2G123202;GRMZM2G003784;GRMZM2G505380;GRMZM2G034668;GRMZM2G122937
2:24093705-24101308	GRMZM2G177937;GRMZM2G177923;GRMZM2G032912;GRMZM2G344388	GRMZM2G177937;GRMZM2G177923;GRMZM2G136486
2:28211503-28217377	GRMZM2G306741;GRMZM2G008892;GRMZM2G178709;GRMZM2G006964	NA
2:28451090-28460237	GRMZM2G178709;GRMZM5G831795;GRMZM2G178693;GRMZM2G160611	GRMZM5G831795;GRMZM2G387389
2:28493557-28500413	GRMZM2G178693;GRMZM2G387389	GRMZM2G178693;GRMZM2G178709;GRMZM5G831795;GRMZM2G151510;GRMZM2G177937
2:28516159-28517737	GRMZM2G013519;GRMZM2G178681;GRMZM2G011928;GRMZM2G160791;GRMZM2G079683	GRMZM2G013519;GRMZM2G178681;GRMZM2G011928;GRMZM2G079683;GRMZM2G068128;GRMZM2G160791
2:28759302-28760403	GRMZM2G089767;GRMZM2G003775	GRMZM2G089767;GRMZM2G003775;GRMZM2G441347;GRMZM2G309899
2:29889893-29897812	GRMZM2G147256;GRMZM2G147268	GRMZM2G147256;GRMZM2G382747;GRMZM5G871471;GRMZM2G102183
2:30251672-30261947	GRMZM2G136975	GRMZM2G049541;GRMZM2G136975;GRMZM2G136975;GRMZM2G030275
2:31215020-31222108	GRMZM2G347361;GRMZM2G089596;GRMZM2G164036;GRMZM2G470103	GRMZM2G082249;GRMZM2G082191;GRMZM2G342509;GRMZM2G036837;GRMZM2G045820
2:31666028-31675479	GRMZM2G055957;GRMZM2G056036;GRMZM2G051912;GRMZM2G080176;GRMZM2G021619;GRMZM2G152011;GRMZM2G081930	GRMZM2G055957;GRMZM2G056036
2:32272920-32274754	GRMZM2G158083;GRMZM2G063262	GRMZM2G066256;GRMZM2G075145;GRMZM2G097573;GRMZM2G083253;GRMZM2G457697
2:32885630-32902746	GRMZM2G075145;GRMZM2G157061;GRMZM2G066256	GRMZM2G075145;GRMZM2G157102;GRMZM5G887752;GRMZM2G066256;GRMZM2G457697;GRMZM2G157061
2:33119689-33123433	GRMZM2G134951;GRMZM2G075145;GRMZM2G095598;GRMZM2G046658	GRMZM2G134951;GRMZM2G081689;GRMZM2G154397;GRMZM2G075145
2:33969851-33984778	GRMZM2G022974;GRMZM2G112594;GRMZM2G139811;GRMZM2G112483;GRMZM2G321354	GRMZM2G112483;GRMZM2G112594;GRMZM2G161012;GRMZM2G027683
2:36499795-36511082	AC193754.3_FG008;GRMZM2G703013;GRMZM2G136389;GRMZM2G054046	GRMZM2G021619;AC193754.3_FG008;GRMZM2G136389
2:36945825-36950370	GRMZM2G102238;GRMZM2G139811;GRMZM2G095593	GRMZM2G023204;GRMZM2G130230;GRMZM2G431309;GRMZM5G883813
2:37074708-37093350	GRMZM2G130109;GRMZM2G130230;GRMZM2G448126;AC193591.3_FG001	GRMZM2G102183;GRMZM2G062673;GRMZM2G130230;GRMZM2G130224;GRMZM2G412441
2:37213915-37247516	GRMZM2G093781;GRMZM2G093557;GRMZM2G047292;GRMZM2G100815	GRMZM2G093781;GRMZM2G093557;GRMZM2G100815;GRMZM2G100872;GRMZM2G372930
2:37392170-37407339	GRMZM2G442128;GRMZM2G063163;GRMZM2G372930;GRMZM2G063262;GRMZM2G100815;GRMZM2G164036;GRMZM2G311756;GRMZM2G110279	GRMZM2G063163;GRMZM2G442128;GRMZM2G063262;GRMZM2G093720
2:37461787-37471009	GRMZM2G045070;GRMZM2G022255;GRMZM5G834040	GRMZM2G045070;GRMZM2G044989;GRMZM2G022255;GRMZM2G311756;GRMZM2G462613
2:37675002-37682104	GRMZM2G100315;GRMZM2G100263;GRMZM2G311756	GRMZM2G100315;GRMZM2G100263;GRMZM2G311756;GRMZM2G047292;GRMZM2G139811
2:39322174-39335680	GRMZM2G165836;GRMZM2G124079;GRMZM2G124096;GRMZM5G850129	GRMZM2G124096;GRMZM2G562569;GRMZM2G124079
2:40049213-40060018	GRMZM2G027571;GRMZM2G330430	GRMZM2G027571;GRMZM2G330430;GRMZM2G042443;GRMZM2G173865;GRMZM2G148506;GRMZM2G159768;GRMZM2G022974
2:41121803-41136915	GRMZM2G042443;GRMZM2G179253;GRMZM2G029356;GRMZM2G179268;GRMZM2G050435;GRMZM2G325131	GRMZM2G042443;GRMZM2G179253;GRMZM2G179268
2:41305131-41315259	GRMZM2G167295;GRMZM5G869350;GRMZM2G051571;GRMZM2G447785	GRMZM2G408963;GRMZM2G167295;AC233892.1_FG001;GRMZM2G135396
2:41928484-41935611	GRMZM2G102499;GRMZM2G179651	GRMZM2G179651;GRMZM2G103116;GRMZM2G151418;GRMZM2G093557;GRMZM2G102499
2:42527705-42529862	GRMZM2G010238	GRMZM2G010238;GRMZM2G384979;AC197340.3_FG003;GRMZM2G137161
2:42985644-42996172	GRMZM2G012404;GRMZM2G315401;GRMZM2G009948;GRMZM2G100263;GRMZM2G353026	GRMZM2G012404;GRMZM2G315401;GRMZM2G065480
2:43811453-43832081	GRMZM2G071714;GRMZM2G018275;GRMZM2G071996;GRMZM2G071704;GRMZM2G171296;GRMZM2G137161	GRMZM2G071996;GRMZM2G065480;GRMZM2G071714
2:44056981-44066020	GRMZM2G703021	GRMZM2G031028;GRMZM5G843141;GRMZM2G442546;GRMZM2G065073
2:44178118-44188265	GRMZM5G843141;GRMZM2G171254	GRMZM2G049549;GRMZM2G031028;GRMZM2G021464;GRMZM2G126062;GRMZM2G065073
2:44889611-44893712	GRMZM2G160966;GRMZM2G160994;GRMZM2G015610;GRMZM2G021459	GRMZM2G160966;GRMZM2G160994
2:45063951-45074091	GRMZM2G127173;GRMZM2G127139;GRMZM2G474783;GRMZM2G036543	GRMZM2G127173;GRMZM2G127139;GRMZM2G133684;GRMZM5G876638
2:45483667-45489166	GRMZM2G051355;GRMZM2G355906;GRMZM2G160184	GRMZM2G051355;GRMZM2G179918;GRMZM2G423025;GRMZM2G480256;GRMZM2G355906;GRMZM2G305901
2:46047928-46050195	GRMZM2G399383;GRMZM2G152141;AC217401.3_FG003;GRMZM2G015610	GRMZM2G399383
2:49050816-49060015	GRMZM2G580508;GRMZM2G323844;GRMZM2G112039;GRMZM2G144504	GRMZM2G021834;GRMZM2G580508;GRMZM2G323844
2:49217391-49221778	GRMZM2G161932;GRMZM2G021834;GRMZM5G881779;GRMZM2G305311	GRMZM5G881779;GRMZM2G161932
2:50542730-50556321	GRMZM2G357660;GRMZM2G057006;GRMZM2G053111;GRMZM2G361100;GRMZM2G062504;GRMZM2G105469	GRMZM2G357660;GRMZM2G057006;GRMZM2G089619
2:50604644-50620892	GRMZM2G047705;GRMZM2G047512;GRMZM2G122239;GRMZM2G113629;GRMZM2G420280;GRMZM2G361100;GRMZM2G110332	GRMZM2G113629;GRMZM2G047705;GRMZM2G047512;GRMZM2G361100
2:52067032-52075312	GRMZM2G050861;GRMZM2G410831	GRMZM2G391511;GRMZM2G177561;GRMZM2G078650;GRMZM2G050861;GRMZM2G050925
2:52437426-52456106	GRMZM2G109677;GRMZM2G147667;GRMZM2G142111;GRMZM2G155626;GRMZM2G135727;GRMZM2G043542;GRMZM2G055279;GRMZM2G130085	GRMZM2G142111;GRMZM5G877649;GRMZM2G147685;GRMZM2G147667;GRMZM2G044681
2:53124307-53130139	GRMZM2G157822;GRMZM2G113750;GRMZM2G157869;GRMZM2G134107	GRMZM2G157869;GRMZM2G157822
2:54417999-54422578	GRMZM2G401062;GRMZM2G110968;GRMZM2G042660;GRMZM2G368698	GRMZM2G401062;GRMZM2G002220
2:55108418-55113703	NA	GRMZM2G148198;AC233967.1_FG001;GRMZM2G447984;GRMZM2G406196
2:56076172-56084108	AC233887.1_FG006	AC233887.1_FG006;GRMZM2G128322;GRMZM5G800014;GRMZM2G074238
2:57755177-57759430	GRMZM2G074238;GRMZM2G076584;GRMZM2G110794	GRMZM2G076584;GRMZM5G807267;GRMZM2G148198;GRMZM5G858609
2:57886925-57890198	GRMZM2G056996;GRMZM2G074238;GRMZM2G153275;GRMZM2G083459	GRMZM2G153275;GRMZM2G369792;GRMZM5G805493
2:57915445-57915887	GRMZM2G086971;GRMZM2G007715	GRMZM2G007715;GRMZM2G373738;GRMZM2G086971;GRMZM2G108258
2:59385191-59387286	GRMZM2G073054;GRMZM2G056929	GRMZM2G056929;GRMZM2G412524;GRMZM2G073054;GRMZM2G178486
2:60258156-60264931	GRMZM2G180612;GRMZM2G087944;GRMZM2G021401;GRMZM2G134235	GRMZM2G083182;GRMZM2G087944;GRMZM2G180612
2:63616737-63628658	GRMZM2G171664	GRMZM2G023020;GRMZM2G171688;GRMZM2G171664;GRMZM2G033247;GRMZM2G024104
2:64570143-64580215	GRMZM2G556667;GRMZM2G123940;GRMZM2G023020	GRMZM2G556667;GRMZM2G123940;GRMZM5G886989;AC196489.3_FG002;GRMZM2G019056
2:78511308-78512952	NA	GRMZM2G174092;GRMZM2G142109;GRMZM2G450705;GRMZM2G173833
2:88426036-88432286	GRMZM2G010494;GRMZM2G154558	GRMZM2G010494;GRMZM2G154558;GRMZM2G115805;GRMZM2G426735
2:96277534-96278690	GRMZM2G037493;GRMZM2G125310	GRMZM5G834532;GRMZM2G050937;GRMZM2G093320;GRMZM5G895419
2:102286405-102291242	GRMZM2G097802;GRMZM2G360907;GRMZM2G402167;GRMZM2G164440	GRMZM2G402167;GRMZM2G034389
2:107809214-107812847	GRMZM2G023028	GRMZM2G023028;GRMZM2G022710;GRMZM2G325749;GRMZM2G445961
2:109247556-109250833	GRMZM2G410764;GRMZM2G401979;GRMZM2G029141;GRMZM2G111917;GRMZM2G136364	NA
2:109297077-109311682	GRMZM2G029141;GRMZM2G019681	GRMZM2G410764;GRMZM2G111917;GRMZM2G401979;GRMZM2G158043
2:110713905-110717228	GRMZM2G367367;GRMZM2G303993;GRMZM2G072388;GRMZM2G167008;GRMZM2G413796;GRMZM2G154685;GRMZM2G060067	GRMZM2G367367
2:111526570-111530468	GRMZM2G033894	GRMZM2G033894;GRMZM2G021223;GRMZM2G072388;GRMZM2G092973
2:111944961-111947507	GRMZM2G389094;GRMZM2G319454;GRMZM2G162353	AC209739.3_FG003;GRMZM2G319454;GRMZM2G167008;GRMZM2G167658;GRMZM2G167019
2:113808822-113816722	NA	GRMZM2G162353;GRMZM2G036708;GRMZM2G091235;GRMZM2G165867
2:113911056-113912584	GRMZM2G438243;GRMZM2G158147	GRMZM2G101250;GRMZM2G131912;GRMZM2G119261;GRMZM2G158147
2:114431879-114441338	GRMZM2G041493;GRMZM2G147659;GRMZM2G010356;GRMZM2G024530	GRMZM2G162724;GRMZM2G147623;GRMZM2G119081
2:114529659-114535279	GRMZM2G479125	GRMZM2G479125;GRMZM2G076343;GRMZM2G147623;GRMZM2G450273;GRMZM2G455658
2:114650592-114653495	GRMZM2G039029	GRMZM2G039029;GRMZM2G480356;GRMZM2G041493;GRMZM2G058300;GRMZM2G104401
2:115694078-115708530	GRMZM2G506062;GRMZM2G165675	AC234164.1_FG003;GRMZM2G467338;GRMZM2G008649;GRMZM2G165675
2:116799051-116802841	GRMZM2G071744;GRMZM2G104013;GRMZM2G071758	GRMZM2G071744;GRMZM2G106092;GRMZM2G467338;GRMZM2G092160;GRMZM2G104013;GRMZM2G071758;GRMZM2G010356;GRMZM2G506062
2:137254958-137258987	GRMZM2G052193;GRMZM2G177005;AC231226.2_FG007;GRMZM2G051197	GRMZM2G052193;GRMZM2G169688
2:138610432-138620244	GRMZM2G307553;GRMZM2G324314;GRMZM2G057078;GRMZM2G099502	GRMZM2G307553
2:145617315-145624257	GRMZM2G145651;GRMZM2G145666;GRMZM2G453008;GRMZM2G007283	GRMZM2G145651;GRMZM2G145666;GRMZM2G035599;GRMZM5G872997;GRMZM2G167008;GRMZM2G163325
2:146649090-146654753	GRMZM2G036634;GRMZM2G162697;GRMZM2G143426	GRMZM2G162697;GRMZM2G036634;GRMZM2G469969;GRMZM2G092581
2:147669353-147674202	GRMZM2G123652;GRMZM2G124524;GRMZM2G537291;GRMZM2G162737	GRMZM2G123652;GRMZM2G175008;GRMZM2G095392;GRMZM2G109547
2:147935582-147959340	GRMZM2G424491;GRMZM2G101867;GRMZM2G123660;GRMZM2G095392	GRMZM2G152512;GRMZM2G131793;GRMZM5G843237;GRMZM5G874578;GRMZM2G466543;GRMZM2G119081
2:149136061-149146150	GRMZM2G064984;GRMZM2G064896;GRMZM2G026556;GRMZM2G365815	GRMZM2G141081;GRMZM2G064896;GRMZM2G064984;GRMZM2G039969
2:151897028-151899494	GRMZM2G353921;GRMZM2G088258;GRMZM2G356529;AC197265.3_FG005	GRMZM2G088258
2:153774928-153785307	GRMZM5G804382;GRMZM2G126349;GRMZM2G411159	GRMZM5G804382;GRMZM2G126349;GRMZM2G111355;GRMZM2G551402;GRMZM2G060872
2:164195159-164203674	GRMZM2G083972;GRMZM2G155437	GRMZM2G083972;GRMZM5G858317;GRMZM2G163724;GRMZM2G155437
2:164460044-164478145	GRMZM2G088014;GRMZM2G051571	GRMZM2G088014;GRMZM2G087955;AC190807.2_FG001;GRMZM2G018955
2:165514706-165527508	AC234522.1_FG009;GRMZM2G142502;GRMZM2G142544;GRMZM2G055883	AC234522.1_FG009;GRMZM2G142502;GRMZM2G386138;GRMZM2G142544
2:170364052-170373508	NA	GRMZM2G001668;GRMZM2G301553;GRMZM2G025924;GRMZM2G050885
2:172890385-172900240	GRMZM2G030312;GRMZM2G067514;GRMZM2G146685;GRMZM2G175576	GRMZM2G067514
2:174739958-174748322	GRMZM5G827257;GRMZM2G149022	GRMZM5G827257;GRMZM2G138178;GRMZM2G078959;GRMZM2G149022;GRMZM2G112278
2:175317948-175326457	GRMZM2G111204;GRMZM2G445187	GRMZM2G445187;GRMZM2G111204;GRMZM2G370302;GRMZM2G301961;GRMZM2G342281;GRMZM2G357112
2:176135429-176144244	GRMZM2G130790	GRMZM2G130790;GRMZM2G019965;GRMZM2G090034;GRMZM2G028910
2:176186221-176187485	NA	GRMZM2G082487;GRMZM2G143426;GRMZM2G055960;GRMZM2G443291
2:176273921-176275334	NA	GRMZM2G110816;GRMZM2G003409;GRMZM2G107199;GRMZM5G803611;GRMZM2G047699;GRMZM2G041996;GRMZM5G839794;GRMZM2G359879;GRMZM2G090697;GRMZM2G070295;GRMZM2G158400;GRMZM2G138392;GRMZM2G133370;GRMZM2G090264;GRMZM2G422083;GRMZM2G480434;GRMZM2G033656;GRMZM2G119689;AC196417.3_FG008;GRMZM5G803355;GRMZM2G052499;GRMZM2G153722
2:177825565-177837129	GRMZM2G139903;GRMZM2G139994;GRMZM2G110412;GRMZM2G106213	GRMZM2G139903;GRMZM2G139994
2:179311579-179315668	GRMZM2G045716;GRMZM2G043501;GRMZM2G344001;GRMZM2G054921	GRMZM2G054921;AC203957.3_FG004
2:179687681-179689879	GRMZM2G030241;GRMZM2G168758;GRMZM2G356103	GRMZM2G168758;GRMZM2G030241;GRMZM2G356103;GRMZM2G504906
2:180452454-180466706	GRMZM2G343442;GRMZM2G040692;GRMZM2G040840;GRMZM2G114681;GRMZM2G025095	GRMZM2G343442;GRMZM2G040692;GRMZM2G040692;GRMZM2G002918
2:184578656-184594818	AC190999.2_FG004;GRMZM2G062654	GRMZM2G399284;AC190999.2_FG004;GRMZM2G062654;GRMZM2G005954;GRMZM2G005146
2:186227812-186233863	GRMZM2G090603;GRMZM2G134761;GRMZM2G134866;GRMZM2G005960	GRMZM2G134866;GRMZM2G110107
2:187466696-187469705	GRMZM2G323504;GRMZM6G177089;GRMZM2G026095	GRMZM2G026095;GRMZM2G323504;GRMZM6G177089;GRMZM2G032447
2:189176906-189185659	GRMZM2G009406;GRMZM2G018070;GRMZM2G403276;GRMZM2G137541;GRMZM2G009478	GRMZM2G009478;GRMZM2G009406;GRMZM2G137558
2:189923321-189928288	GRMZM2G004138;GRMZM2G003992;GRMZM2G081017;GRMZM2G171108	GRMZM2G004138;GRMZM2G003992;GRMZM2G080466
2:192308818-192316086	GRMZM2G014341;GRMZM2G013892;GRMZM2G040965;AC208897.3_FG004	GRMZM2G014341;GRMZM2G417563;GRMZM2G013892;GRMZM2G069816;GRMZM2G042712
2:192420538-192424127	GRMZM2G318220	GRMZM2G318220;GRMZM2G168693;GRMZM2G085872;GRMZM2G023694
2:194058750-194077777	GRMZM2G023293;GRMZM2G022921;GRMZM2G180847;GRMZM2G153523	GRMZM2G023293;GRMZM2G420865;GRMZM2G180847
2:194479709-194494133	GRMZM2G022032;AC225354.2_FG004;GRMZM2G022212;GRMZM2G170276;GRMZM2G150503;GRMZM2G040965;GRMZM2G162119	GRMZM2G170276;GRMZM2G170253;GRMZM2G022032;GRMZM2G170253
2:194686738-194694307	GRMZM2G079231;GRMZM2G079109;GRMZM2G164956;GRMZM2G107560;GRMZM2G703307;GRMZM2G360517;GRMZM2G150862	GRMZM2G037910;GRMZM2G079231
2:195089163-195092885	GRMZM2G004188	GRMZM2G703309;GRMZM2G022212;GRMZM2G033937;AC199782.5_FG002;AC199782.5_FG003;GRMZM2G076017
2:196361530-196365496	GRMZM2G367834;GRMZM2G433800;GRMZM2G034260;GRMZM2G124802	GRMZM2G519210;GRMZM2G063533
2:196559195-196574423	GRMZM2G130278;GRMZM2G058105	GRMZM2G002807;GRMZM2G130278;GRMZM2G058105;GRMZM2G002828;GRMZM6G219311
2:197173040-197194139	GRMZM2G078114;GRMZM2G108912;GRMZM2G108981;GRMZM2G064723;GRMZM2G401606;GRMZM2G162527	GRMZM2G108912;GRMZM2G409722;GRMZM2G108981;GRMZM6G219311;GRMZM2G330792;GRMZM6G219311
2:197522385-197529448	GRMZM2G158679;GRMZM2G156451;GRMZM2G343365	GRMZM2G158679;GRMZM2G343360;GRMZM2G459847;GRMZM2G459854;GRMZM2G156451;GRMZM2G444819
2:197875223-197885893	GRMZM2G049613;GRMZM2G114650;GRMZM2G312501;GRMZM2G140116;GRMZM2G117865	GRMZM2G140116;GRMZM2G049613;GRMZM2G114650
2:198101458-198110134	GRMZM2G312501;GRMZM2G048551;GRMZM2G140116;GRMZM2G512469;GRMZM2G048582	NA
2:198242001-198253800	GRMZM2G117870;GRMZM2G117865	GRMZM2G117870;GRMZM2G315902;GRMZM2G114650;GRMZM2G117865
2:198411488-198427831	GRMZM6G729818;GRMZM5G819999;AC233910.1_FG008;GRMZM5G887647;GRMZM2G140970	GRMZM6G729818;GRMZM5G819999;GRMZM2G162284;GRMZM5G887647
2:199220290-199241889	GRMZM2G081812;GRMZM2G081790;GRMZM2G081571;GRMZM2G037875;GRMZM2G063868;GRMZM2G085199;GRMZM2G124802	GRMZM2G081571;GRMZM2G081790;GRMZM2G146745;GRMZM2G146761;GRMZM2G032409
2:199373406-199380755	GRMZM2G004784;GRMZM2G153575;GRMZM2G009406;GRMZM2G105250;GRMZM2G139374;GRMZM2G161263	GRMZM2G004784;GRMZM2G004619;GRMZM2G081790
2:200112927-200118449	GRMZM2G105869;GRMZM2G097122;GRMZM2G400173;GRMZM2G097170	GRMZM2G105869;GRMZM2G400173
2:200542867-200552489	GRMZM2G173186;AC183412.5_FG005;GRMZM2G034410;AC190788.2_FG004	GRMZM5G834303;GRMZM2G081571
2:200759287-200766450	GRMZM2G171847;GRMZM2G158191;GRMZM2G117572;GRMZM2G158248;GRMZM2G388018	GRMZM2G417715;GRMZM2G158248;GRMZM2G171847;GRMZM2G171880
2:202930174-202954525	GRMZM2G179505;GRMZM2G162284;GRMZM2G180283;GRMZM2G154904;AC199782.5_FG001;AC233910.1_FG001	GRMZM2G179505;GRMZM2G145065;GRMZM5G812660
2:202960887-202971848	GRMZM2G435261;GRMZM2G179459;GRMZM2G043758;GRMZM5G850199;GRMZM2G480809;GRMZM2G062156	GRMZM2G435261;GRMZM2G043758;GRMZM2G179459;GRMZM2G410644
2:203908615-203927344	GRMZM2G169615;GRMZM2G470103;GRMZM2G041055;GRMZM2G169539;GRMZM2G473709	GRMZM2G470103;GRMZM2G169539;GRMZM2G470075
2:204166990-204187795	GRMZM5G895534;GRMZM2G026309;GRMZM2G026309;GRMZM2G026532	GRMZM2G026672;GRMZM2G026309;GRMZM2G026532;GRMZM5G895534;GRMZM2G087870
2:204243516-204261005	GRMZM2G426556;GRMZM2G125495;GRMZM2G125487	GRMZM2G125495;GRMZM2G426556;GRMZM2G125487;GRMZM5G895534;GRMZM2G125507;GRMZM2G097226;GRMZM2G703307
2:204680371-204690753	NA	GRMZM2G703338;GRMZM2G365250;GRMZM2G147867;GRMZM2G087625
2:205125395-205147880	GRMZM2G163297;GRMZM2G163307	GRMZM2G163297;GRMZM2G163233;GRMZM2G034260;GRMZM2G037941
2:205530571-205542457	GRMZM2G415012;GRMZM2G180283;GRMZM2G044175;GRMZM2G026672	GRMZM2G415012;GRMZM2G414995
2:205579073-205585336	GRMZM2G067520;GRMZM2G414995;GRMZM2G017031;GRMZM2G170365	GRMZM2G067520
2:206372732-206379993	GRMZM2G418343;GRMZM2G117968;GRMZM2G040230	GRMZM2G117968;GRMZM2G360517;GRMZM2G085381;AC206840.3_FG002
2:206785763-206793856	GRMZM2G087462;GRMZM2G060114;GRMZM2G087479;GRMZM2G060011;GRMZM2G469828	GRMZM2G060011;GRMZM2G087479;GRMZM2G060114;GRMZM2G024708;GRMZM2G087463;GRMZM2G087462;GRMZM2G134340;GRMZM5G804327
2:207080271-207083308	GRMZM2G089159;GRMZM2G165622;GRMZM2G122810;GRMZM2G147857	GRMZM2G327406;GRMZM2G089159;GRMZM2G010154;GRMZM2G425189;GRMZM2G082167;GRMZM2G099239
2:207153437-207163225	GRMZM2G327406;GRMZM2G042612;GRMZM2G032154;GRMZM2G031909;GRMZM2G010154;GRMZM2G060011;GRMZM2G172512	GRMZM2G032042;GRMZM2G032154;GRMZM2G089159;AC194970.5_FG002
2:207554520-207567616	GRMZM2G113370;GRMZM2G113396;GRMZM5G860235	GRMZM2G113396;GRMZM2G113420;GRMZM2G038519;GRMZM2G072280
2:207695998-207714433	GRMZM2G039622;GRMZM2G039251;GRMZM2G040230;GRMZM2G121458	GRMZM2G121458;GRMZM2G039622;GRMZM2G039538;GRMZM2G072280;GRMZM2G039251
2:208493176-208511152	GRMZM2G130773;GRMZM2G156246;GRMZM2G010154;AC213654.3_FG005	GRMZM2G130773;GRMZM2G130854;GRMZM2G024708;GRMZM2G022266;GRMZM2G431309;GRMZM5G812660;GRMZM2G416964
2:208787320-208794881	GRMZM2G105207;GRMZM2G129575;GRMZM2G105302;GRMZM2G106903	GRMZM2G105207;GRMZM2G105302
2:210662126-210666325	GRMZM2G042981;GRMZM2G340048;GRMZM2G470075;GRMZM2G129575	GRMZM2G340048;GRMZM2G043154;GRMZM2G089655
2:210693102-210705315	GRMZM2G043154;GRMZM2G042981;GRMZM2G339994;GRMZM2G043174	GRMZM2G043174;GRMZM2G358381
2:210976296-210979778	GRMZM2G143173;GRMZM2G427807;GRMZM2G564586;GRMZM2G321404	GRMZM2G143173;GRMZM2G564586;GRMZM2G427807
2:211116215-211119989	GRMZM2G321404;GRMZM2G564586	GRMZM2G138479;GRMZM2G321404;GRMZM2G427807;GRMZM2G564586
2:211135147-211138616	GRMZM2G021567;AC205608.4_FG004	GRMZM2G021567;AC205608.4_FG004;GRMZM5G849499;GRMZM5G873123
2:211447237-211457671	GRMZM2G040349;GRMZM2G040618;GRMZM2G066343	GRMZM2G126957;GRMZM5G873635;GRMZM2G128072;GRMZM2G040349;GRMZM2G040618
2:211875511-211877805	GRMZM2G101769;GRMZM2G403162	GRMZM2G101769;GRMZM2G403162;GRMZM2G180950;GRMZM2G043980
2:212387829-212403871	GRMZM2G056612;GRMZM2G117564;GRMZM2G117993;GRMZM5G824534	GRMZM2G056612;GRMZM2G056564;GRMZM2G086805;GRMZM2G123322;GRMZM2G340048
2:212900353-212910773	GRMZM2G128771;GRMZM2G419969;GRMZM2G354072;GRMZM2G021129	GRMZM2G419969;GRMZM2G128771;GRMZM2G117993
2:213188521-213215859	GRMZM2G044126;GRMZM2G044175;GRMZM2G314955;GRMZM2G141551;GRMZM2G136534	GRMZM2G162798;GRMZM2G044126;GRMZM2G139284;GRMZM2G044198;GRMZM2G368047
2:213301171-213312345	GRMZM2G064630;GRMZM2G044175;GRMZM2G044198;GRMZM2G139284;GRMZM2G416935	GRMZM2G064640;GRMZM2G064630
2:213463870-213479891	GRMZM2G075744;GRMZM2G141510;GRMZM2G416935;GRMZM2G075619;GRMZM2G141551;GRMZM2G075461;GRMZM2G007160	GRMZM2G075744;GRMZM2G141551;GRMZM2G139284;GRMZM2G141510
2:213825226-213834497	GRMZM2G102903;GRMZM5G812660;GRMZM2G323082;GRMZM2G075002;GRMZM2G703373;GRMZM2G119745	GRMZM5G812660;GRMZM2G075002;GRMZM2G703373;GRMZM2G068715
2:214245945-214256009	GRMZM2G422576;GRMZM2G035356;GRMZM2G159200;GRMZM2G123212;GRMZM2G044175	GRMZM2G422576;GRMZM2G035356
2:214320719-214327688	GRMZM2G410812;GRMZM2G123322;GRMZM2G035356;GRMZM2G119675	GRMZM2G410812;GRMZM2G123322
2:215949482-215965959	GRMZM2G137724;GRMZM2G037778;GRMZM2G137713;GRMZM2G075431	GRMZM2G037778;GRMZM2G137724;GRMZM2G075387;GRMZM2G062019
2:216065636-216077974	GRMZM2G053311;GRMZM2G327635	GRMZM2G327692;GRMZM2G327635;GRMZM2G117016;GRMZM2G137724;GRMZM2G163519;GRMZM2G062156
2:216180815-216188189	GRMZM2G131467;GRMZM2G025255;GRMZM2G131554	GRMZM2G131467;GRMZM2G025255;GRMZM2G131554;GRMZM5G873277
2:216215908-216225930	GRMZM2G053311;GRMZM5G873277;GRMZM5G813532;GRMZM2G057935	GRMZM5G873277;GRMZM2G053434;GRMZM2G053311;GRMZM2G141432;GRMZM2G001297;GRMZM5G813532;GRMZM2G123486
2:216322603-216327093	GRMZM2G005493	GRMZM2G005493;GRMZM2G077632;GRMZM2G053311;GRMZM2G010136
2:217215847-217227854	GRMZM2G009571;GRMZM2G010136;GRMZM2G009876	GRMZM2G009571;GRMZM2G009876;GRMZM2G010136;GRMZM2G163519
2:217262754-217284185	GRMZM2G010505;GRMZM2G010551;GRMZM2G010783;GRMZM2G140998;GRMZM2G169681	GRMZM2G010551;GRMZM2G010783;GRMZM2G010505;GRMZM2G010505;GRMZM2G159041;GRMZM2G312434;GRMZM2G009571;GRMZM2G092877;GRMZM2G003331;GRMZM2G038024;GRMZM2G127138
2:217516139-217518026	GRMZM2G308752;GRMZM2G473709;GRMZM2G003558;GRMZM2G097277;GRMZM2G316136	GRMZM2G308752;GRMZM2G322618;GRMZM2G034727
2:217676477-217681882	GRMZM2G456174;GRMZM2G003409;GRMZM2G031125;GRMZM2G316136	GRMZM2G046436;GRMZM2G456174;GRMZM2G473709
2:217998151-218014109	GRMZM2G003331;GRMZM2G357683	GRMZM2G357683;GRMZM2G003331;GRMZM2G036634;GRMZM2G003252;GRMZM2G010783;GRMZM2G181649
2:218301507-218330034	GRMZM2G109425;GRMZM2G395244;GRMZM2G402307;GRMZM2G097568;GRMZM2G097277;GRMZM2G101409	GRMZM2G109425;GRMZM2G097568;GRMZM2G097277;GRMZM2G395244;GRMZM2G402307;GRMZM2G007137
2:219252526-219260903	GRMZM2G140667;GRMZM2G129238;GRMZM2G559822	GRMZM2G316256;GRMZM2G129238;GRMZM2G140667;GRMZM2G140970
2:221734255-221752576	GRMZM2G412911;GRMZM2G112839;GRMZM2G033937;GRMZM2G110333	GRMZM2G112839;GRMZM2G412911;GRMZM2G020073;GRMZM2G026311
2:223136648-223140377	GRMZM2G370377;GRMZM2G067257;GRMZM2G152888;GRMZM2G357734	GRMZM2G152888;GRMZM2G067257;GRMZM2G370377
2:225260887-225264589	GRMZM2G105317;GRMZM2G301399;GRMZM2G106531;GRMZM2G023328;GRMZM2G408768;GRMZM2G439814	NA
2:225571578-225579536	GRMZM2G097856;GRMZM2G366778;GRMZM2G378515;GRMZM2G408768	GRMZM2G366778;GRMZM2G107945;GRMZM2G408768;GRMZM2G453296
2:226283105-226288119	GRMZM2G405804;GRMZM2G372058;GRMZM2G068011;GRMZM2G158308	GRMZM2G405804
2:226521192-226528167	GRMZM2G135314;GRMZM2G433731;GRMZM2G067713;GRMZM2G135354	GRMZM2G135314;GRMZM2G135354;GRMZM2G433731;GRMZM2G458075;GRMZM2G106531
2:226983224-226999789	GRMZM2G023652;GRMZM2G408768;GRMZM2G007028;GRMZM2G457381;GRMZM2G375420	GRMZM2G457381;GRMZM2G106531;GRMZM2G106604
2:227716282-227716443	GRMZM2G165173;AC215723.3_FG001;GRMZM2G453956;GRMZM2G158175	GRMZM2G165173;GRMZM2G453956
2:228705445-228719497	GRMZM2G436001;GRMZM2G135087;GRMZM2G124602;GRMZM2G135195;GRMZM2G453956;GRMZM2G104286	GRMZM2G436001;GRMZM2G135087;GRMZM2G453956;GRMZM2G366778;GRMZM2G116461;GRMZM2G158308;GRMZM2G124602;GRMZM2G122148
2:229529102-229532741	GRMZM2G150383;GRMZM2G423663	GRMZM2G150383;GRMZM2G423663;GRMZM2G078548;GRMZM2G400704
2:229540681-229548264	GRMZM2G144635;GRMZM2G445163;GRMZM2G106680;GRMZM2G078013	GRMZM2G144635;GRMZM2G105510
2:230336776-230350654	GRMZM2G001180;GRMZM2G302233;GRMZM2G066902	GRMZM2G037104;GRMZM2G302233;GRMZM2G001180;GRMZM2G333448
2:231536029-231539691	GRMZM2G066902;GRMZM2G360792;GRMZM2G066840;GRMZM2G372180	GRMZM2G066902;GRMZM2G360792
2:231554983-231559465	GRMZM2G070444	GRMZM2G070444;GRMZM5G881902;GRMZM2G340619;GRMZM2G453008
2:232763831-232778788	GRMZM2G036034;GRMZM2G035807;AC217293.3_FG007;GRMZM2G054378;GRMZM2G092284	GRMZM2G035807;GRMZM2G036034;GRMZM2G159741
2:233029574-233044412	GRMZM2G310548;GRMZM5G843555;GRMZM2G008919;GRMZM2G144821;GRMZM2G070304	GRMZM5G843555;GRMZM2G008919;GRMZM2G310548;GRMZM2G053206;GRMZM2G135013
2:233052407-233065481	GRMZM2G008862;GRMZM2G008765;GRMZM2G008898;GRMZM2G340130;GRMZM2G028492	GRMZM2G008898;GRMZM2G008862
2:234138933-234155478	GRMZM2G418450;GRMZM2G117226;GRMZM2G367206;GRMZM2G355752	GRMZM2G117226;GRMZM2G418450;GRMZM2G367206
2:234344067-234363102	GRMZM2G469477;GRMZM2G170934;GRMZM2G469469;GRMZM2G170896;GRMZM2G037614	GRMZM2G170934;GRMZM2G469477;GRMZM2G469469;GRMZM2G117226
2:234403280-234420467	GRMZM2G340130;GRMZM2G020898;GRMZM2G170934;GRMZM2G037614;GRMZM2G362718;GRMZM2G324471;GRMZM2G035092;GRMZM2G037923;GRMZM2G147891	GRMZM2G340130;GRMZM2G037614;GRMZM2G469469;GRMZM2G362718;GRMZM5G878490;GRMZM2G035092;GRMZM2G037923;GRMZM2G322641;GRMZM2G035807
2:234463949-234471517	GRMZM2G022041;AC209768.3_FG005;GRMZM5G878490;GRMZM2G028834;GRMZM2G022206	GRMZM2G022041;GRMZM2G028834
2:234575952-234587975	GRMZM5G822237;GRMZM2G330772;GRMZM2G104494;GRMZM5G851654	GRMZM2G012546;GRMZM2G330772;GRMZM5G822237
2:234780699-234782610	GRMZM5G817777;GRMZM5G860072	AC207888.3_FG009;GRMZM5G817777;GRMZM2G330772;GRMZM2G037614
2:234876070-234882199	GRMZM2G012326;GRMZM2G399844;GRMZM2G703292;GRMZM2G363789;GRMZM2G098637;GRMZM2G452178;GRMZM2G444560;GRMZM2G095326	NA
2:234897280-234900704	GRMZM2G363789;GRMZM2G098637	GRMZM2G399844;GRMZM2G022206;GRMZM2G363789;GRMZM2G012326;GRMZM2G098637
2:235071160-235084537	GRMZM5G851654;GRMZM2G362693;GRMZM2G362718;GRMZM2G026746;GRMZM2G028834	GRMZM2G362693;GRMZM5G851654;GRMZM2G170896
2:235105035-235111547	GRMZM2G384762;GRMZM2G095969;GRMZM2G058862	GRMZM2G384762;GRMZM2G058862;GRMZM2G095969;GRMZM2G362718;GRMZM2G082809;GRMZM2G081668
2:235384397-235397790	GRMZM2G324471;GRMZM5G805105;GRMZM2G324507	GRMZM2G324471;GRMZM5G805105;GRMZM2G324507;GRMZM2G021921;GRMZM2G409771;AC207888.3_FG009;GRMZM2G170934;AC196710.3_FG013
2:235964498-235973480	GRMZM2G096814;GRMZM5G856071;GRMZM2G096693;AC199068.2_FG017;GRMZM2G409771	GRMZM2G096693;GRMZM2G096814;GRMZM5G805105
2:236168486-236174004	GRMZM5G850015	AC199068.2_FG017;GRMZM2G097967;GRMZM2G096693;GRMZM5G856071;GRMZM5G873015;GRMZM2G060400
2:237059811-237074912	GRMZM2G398876;GRMZM2G079888;GRMZM2G109271;GRMZM5G800286	GRMZM2G079888;GRMZM2G398876
2:237108650-237113566	GRMZM2G559610;GRMZM2G103955;GRMZM2G049921;GRMZM2G138829;GRMZM2G070503	GRMZM2G559610;GRMZM2G049921;GRMZM2G103955;GRMZM2G138829
3:547863-556311	GRMZM2G402779;AC206764.4_FG003;GRMZM2G018923;GRMZM2G087582	NA
3:1094999-1104124	GRMZM2G415228;GRMZM2G090168	GRMZM2G384706;GRMZM2G415228;GRMZM2G018923;GRMZM2G017522
3:1290444-1304511	GRMZM5G860761;GRMZM5G884242;GRMZM2G047509;GRMZM5G828179	GRMZM5G860761;GRMZM5G884242;GRMZM2G047509;GRMZM5G816891;GRMZM5G828179;GRMZM2G013201
3:1535811-1556448	GRMZM2G175218;GRMZM2G475263;GRMZM5G825437	GRMZM5G825437;GRMZM2G402779;GRMZM2G175218;GRMZM5G884242
3:1610745-1616400	GRMZM2G013201	GRMZM2G013201;AC205484.3_FG005;GRMZM2G309152;GRMZM2G156035
3:1626331-1633370	AC205484.3_FG005;GRMZM2G309152;GRMZM2G013201;GRMZM2G309063	GRMZM2G309152
3:1684154-1692638	GRMZM2G010460;GRMZM2G440918;GRMZM2G003953;GRMZM2G308619;GRMZM2G011636;GRMZM2G013201;GRMZM5G884242;GRMZM2G083497	GRMZM2G010460;GRMZM2G440918
3:2071409-2084314	GRMZM2G153181	GRMZM2G153181;GRMZM2G153138;GRMZM2G170035;GRMZM2G099678;GRMZM2G153127
3:2444809-2452031	GRMZM2G097959;GRMZM5G848602	GRMZM5G848602;GRMZM2G097959;GRMZM2G097959;GRMZM2G070394
3:3830182-3846670	GRMZM2G093313;GRMZM2G093278;AC233853.1_FG003;GRMZM2G093405;GRMZM2G400907;GRMZM2G396350	GRMZM2G093278;GRMZM2G093313
3:4441692-4448962	AC155622.2_FG004;GRMZM2G045259;GRMZM2G050915;GRMZM2G472096	AC155622.2_FG004;GRMZM2G155662
3:5567706-5585782	GRMZM2G143246;GRMZM2G133314;GRMZM2G143235;AC209718.1_FG009;GRMZM2G471089	GRMZM2G445057;GRMZM2G143246;GRMZM2G168704;GRMZM2G143235;GRMZM2G167212
3:7672492-7691150	GRMZM2G152370;GRMZM2G162977	GRMZM2G152370;GRMZM2G162977;GRMZM5G820781;GRMZM2G162977;GRMZM2G085019;GRMZM2G146644;GRMZM2G367898
3:8336427-8350246	GRMZM2G015818;GRMZM2G015788;GRMZM2G314954;GRMZM2G314934;GRMZM2G051458;GRMZM2G015805	GRMZM2G015818;GRMZM2G015788;GRMZM2G314954
3:8536626-8543834	GRMZM2G314898;GRMZM2G353444;GRMZM2G015805;GRMZM2G088290	GRMZM2G353444;GRMZM2G090034;GRMZM2G051458
3:9037886-9047197	GRMZM2G158228;GRMZM2G475984;GRMZM2G158194;GRMZM2G144615;GRMZM2G144668;GRMZM2G084125	GRMZM2G158194;GRMZM2G144615
3:9067696-9073809	GRMZM2G099466;GRMZM2G158194;GRMZM2G099461;GRMZM2G353444;GRMZM2G314898	GRMZM2G355381;GRMZM2G099461;GRMZM2G099466;GRMZM2G158194;GRMZM2G314927
3:9865532-9875874	GRMZM2G421604;GRMZM2G120296;GRMZM5G887077;GRMZM2G136977	GRMZM2G136977;GRMZM2G421604;GRMZM2G120296;GRMZM2G305900
3:9947564-9956520	GRMZM2G100260;GRMZM2G100349;GRMZM2G115574	GRMZM2G100349;GRMZM2G100260;GRMZM2G305900;AC190933.3_FG004
3:12288927-12303530	GRMZM2G066440;GRMZM2G066362;GRMZM2G150962;GRMZM2G169929	GRMZM2G066440;GRMZM2G066362;GRMZM2G169929
3:13540121-13549229	GRMZM2G447857;GRMZM2G146679;GRMZM2G159145;GRMZM5G832229;GRMZM5G831408;GRMZM2G320549;GRMZM2G146740;GRMZM5G858165;GRMZM2G090374	GRMZM5G832229;GRMZM2G048022;GRMZM2G447857;GRMZM2G116053;GRMZM5G879280;GRMZM2G146679;GRMZM2G169929
3:14343722-14355069	GRMZM2G003096;GRMZM2G303752	GRMZM5G816228;GRMZM2G003096;GRMZM2G030971;GRMZM2G303752
3:15048907-15056449	GRMZM2G334740;GRMZM5G862219;GRMZM2G166064;GRMZM2G088443	AC211325.4_FG003
3:16313514-16327109	GRMZM2G378717;GRMZM2G067530	GRMZM2G378717;GRMZM2G028718;GRMZM2G463574;GRMZM2G413897
3:16571196-16583850	GRMZM2G463580;GRMZM2G463574;GRMZM2G156816;GRMZM2G387828;AC215260.3_FG004;GRMZM2G162527;GRMZM2G046888	GRMZM2G163939;GRMZM2G463574;GRMZM2G463580;GRMZM2G463574
3:19254672-19269312	GRMZM2G044552;GRMZM2G044697;GRMZM2G452564;GRMZM2G080442	GRMZM2G044552;GRMZM6G285883;GRMZM2G044697;GRMZM5G836162
3:19677671-19678564	GRMZM2G315088;GRMZM2G327564	GRMZM2G327564;GRMZM2G315088;GRMZM2G470608;GRMZM2G320549
3:21854145-21869488	GRMZM2G395983;GRMZM2G098088;GRMZM2G098011;GRMZM2G150289;GRMZM5G886363	GRMZM2G395983;GRMZM2G098011;GRMZM2G581326;GRMZM2G098088;AC190933.3_FG004;GRMZM2G092533
3:25921557-25925024	GRMZM2G130800;GRMZM2G133028	GRMZM2G130800;GRMZM2G336879;GRMZM2G336865;GRMZM2G158232;GRMZM2G422240
3:29575373-29577945	GRMZM2G112629;GRMZM2G416677;GRMZM2G166024;GRMZM2G083111	GRMZM2G416677;GRMZM2G013728;GRMZM2G083150
3:29969827-29980217	GRMZM2G013471;GRMZM5G899851;GRMZM2G013728;GRMZM2G363893	GRMZM2G013471;GRMZM2G013728;GRMZM5G899851;GRMZM2G112629
3:32026477-32048513	GRMZM2G352042;GRMZM2G049672;GRMZM2G049954;GRMZM2G049952;GRMZM2G049895;GRMZM2G083176	GRMZM2G352042;GRMZM2G049672;GRMZM2G049954;GRMZM2G083111;GRMZM2G049952;GRMZM2G049895
3:32231994-32250768	GRMZM2G070167;GRMZM2G069827;GRMZM2G171400	GRMZM2G339866;GRMZM2G069827;GRMZM2G081719;GRMZM2G171400;GRMZM2G070167
3:32534240-32535186	GRMZM2G120304	GRMZM2G099960;GRMZM2G339866;GRMZM2G134149;GRMZM2G120304
3:32541845-32545036	GRMZM2G099960;GRMZM2G401267;GRMZM2G339866;GRMZM2G401294	NA
3:33503742-33511075	GRMZM2G058896;GRMZM2G031239	GRMZM2G058896;GRMZM2G012600;GRMZM2G061732;GRMZM5G883759;GRMZM2G411786
3:33556311-33573851	GRMZM2G328893;GRMZM2G031043;AC211707.4_FG003	GRMZM2G031239;GRMZM2G328893;GRMZM2G031043;GRMZM5G846048;GRMZM2G351261;GRMZM2G012600
3:35660434-35667934	GRMZM2G091119;GRMZM2G106462;GRMZM2G122230;AC199439.4_FG005	GRMZM2G122656;GRMZM2G091119;GRMZM2G091232;GRMZM2G083176;GRMZM2G372077
3:38047654-38062726	GRMZM2G151671;GRMZM2G064541;GRMZM2G064580	GRMZM2G064580;GRMZM2G064541;GRMZM2G152470;GRMZM5G815851;GRMZM2G307892
3:38744790-38747625	GRMZM2G033626;GRMZM2G446426;AC213600.3_FG002;GRMZM2G388576	GRMZM2G446426;GRMZM2G033626;GRMZM2G388576;AC213600.3_FG002
3:39468275-39481938	GRMZM2G132465;GRMZM2G089959	GRMZM2G431251;GRMZM2G431306;GRMZM2G138097;GRMZM2G132465
3:40063093-40069772	GRMZM2G022088;GRMZM2G419085;GRMZM2G117796	GRMZM2G419111;GRMZM2G022088;GRMZM2G419085;GRMZM2G396767
3:41600666-41602710	GRMZM2G119778;GRMZM2G301877;GRMZM2G168959	GRMZM2G019810;GRMZM2G443690;GRMZM2G013378;GRMZM2G703580;GRMZM2G119778;GRMZM2G405385
3:45035931-45054311	GRMZM2G043109;GRMZM2G378442;GRMZM2G079196;GRMZM2G078895;GRMZM5G840699	GRMZM2G043109
3:48795529-48810100	GRMZM2G115875;GRMZM2G327349	GRMZM2G115960;GRMZM2G069009;GRMZM2G115875;GRMZM2G406746
3:49054737-49057030	GRMZM2G066870;GRMZM2G426553;GRMZM2G141992;GRMZM2G174975	GRMZM2G426553;GRMZM2G066870;GRMZM2G305264
3:57084680-57092143	GRMZM2G080320;GRMZM2G080450;GRMZM2G106462;GRMZM2G072890	GRMZM2G080450;GRMZM2G025649;GRMZM2G061629
3:63781437-63784256	GRMZM2G081012;GRMZM2G120304;GRMZM2G035853;GRMZM2G301642	GRMZM2G373011;GRMZM2G081012;GRMZM5G835530
3:66947177-66955244	GRMZM2G104639	GRMZM2G014797;GRMZM2G036525;GRMZM2G135322;AC199961.4_FG001
3:67694271-67703829	GRMZM2G370425;GRMZM2G031568;GRMZM2G088653	GRMZM2G031568;GRMZM2G416322;GRMZM2G031429;AC211403.4_FG005
3:84020261-84021333	NA	GRMZM2G081380;GRMZM5G858754;GRMZM2G156033;GRMZM2G587231
3:86727832-86730215	GRMZM2G168716;GRMZM5G815477	GRMZM5G855014;GRMZM2G168716;AC191264.3_FG002;AC230011.2_FG002
3:87810149-87820521	AC197150.3_FG003;GRMZM2G009593;GRMZM2G381138	GRMZM5G887390;GRMZM2G009715;GRMZM2G506905;AC197150.3_FG003;GRMZM5G835530;GRMZM2G083961
3:93197411-93202135	NA	GRMZM2G018793;GRMZM2G018447;GRMZM2G041497;GRMZM2G506905;GRMZM2G015959;GRMZM2G034868
3:114798103-114811623	GRMZM2G368126	GRMZM2G059703;GRMZM2G368126;GRMZM2G093347;GRMZM2G063688
3:119192290-119198730	NA	GRMZM5G800764;GRMZM2G502560;GRMZM2G096010;GRMZM2G079316
3:121088150-121097251	GRMZM2G114930	GRMZM2G152421;AC203865.3_FG001;GRMZM2G152470;GRMZM2G066321
3:122120785-122140924	GRMZM2G114613;GRMZM2G412885;GRMZM2G114584	GRMZM2G412885;GRMZM2G114613;GRMZM2G126266;GRMZM2G114584
3:127023650-127030036	GRMZM2G067456	GRMZM2G067456;GRMZM2G067476;GRMZM2G477885;GRMZM5G884914
3:127316417-127317270	NA	GRMZM2G047626;GRMZM2G368827;GRMZM2G141473;GRMZM2G034639
3:128245203-128259073	GRMZM2G034511;GRMZM2G449552	GRMZM2G034511;GRMZM2G418515;GRMZM2G063544;GRMZM2G169486
3:129102846-129113839	GRMZM2G045976;GRMZM2G046088	GRMZM2G046088;GRMZM2G139786;GRMZM2G477885;GRMZM2G422210
3:131035358-131042333	GRMZM5G839757;GRMZM2G161735;GRMZM5G878497;GRMZM2G137713;GRMZM2G347767	GRMZM5G839757;GRMZM2G137713;GRMZM2G310283;GRMZM2G146240
3:132867988-132878201	GRMZM2G155096;GRMZM2G155073;GRMZM2G017404;GRMZM2G047274	GRMZM2G155073;GRMZM2G047362
3:133515354-133518312	GRMZM2G034453	GRMZM2G034453;AC184170.4_FG002;GRMZM2G114617;GRMZM2G116204
3:134272048-134278377	GRMZM2G175761;GRMZM2G081935;GRMZM2G052713;GRMZM2G113603	GRMZM2G155974;GRMZM2G007810
3:135111762-135118447	GRMZM2G326116;GRMZM2G349187;GRMZM2G124654;GRMZM2G351373;GRMZM2G124658	GRMZM2G124654
3:137371293-137379008	GRMZM2G143354;GRMZM2G163507;GRMZM5G844894;GRMZM2G427713	GRMZM2G143354;GRMZM5G844894;GRMZM2G163507
3:137548099-137557846	GRMZM2G163514;GRMZM2G098815;GRMZM2G087513;GRMZM2G338160	GRMZM2G163514;GRMZM2G098815
3:138804588-138810918	GRMZM2G401934;GRMZM2G024851;GRMZM2G101221;GRMZM2G024827;GRMZM2G087513	GRMZM2G024827
3:139313351-139317079	GRMZM2G165176;GRMZM2G344339;GRMZM2G349187;GRMZM2G174769;GRMZM2G031167	GRMZM2G165176;GRMZM2G344039;GRMZM2G101221
3:140871396-140875428	NA	GRMZM2G163476;GRMZM2G122481;GRMZM2G101020;AC165171.2_FG002
3:141290157-141296804	GRMZM2G073584;GRMZM5G857708;GRMZM2G179421;GRMZM2G044354	GRMZM2G069408;GRMZM2G067171
3:141471211-141473089	GRMZM2G012537;GRMZM2G101020;GRMZM2G129006	GRMZM2G012537;GRMZM2G129006;AC186781.4_FG006;GRMZM2G067171
3:141588857-141600753	GRMZM2G006806;GRMZM2G115812;GRMZM2G067171;GRMZM2G042125	GRMZM2G171390;GRMZM2G073584;GRMZM5G844894
3:142975401-142986060	GRMZM2G034868;GRMZM2G168707;GRMZM5G835530;GRMZM2G041415;GRMZM2G139512	GRMZM2G034868
3:143517351-143518314	NA	GRMZM2G369799;GRMZM2G079290;GRMZM2G069678;GRMZM2G039618
3:145209969-145218586	GRMZM2G113096;GRMZM2G174479;GRMZM2G104854	GRMZM2G122431;GRMZM2G097972;GRMZM2G174479;GRMZM2G078320;GRMZM2G045433
3:145506862-145514273	GRMZM2G397948	GRMZM2G113096;GRMZM2G397948;GRMZM2G174249;AC211532.3_FG001
3:145635957-145642444	GRMZM2G061206;GRMZM2G122431;GRMZM2G309512;GRMZM2G160687	GRMZM2G061127;GRMZM2G061206;GRMZM2G061305;GRMZM2G401934;GRMZM2G101221
3:145763115-145777480	GRMZM2G174249;GRMZM2G174221;GRMZM2G113096;GRMZM5G843368;GRMZM2G061127	GRMZM2G174249
3:145794869-145799472	GRMZM2G174137;GRMZM2G174196;GRMZM2G151717	GRMZM2G174137;GRMZM2G113096;GRMZM2G174221;GRMZM2G074241
3:146629556-146642200	GRMZM2G171478;GRMZM2G171430	GRMZM2G171478;GRMZM2G171390;GRMZM2G103342;GRMZM2G124975;GRMZM2G469747
3:147000492-147001967	GRMZM2G113866;GRMZM2G179465;GRMZM2G310069	GRMZM5G843368;GRMZM2G481548;GRMZM2G116554;GRMZM2G113866;GRMZM2G162250
3:147043676-147054051	GRMZM2G060540;GRMZM2G060536;GRMZM2G053140	GRMZM2G060536;GRMZM2G060540;GRMZM2G146475;GRMZM2G172794
3:147437151-147454299	GRMZM2G138258;GRMZM2G138338;GRMZM2G171390;GRMZM2G079219	GRMZM2G018022;GRMZM2G162250;GRMZM2G138342
3:148650729-148653746	NA	GRMZM2G078320;GRMZM2G379804;GRMZM2G167668;GRMZM2G065088;GRMZM2G133624
3:150304825-150311109	GRMZM2G068665;GRMZM2G030814;GRMZM2G369652;GRMZM2G455676	GRMZM2G068665;GRMZM2G030814
3:152007092-152013444	GRMZM2G366622;GRMZM2G084717	GRMZM2G366607;GRMZM2G366622;GRMZM2G019185;GRMZM2G030814
3:153960466-153973993	GRMZM2G145709;GRMZM2G145814;GRMZM2G375956;GRMZM2G455676;GRMZM2G084717;GRMZM2G132506;GRMZM2G084779	GRMZM2G080698;GRMZM2G145715;GRMZM2G375956;GRMZM2G145709;GRMZM2G145840;GRMZM2G145814;GRMZM2G563732;GRMZM2G084717;GRMZM2G128092
3:154126289-154138571	GRMZM2G396550;GRMZM2G358618;GRMZM2G096037;GRMZM5G895313	GRMZM2G396550;GRMZM2G093312
3:154690744-154712166	GRMZM2G429101;GRMZM2G126371;GRMZM2G124911;GRMZM2G126386;GRMZM2G126367;GRMZM2G172710	GRMZM2G429101;GRMZM2G124911;GRMZM2G126371;GRMZM2G019686;GRMZM2G151295
3:154780996-154782546	GRMZM2G425004;GRMZM2G125012;GRMZM2G106613;GRMZM2G352159	GRMZM2G425004
3:157093122-157096430	GRMZM2G056702;GRMZM2G145346;GRMZM2G004856;GRMZM2G023906	GRMZM2G056702;GRMZM5G898668
3:160555474-160563843	GRMZM2G044265;GRMZM2G044460	GRMZM2G044265;GRMZM2G044460;GRMZM2G129114;GRMZM5G887390
3:160709179-160714453	GRMZM5G852502	GRMZM5G852502;GRMZM2G034833;AC215201.3_FG003;GRMZM2G015727
3:161889944-161898784	GRMZM2G153991;GRMZM2G362850;GRMZM2G146697	GRMZM2G080487;GRMZM2G146697;GRMZM2G103812;GRMZM2G392116
3:165009803-165021153	NA	GRMZM2G139822;GRMZM2G004320;GRMZM2G035092;GRMZM2G055678
3:165492042-165511328	GRMZM2G321810;GRMZM2G025404;GRMZM2G025414;GRMZM2G025414	GRMZM2G025404;GRMZM2G025414
3:167040634-167056291	GRMZM2G047572;GRMZM2G346138;GRMZM2G346132;GRMZM2G044092;GRMZM2G072621	GRMZM2G346132;GRMZM2G116063
3:167515935-167522169	GRMZM2G044092;GRMZM2G044584;GRMZM2G087619	GRMZM2G044092;GRMZM2G044584;GRMZM2G118362;GRMZM2G064914
3:168333817-168351525	GRMZM2G434792;GRMZM2G096391;GRMZM2G096458;GRMZM2G140448	GRMZM2G096391;GRMZM2G434792;GRMZM2G096458
3:168962471-168968807	GRMZM2G035092;GRMZM2G404011	GRMZM2G035092;GRMZM5G807064;GRMZM2G023214;GRMZM2G404011
3:170149801-170167906	GRMZM2G080917;GRMZM2G081077;GRMZM5G856881	GRMZM2G081077;GRMZM2G080917;GRMZM5G856881;GRMZM2G081188;GRMZM2G038309;GRMZM2G419328
3:171479157-171491877	GRMZM2G110277;GRMZM2G110398;GRMZM2G110195;GRMZM2G100454	GRMZM2G110277
3:172300437-172303865	GRMZM2G180509;GRMZM5G893764;GRMZM2G074908	GRMZM2G180509;AC210163.3_FG005;GRMZM2G091845;GRMZM5G836250
3:172375761-172379571	GRMZM2G078500;GRMZM5G830545;GRMZM2G149788;GRMZM2G167253;GRMZM2G060544	GRMZM2G078500
3:175226617-175234989	GRMZM2G087619;GRMZM2G136146;GRMZM2G077279;GRMZM2G049373;GRMZM2G056495	NA
3:175744344-175755661	GRMZM6G768049;GRMZM5G854473	GRMZM2G178244;GRMZM6G768049;GRMZM5G854473;GRMZM2G149639;GRMZM2G150859
3:177302297-177305760	GRMZM2G099007	GRMZM2G099007;GRMZM2G053801;GRMZM2G396231;GRMZM2G143998;GRMZM2G081160
3:177543273-177548107	GRMZM2G090028;GRMZM2G138888;GRMZM2G447218;GRMZM2G154958;GRMZM2G111907	NA
3:178110740-178112547	GRMZM2G047851;GRMZM2G007659;GRMZM2G177518;GRMZM2G120814	GRMZM2G047851
3:179685949-179696918	GRMZM2G178533;GRMZM2G007928;GRMZM2G479423;GRMZM6G191662	GRMZM2G178533;GRMZM2G479423;GRMZM6G191662;GRMZM2G007928
3:179776157-179788529	GRMZM2G119300;GRMZM2G119322;AC209080.3_FG004	GRMZM2G119300;GRMZM2G119322;GRMZM2G119273;GRMZM2G463415;GRMZM2G449033
3:181018528-181034393	GRMZM2G072652;AC209784.3_FG011	GRMZM2G072652;GRMZM2G081919;AC209784.3_FG011;GRMZM2G072600
3:181706212-181710442	GRMZM2G014454;GRMZM5G804618;GRMZM2G029933;GRMZM2G063069;GRMZM2G073401;GRMZM2G155962	GRMZM2G086590
3:183308471-183324230	GRMZM2G105307;GRMZM2G105283;GRMZM2G032958;GRMZM2G359234	GRMZM2G105283;GRMZM2G006229;GRMZM2G032958;GRMZM2G105307
3:186257963-186274929	GRMZM2G312201;GRMZM2G010447;GRMZM2G312244	GRMZM2G312244;GRMZM2G010447;GRMZM2G312201;GRMZM5G844096
3:186433848-186442516	GRMZM2G456114;GRMZM2G155321;GRMZM2G155285;GRMZM2G451031;GRMZM2G024806	GRMZM2G155321
3:186449794-186458559	GRMZM2G357399;GRMZM2G069024;GRMZM5G885529	GRMZM5G885529;GRMZM2G092474;GRMZM2G456114;GRMZM2G069024;GRMZM2G436856
3:186984518-186988195	GRMZM2G069511;GRMZM2G313272;GRMZM2G069455;GRMZM2G094428	GRMZM2G313272;GRMZM2G069511;GRMZM2G069455;GRMZM2G052948;GRMZM2G090904
3:187103881-187112269	GRMZM2G445100;GRMZM2G144936;GRMZM2G155321	GRMZM2G445100;GRMZM2G107417;GRMZM5G815009;GRMZM2G406600;GRMZM2G144936
3:187391044-187398030	GRMZM2G020002;GRMZM5G807957;GRMZM2G077214;GRMZM2G117057	GRMZM2G020002;GRMZM2G077214
3:187490909-187513030	GRMZM2G072853;GRMZM2G071739;GRMZM2G071790;GRMZM2G546060;GRMZM2G073376;GRMZM2G071739;GRMZM2G118453	GRMZM2G072853;GRMZM2G071790;GRMZM2G071739;GRMZM2G071705;GRMZM2G546060
3:187529202-187545205	GRMZM2G004858;GRMZM2G073003;GRMZM2G073376;GRMZM2G084463;AC213654.3_FG004;GRMZM2G021881;GRMZM2G339122;GRMZM2G358618	GRMZM5G867518;GRMZM2G073376;GRMZM2G460860;GRMZM2G004858;GRMZM2G002227
3:187980594-187993902	AC213654.3_FG001	GRMZM5G859195;AC213654.3_FG001;AC213654.3_FG004;GRMZM2G702059;GRMZM5G869482
3:188373712-188396086	GRMZM2G047028;GRMZM2G047021;GRMZM2G047384;GRMZM2G045971	GRMZM2G047028;GRMZM2G047021;GRMZM2G046911;GRMZM2G047274
3:189517952-189531530	GRMZM5G867518;GRMZM5G801031;AC233851.1_FG010	GRMZM5G867518;GRMZM5G801031;AC233851.1_FG017;AC233851.1_FG011
3:189833019-189839160	GRMZM2G173647	GRMZM2G173647;GRMZM2G173654;GRMZM2G309248;GRMZM2G176699
3:191111021-191119633	GRMZM2G152805;GRMZM2G169773;GRMZM2G169782;GRMZM2G436856	NA
3:194070069-194076052	GRMZM2G320013;GRMZM2G148118	GRMZM2G320013;GRMZM2G138800;GRMZM2G049759;GRMZM2G062429
3:194102234-194118685	GRMZM2G152451;GRMZM2G454081;GRMZM2G156877	GRMZM2G152451;GRMZM2G454081;GRMZM2G152461;GRMZM2G045128
3:195672601-195677296	GRMZM2G144960;GRMZM2G394973;GRMZM5G815165;GRMZM2G442551	GRMZM2G144960;GRMZM2G460078
3:195990276-196007317	GRMZM2G105827;GRMZM2G428393;GRMZM2G319988;GRMZM2G095084;GRMZM2G394973;GRMZM5G874840	GRMZM2G105827;GRMZM2G428393;GRMZM2G095084;GRMZM2G394973;GRMZM2G399218
3:196154872-196160147	GRMZM2G022253	GRMZM2G324705;GRMZM2G022253;GRMZM2G062429;GRMZM2G089944
3:196201753-196220531	GRMZM2G127665;GRMZM2G127695;GRMZM2G027976;GRMZM2G324705	GRMZM2G127665;GRMZM2G027976;GRMZM2G028159;GRMZM2G127695;GRMZM2G040881
3:197390765-197399465	GRMZM2G317285;GRMZM2G021704;GRMZM2G069694;GRMZM2G105425	GRMZM2G317285;GRMZM2G021704;GRMZM2G069694
3:198661064-198678125	GRMZM2G042818;GRMZM2G176699;GRMZM2G081615;AC207427.3_FG005;GRMZM2G078210	GRMZM2G042818;GRMZM2G477200;GRMZM2G042754;GRMZM2G081615
3:199091380-199100612	GRMZM2G477200;GRMZM2G128688;GRMZM2G323622;GRMZM2G058655	GRMZM2G323622
3:199722523-199737003	GRMZM5G836674;GRMZM2G051151;GRMZM2G078771	GRMZM5G836674;GRMZM2G051288;GRMZM2G005082;GRMZM2G359670
3:199899292-199907729	GRMZM2G122072	GRMZM2G158562;GRMZM2G330229;GRMZM2G158645;GRMZM2G122072
3:200256727-200265096	GRMZM2G381025;GRMZM2G078756;GRMZM2G078771;GRMZM2G356895	GRMZM2G381025;GRMZM2G078756
3:201136670-201141760	NA	GRMZM2G059801;GRMZM2G059753;GRMZM2G031317;GRMZM2G124042
3:201165044-201167984	GRMZM5G878322;GRMZM2G059753;GRMZM2G176841;GRMZM2G059700;GRMZM2G309655	GRMZM5G878322;GRMZM2G359670;AC191539.4_FG001
3:201854987-201871534	GRMZM2G167856;GRMZM2G171373;GRMZM2G171426;GRMZM2G159724	GRMZM2G171426;GRMZM2G171373;GRMZM2G167856;GRMZM2G159724
3:202899533-202921053	AC207628.4_FG010;AC207628.4_FG009;AC207628.4_FG011;GRMZM2G054221;GRMZM2G054115;GRMZM2G140409	AC207628.4_FG010;AC207628.4_FG011
3:203823540-203833091	GRMZM2G380088;GRMZM2G331720;GRMZM2G077293	GRMZM2G380088;GRMZM2G077293;GRMZM2G069229;GRMZM2G330298
3:204428037-204437663	GRMZM2G108424;GRMZM2G108318;GRMZM2G177929;GRMZM2G087598	GRMZM2G108318;GRMZM2G108424
3:204651815-204664275	GRMZM2G091494;GRMZM2G392345;GRMZM2G159948;AC233882.1_FG005;GRMZM2G126541	GRMZM2G392345;GRMZM2G159948;GRMZM2G091494;GRMZM2G091540;GRMZM5G821668;AC233882.1_FG005
3:205211896-205222622	GRMZM2G098569;GRMZM2G438811;GRMZM2G034975;GRMZM5G837754	GRMZM2G098569;GRMZM2G438811
3:206768602-206783579	GRMZM2G109976;GRMZM5G814782;GRMZM2G055807;GRMZM2G122223;GRMZM2G432566	GRMZM2G109976;GRMZM5G814782;GRMZM2G146878;GRMZM2G129018;GRMZM5G806449;GRMZM2G448672
3:206834622-206835690	GRMZM2G447632;GRMZM2G146887;GRMZM2G146913	GRMZM2G146887;GRMZM2G434541;GRMZM2G447632;GRMZM2G146913
3:208122541-208145167	GRMZM2G054663;GRMZM2G054715;GRMZM2G178227;AC233945.1_FG003;GRMZM2G054470	GRMZM2G054663;GRMZM2G054715;GRMZM2G083836
3:210131713-210135154	GRMZM2G418654;GRMZM2G059799;GRMZM5G804976;GRMZM2G069018;GRMZM2G162945	GRMZM2G059799
3:210617216-210618919	GRMZM2G142207;GRMZM2G024448;GRMZM2G123909;GRMZM2G023436	GRMZM2G023436;GRMZM2G142207
3:210830657-210844781	GRMZM2G024391;GRMZM2G024348;GRMZM2G024247;GRMZM2G024144;AC230013.2_FG002	GRMZM2G024348;GRMZM2G024391;GRMZM2G024247;GRMZM2G024144
3:211402689-211411070	GRMZM2G125044;GRMZM2G161376;GRMZM2G055585	GRMZM2G444278;GRMZM2G161376;GRMZM2G125044;GRMZM2G031400
3:211799983-211809862	GRMZM5G868273;GRMZM2G360021	GRMZM5G868273;GRMZM2G060156;GRMZM2G152686;GRMZM2G057853
3:213856785-213860190	GRMZM2G004183;GRMZM2G047298;GRMZM2G118403;GRMZM2G047255	GRMZM2G047298;GRMZM2G368838
3:216426684-216434948	GRMZM2G160032;GRMZM2G429899;GRMZM2G370745;GRMZM2G114048	GRMZM2G160032
3:216496148-216502308	GRMZM2G453296;GRMZM2G130354	GRMZM2G453296;GRMZM2G130358;GRMZM5G842494;GRMZM2G377609;GRMZM2G365515
3:217774354-217786220	GRMZM2G148555	GRMZM5G856738;GRMZM2G377609;GRMZM2G041015;GRMZM2G342693;GRMZM2G148532;GRMZM2G416817
3:218973242-218985364	GRMZM2G045318;GRMZM2G390013	GRMZM2G045318;GRMZM2G342693;GRMZM2G045275;GRMZM2G125571
3:220723011-220737461	GRMZM2G116135;GRMZM2G130356	GRMZM2G130305;GRMZM2G130356;GRMZM2G130375;GRMZM2G390013
3:220761729-220770827	GRMZM2G123089;GRMZM2G070961;GRMZM2G130305	GRMZM2G123089;GRMZM2G371606;GRMZM2G130305;GRMZM2G070961;GRMZM5G892973
3:221301462-221305642	GRMZM2G142913;GRMZM2G099820;GRMZM2G180815;GRMZM5G879172	GRMZM2G142913;GRMZM2G099820;GRMZM5G879172
3:221431723-221435422	GRMZM2G108144;GRMZM2G011115;GRMZM5G879172;GRMZM2G108118;GRMZM2G099820	GRMZM2G011115
3:221762042-221775032	GRMZM2G071021;GRMZM2G366935;GRMZM2G087769;GRMZM2G108118;GRMZM2G070961	GRMZM2G071021;GRMZM2G366935
3:223392319-223397751	NA	GRMZM2G336017;GRMZM2G034943;GRMZM2G035134;GRMZM2G071977
3:223824235-223850643	GRMZM2G157588;GRMZM2G157605;GRMZM2G157616;GRMZM2G120244;GRMZM2G458159;GRMZM2G023786;GRMZM2G157574;GRMZM2G176506	GRMZM2G157588;GRMZM2G157574;GRMZM2G157605;GRMZM2G458159;GRMZM2G023786;GRMZM2G157616;GRMZM2G058078
3:225664843-225674428	GRMZM2G094781;GRMZM2G381649	GRMZM2G381649;GRMZM2G094781;GRMZM2G422205;GRMZM2G381649;GRMZM2G064753
3:229171792-229177583	GRMZM2G001415;GRMZM2G001447;GRMZM2G002999;GRMZM2G173770	GRMZM2G001415;GRMZM2G002999;GRMZM2G001447;GRMZM2G173770;GRMZM2G063001
3:229332687-229347716	GRMZM2G003033;GRMZM2G002999;GRMZM2G086730	GRMZM2G003033;GRMZM2G002999;GRMZM2G173770;GRMZM2G386350
3:229606598-229616787	GRMZM2G325285;GRMZM5G822591;GRMZM2G060811;GRMZM2G450445	GRMZM2G325285;GRMZM5G822591;GRMZM2G166671
3:229655400-229672269	GRMZM2G157448;GRMZM2G166701;GRMZM2G467147;GRMZM2G147422;GRMZM2G166671	GRMZM2G157448;GRMZM2G166701;GRMZM2G166745;GRMZM2G075884
3:230088760-230105201	GRMZM2G319878;GRMZM2G005849	GRMZM2G319878;GRMZM5G877941;GRMZM2G086474;GRMZM2G469477
3:230420481-230425551	GRMZM2G138496;GRMZM2G139840;GRMZM2G091235;GRMZM2G003033	GRMZM2G353076;GRMZM2G139840;GRMZM2G138441;GRMZM2G079303;GRMZM2G181081;GRMZM2G364566
3:230611434-230615642	GRMZM2G044004;GRMZM5G875655;GRMZM2G107839;GRMZM2G043843;GRMZM2G040102	GRMZM2G044004;GRMZM2G014387
3:230773956-230778406	GRMZM2G011608;GRMZM2G025250;GRMZM2G111533;GRMZM2G089409	GRMZM2G011878;GRMZM2G043843
3:230980860-230993775	GRMZM2G152561;GRMZM2G152688;GRMZM5G854439	GRMZM2G152561;GRMZM2G025126;GRMZM2G152688;GRMZM2G092008;GRMZM2G013271
3:231196898-231205761	GRMZM2G092021;GRMZM2G136014;GRMZM2G435744;GRMZM2G109785;GRMZM2G327263;GRMZM2G043843;AC206764.4_FG001	GRMZM2G136014;GRMZM5G825902;GRMZM2G136069;GRMZM2G092021;GRMZM2G313320;GRMZM2G435761;AC206764.4_FG001;GRMZM2G471670
3:232130742-232133552	GRMZM2G060811;GRMZM2G062142;GRMZM2G043843;GRMZM2G079574	GRMZM2G025250;GRMZM2G139840;GRMZM2G079574;GRMZM2G175076;GRMZM2G471670
4:829981-845564	GRMZM2G427351;GRMZM2G073823;GRMZM2G073779;GRMZM5G895672;GRMZM5G857620;GRMZM5G803334;GRMZM5G868355;GRMZM2G145725	GRMZM2G073779;GRMZM5G857620;GRMZM6G911845;GRMZM2G163427;GRMZM5G803334;GRMZM2G073823
4:2659715-2687757	GRMZM2G106420;GRMZM2G106389;GRMZM2G106377;GRMZM2G106429;GRMZM2G106443;GRMZM2G347995;GRMZM5G833660;GRMZM2G139872	GRMZM2G106429;GRMZM2G106420;GRMZM2G106377;GRMZM2G106389;GRMZM2G139872;GRMZM2G317743;GRMZM2G049654
4:2762970-2778908	GRMZM2G126552;GRMZM2G126601;GRMZM2G062160;GRMZM2G139872	GRMZM2G126552;GRMZM2G062129;GRMZM2G126541;GRMZM2G126601;GRMZM2G127548;GRMZM2G005061;GRMZM2G126453
4:4866021-4871703	GRMZM2G468260	GRMZM2G165461;GRMZM2G702112;GRMZM5G877647;GRMZM2G468260;GRMZM2G478920
4:5244946-5270594	GRMZM5G833660;GRMZM2G122869;GRMZM5G835213;GRMZM5G822888	GRMZM5G833660;GRMZM5G835213;GRMZM2G122869;GRMZM5G853191
4:5380542-5400989	GRMZM2G154366;GRMZM2G154414;GRMZM2G453684;GRMZM2G154394;GRMZM2G154169	GRMZM2G154394;GRMZM2G154366;GRMZM2G154169;GRMZM2G154414;GRMZM2G453684;GRMZM5G837872;GRMZM2G091717
4:5522239-5524550	GRMZM2G028713	GRMZM2G059620;GRMZM2G018193;GRMZM2G353268;GRMZM2G353272;GRMZM2G026939
4:6408994-6425289	GRMZM2G399677;GRMZM2G099666;GRMZM2G099583;GRMZM2G324172	GRMZM5G820287;GRMZM2G399677;GRMZM2G013264;GRMZM2G099666;GRMZM5G866271
4:6536310-6541375	GRMZM2G092101;GRMZM2G085711;GRMZM2G453672;GRMZM2G133756	GRMZM2G092101;GRMZM2G010636;GRMZM2G030165;GRMZM2G074735
4:14877042-14881806	GRMZM2G147210;GRMZM2G009157;GRMZM2G136734	GRMZM2G147210;GRMZM2G136734;GRMZM2G009157;GRMZM2G097504;GRMZM2G091481;GRMZM2G041235;GRMZM2G025109;GRMZM2G079452
4:15413855-15418640	GRMZM2G074293;GRMZM5G840928;GRMZM2G483275;GRMZM2G483273	NA
4:16391278-16400241	GRMZM2G315264;GRMZM2G113203;GRMZM2G143373;GRMZM2G356545	GRMZM2G059026;GRMZM2G315264;GRMZM2G144730;GRMZM2G179049
4:20795850-20799956	GRMZM2G020151;GRMZM2G545336;GRMZM2G078143;GRMZM2G171394	GRMZM2G545336;GRMZM2G020151
4:25001425-25005435	GRMZM2G089397;GRMZM2G063468	GRMZM2G089397;GRMZM2G063468;GRMZM2G181456;GRMZM2G174449
4:26422472-26435507	GRMZM2G003814;GRMZM2G003642;GRMZM2G089995;GRMZM2G026459;AC190772.4_FG011	GRMZM2G003814
4:28858889-28865388	GRMZM2G129615	GRMZM2G129615;GRMZM2G472453;GRMZM2G106766;GRMZM2G426591
4:29179324-29181534	GRMZM2G382323;GRMZM2G431314	GRMZM2G064868;GRMZM2G382323;GRMZM2G142043;GRMZM2G476902
4:31089373-31099252	GRMZM2G055309;GRMZM2G029810;GRMZM2G059445	GRMZM2G055309;GRMZM2G075101;GRMZM2G029810;GRMZM5G858417
4:31604382-31605545	GRMZM2G055135;GRMZM2G092311;AC207722.2_FG009;GRMZM2G149428;GRMZM2G175562;GRMZM2G013342;GRMZM2G160268	NA
4:32272290-32280545	AC196475.3_FG005;AC203909.3_FG003;GRMZM5G814904;GRMZM2G504910;GRMZM2G039089	GRMZM5G814904;AC203909.3_FG003;GRMZM2G128504
4:33720697-33735375	GRMZM2G139550;GRMZM5G870572;GRMZM2G091964	GRMZM2G139550;GRMZM2G390150;GRMZM2G441722;GRMZM2G390096
4:34043879-34055290	GRMZM2G088648;GRMZM2G088549;GRMZM2G145109	GRMZM2G088549;GRMZM2G088648;GRMZM2G106673;GRMZM2G069102;GRMZM2G134023
4:34583356-34592269	GRMZM5G855094;GRMZM2G157306;GRMZM2G091811;GRMZM2G072350	GRMZM5G805675;GRMZM2G091811
4:36338833-36351020	GRMZM2G089086;GRMZM2G441722;GRMZM2G111247;GRMZM2G088511	GRMZM2G088511;GRMZM2G390489
4:36441440-36452051	GRMZM2G131473;GRMZM2G390489;GRMZM2G131595;GRMZM2G475647;GRMZM2G089106;GRMZM2G430526	GRMZM2G131473;GRMZM2G131595;GRMZM2G475647;GRMZM2G441722
4:36932844-36947356	GRMZM2G049127;GRMZM2G049185;GRMZM2G179976;GRMZM2G046804;GRMZM2G049173;GRMZM2G352708	GRMZM2G049173;GRMZM2G049185
4:37045317-37057030	GRMZM2G302259	GRMZM2G302259;GRMZM2G124530;GRMZM2G008482;GRMZM2G302160
4:39625830-39637362	GRMZM2G135526;GRMZM2G059325;GRMZM2G154766	GRMZM2G354618;GRMZM2G135568;GRMZM2G130287;GRMZM2G157925;GRMZM5G846506
4:39808701-39829578	GRMZM5G878754;GRMZM5G863229;GRMZM2G008730;GRMZM2G000592;GRMZM2G092432;GRMZM2G300141	GRMZM2G008730;GRMZM5G878754;GRMZM5G863229;AC193632.2_FG002;GRMZM2G124530;GRMZM2G000592;GRMZM2G092432;GRMZM2G125762;GRMZM2G300141
4:41688519-41704290	GRMZM2G134770;GRMZM2G170351;GRMZM2G174202	GRMZM2G174202;GRMZM2G702419;GRMZM2G041885;GRMZM2G170351;GRMZM2G154766
4:41983010-41988317	GRMZM2G075655;GRMZM2G458718	GRMZM2G458718;GRMZM2G075655;GRMZM2G009214;GRMZM2G020409
4:45289057-45300282	GRMZM5G868423;GRMZM2G071575;GRMZM2G070693;GRMZM2G103230	GRMZM2G071575;GRMZM2G095631
4:49942996-49947089	AC202707.3_FG002;GRMZM5G848739;GRMZM5G801875;GRMZM5G896883	GRMZM5G848739;AC202707.3_FG002;GRMZM5G801875;GRMZM2G434131
4:51920752-51925436	GRMZM2G069922;GRMZM2G041885;GRMZM2G701546;GRMZM2G132371	NA
4:62590311-62601877	GRMZM2G153722	GRMZM2G130659;GRMZM2G427409;GRMZM2G153722;GRMZM2G106683
4:65767794-65777700	GRMZM2G437977;GRMZM2G365423;GRMZM2G010834;GRMZM2G389303	GRMZM2G389303;GRMZM2G365423;GRMZM2G438007
4:67518742-67521835	GRMZM2G177284;GRMZM2G417402;GRMZM2G075851;GRMZM2G028594	GRMZM2G075851;GRMZM2G426888
4:68091863-68097648	GRMZM2G375733	GRMZM2G126128;GRMZM2G437977;GRMZM2G417402;GRMZM2G177284
4:69304971-69313133	GRMZM2G080380;GRMZM2G133941;GRMZM2G104704	GRMZM2G133941;GRMZM2G080380;GRMZM2G171367;GRMZM2G073219
4:70659879-70664335	GRMZM2G104704	GRMZM2G104704;GRMZM5G822028;GRMZM2G049525;GRMZM2G157822
4:70866191-70876406	GRMZM2G180552;GRMZM2G093945	GRMZM2G093945;GRMZM2G180552;GRMZM2G180547;GRMZM2G143568
4:72013670-72015347	AC217947.4_FG002;GRMZM2G448456;GRMZM2G174732;GRMZM2G137775	GRMZM2G448456
4:72596060-72608625	GRMZM2G065908;GRMZM2G044832	GRMZM2G457193;GRMZM2G065908;GRMZM2G044832;GRMZM2G034804
4:74484146-74488028	GRMZM2G419409;GRMZM2G117822	GRMZM2G118104;GRMZM2G117755;GRMZM2G076348;GRMZM2G702476;GRMZM5G851815
4:74664533-74666797	GRMZM2G079768;GRMZM2G419409;GRMZM5G858884;GRMZM2G118099;GRMZM2G095982;GRMZM2G702476	GRMZM2G079768;GRMZM2G419409;GRMZM2G118099
4:80668439-80669699	GRMZM2G164117	GRMZM2G164117;GRMZM2G076389;GRMZM2G089618;GRMZM2G162840
4:81627751-81635400	GRMZM2G384706;GRMZM2G060319;GRMZM2G091155;GRMZM2G076936	NA
4:82012874-82017905	GRMZM2G340601;GRMZM2G439819;GRMZM2G123644;GRMZM2G163769	GRMZM2G340601;GRMZM2G123644;GRMZM2G392624;GRMZM2G439819;GRMZM2G100313
4:82035249-82042923	GRMZM2G117786;GRMZM2G344991;GRMZM2G419305;GRMZM2G117811	GRMZM2G153350;GRMZM2G117786;GRMZM2G510127;GRMZM2G117811;GRMZM2G008175
4:83053965-83060288	GRMZM2G178169	GRMZM2G178169;GRMZM2G135132;GRMZM2G174537;GRMZM2G340601
4:84270684-84277861	GRMZM2G089698;GRMZM2G114778;GRMZM2G035268;GRMZM2G123362;AC205057.3_FG004;GRMZM2G036605	GRMZM2G095244;GRMZM2G161222
4:90867158-90870951	GRMZM2G072115;GRMZM2G316275;GRMZM5G822028;GRMZM2G162388	GRMZM2G072115
4:108571368-108573903	GRMZM2G702522;GRMZM2G047763;GRMZM2G069762	GRMZM2G702522;GRMZM2G047763;GRMZM2G069762;GRMZM2G492768
4:124002655-124007425	GRMZM2G104262;GRMZM2G403915	GRMZM2G403915;GRMZM2G104262;GRMZM2G000380;AC214753.2_FG002
4:124660978-124667041	GRMZM2G150024	GRMZM2G133568;GRMZM2G340353;GRMZM2G002173;GRMZM2G137820;GRMZM2G059432
4:126666486-126672202	GRMZM2G323287;GRMZM2G170338	GRMZM2G145027;GRMZM2G078294;GRMZM2G161579;GRMZM2G123257
4:131797423-131800619	GRMZM2G122983	GRMZM2G122983;GRMZM2G092459;GRMZM2G097190;GRMZM2G081582;GRMZM2G133203
4:133950718-133957391	GRMZM2G138624;AC214635.3_FG006	GRMZM2G138632;GRMZM5G845532;GRMZM2G055782;GRMZM2G019335;GRMZM2G407044;GRMZM2G112228
4:135022128-135025703	GRMZM2G112228;GRMZM2G160174	GRMZM2G175499;GRMZM2G018416;GRMZM2G374313;GRMZM2G135132
4:136092857-136098173	GRMZM5G806469;GRMZM2G024109;GRMZM2G109221;GRMZM2G366392;GRMZM2G172274;GRMZM2G350818	GRMZM2G366392;GRMZM2G024109;GRMZM2G025243
4:136961512-136966640	GRMZM2G131487;GRMZM2G456304	GRMZM2G131487;GRMZM2G034697;GRMZM2G044684;GRMZM2G133568
4:138180191-138187768	GRMZM2G133226;GRMZM2G094083;GRMZM2G133203;GRMZM2G151519;GRMZM2G044882	GRMZM2G133203;GRMZM2G094083;GRMZM2G133226;GRMZM2G403915;GRMZM2G125556;AC199439.4_FG005;GRMZM5G868917
4:145387460-145404069	GRMZM2G461533;GRMZM2G161545;GRMZM5G850355;GRMZM2G111225	GRMZM2G461533;GRMZM2G394237
4:145590193-145596446	NA	GRMZM2G111225;GRMZM2G161545;GRMZM5G850355;GRMZM5G804661;GRMZM2G129157;GRMZM2G159952
4:146085385-146092051	GRMZM2G447195;GRMZM2G146786;GRMZM2G161545;GRMZM2G165778	GRMZM2G149272;GRMZM2G447195;GRMZM2G495234
4:149303753-149317132	GRMZM2G111045;GRMZM2G129569;GRMZM2G354151;GRMZM2G065021;GRMZM2G111015	GRMZM2G006219;GRMZM2G307368
4:150917773-150920066	GRMZM5G844309;GRMZM2G081582	GRMZM5G844309;GRMZM2G063203;GRMZM2G020201;GRMZM2G150714;GRMZM2G130287;GRMZM2G144638
4:153777111-153780225	GRMZM2G046348;GRMZM2G392975;GRMZM5G806449;GRMZM5G813343	GRMZM2G046348;GRMZM5G813343
4:154070282-154075507	GRMZM2G004131	GRMZM2G148485;GRMZM2G004131;GRMZM2G073359;GRMZM5G833774;GRMZM2G093316;GRMZM5G813343
4:154652222-154654082	GRMZM2G156785	GRMZM2G156785;GRMZM2G144158;GRMZM2G073359;GRMZM2G081582
4:155851134-155863296	GRMZM5G813909;GRMZM2G118693;GRMZM5G835542;GRMZM2G158479	GRMZM5G813909;GRMZM2G118693;GRMZM5G835542
4:158586372-158592137	GRMZM2G421513;GRMZM2G148506;GRMZM2G066615;GRMZM2G050371;GRMZM2G069365	GRMZM2G421513;GRMZM2G148506;GRMZM2G114432
4:159588486-159597618	GRMZM2G126505;GRMZM2G054013;GRMZM2G380197	GRMZM2G147780;GRMZM2G110192;GRMZM2G126505;GRMZM2G430027
4:159781510-159784417	GRMZM2G057031;GRMZM2G110287	GRMZM2G057031;GRMZM2G110287;GRMZM2G178795;GRMZM2G138683
4:160005858-160009187	GRMZM2G133146;GRMZM2G044834;GRMZM2G110483;GRMZM2G057031	GRMZM2G176340;GRMZM2G057031;GRMZM2G176289;GRMZM2G110287
4:161401610-161407945	GRMZM2G137696;GRMZM2G157836;GRMZM2G583474;GRMZM5G881641	GRMZM2G137696;GRMZM2G157836;GRMZM2G160842;GRMZM2G319649
4:162294367-162307532	GRMZM2G064960;GRMZM2G365298;GRMZM2G064701	GRMZM2G365298;GRMZM2G064960;GRMZM2G064701;GRMZM2G411032
4:163114886-163130572	GRMZM2G106631;GRMZM2G126946;GRMZM2G092182;GRMZM2G054012;GRMZM2G102944	GRMZM2G106631;GRMZM2G126865;GRMZM2G092085;GRMZM2G005256
4:163224851-163233380	GRMZM2G126946;GRMZM5G814057;GRMZM5G832423	GRMZM5G814057;GRMZM2G126946;GRMZM2G126865;AC186512.3_FG007;GRMZM2G092182
4:163706412-163712673	AC186512.3_FG007;GRMZM2G552956;GRMZM2G111774;GRMZM2G418119;GRMZM2G020162	AC186512.3_FG007;GRMZM2G418119;GRMZM2G111774;GRMZM2G418766;GRMZM2G122057
4:163923230-163930163	GRMZM2G011015;GRMZM2G148534;GRMZM2G411032;GRMZM2G427319	GRMZM2G011015;GRMZM2G411032
4:163992722-163994276	GRMZM2G141036;GRMZM2G168431;GRMZM2G309847;GRMZM2G012814	GRMZM2G141036
4:165996419-166006079	GRMZM2G125378;GRMZM2G453424;GRMZM2G110192;GRMZM2G361074;GRMZM2G147420	GRMZM2G125378;GRMZM2G125268;GRMZM2G051427;GRMZM2G042356
4:166030522-166043920	GRMZM2G125455;GRMZM2G444623;GRMZM2G125512;GRMZM2G110192;GRMZM2G093262;GRMZM2G076631	GRMZM2G125544;GRMZM2G461671;GRMZM2G125387;GRMZM2G125455
4:166891980-166905838	GRMZM2G171051;GRMZM2G471733;GRMZM2G126946;GRMZM2G171060	GRMZM2G171060;GRMZM2G126946
4:167002644-167009966	GRMZM2G063316;GRMZM2G362823;GRMZM2G011015;GRMZM2G449950	GRMZM2G362823;GRMZM2G063220;GRMZM2G063316;GRMZM2G063426;GRMZM2G137696
4:167212023-167225667	GRMZM2G168337;GRMZM2G136996;GRMZM2G168369;GRMZM2G015049;GRMZM2G063220;GRMZM2G168378;GRMZM2G122410;GRMZM2G458751;GRMZM2G146207	GRMZM2G168337;GRMZM2G063220;GRMZM2G168369
4:169017193-169021162	NA	GRMZM2G018947;GRMZM2G045171;GRMZM5G897738;GRMZM2G019177
4:169464526-169470081	GRMZM2G006006;GRMZM2G448241;GRMZM2G019177;GRMZM2G455658;GRMZM2G378073	GRMZM2G006006;GRMZM2G019177;GRMZM2G448241
4:169576107-169587826	GRMZM2G123831;GRMZM2G123887	GRMZM2G123887;GRMZM2G123831;GRMZM2G307094;GRMZM2G014854;GRMZM2G307088;GRMZM2G140774
4:171576355-171589521	GRMZM2G157472;GRMZM2G458751;GRMZM2G157522;GRMZM2G178398	GRMZM2G157472;GRMZM2G157522
4:172861572-172866148	GRMZM2G162007;GRMZM2G162052;GRMZM2G178972	GRMZM2G162007;GRMZM2G162052;GRMZM2G178972;GRMZM2G172891
4:173207804-173223410	GRMZM2G054012;GRMZM2G054065;GRMZM2G054076	GRMZM2G054012;GRMZM2G054076;GRMZM2G054210;GRMZM2G178990
4:174992043-174996094	GRMZM2G014716;GRMZM2G178924;AC207628.4_FG003;GRMZM2G043921;GRMZM2G085547;GRMZM2G070138	AC207628.4_FG003;GRMZM2G312521
4:175405408-175412657	GRMZM2G181354;GRMZM2G039106;GRMZM2G181336;GRMZM2G428027	GRMZM2G181354;GRMZM2G145065;GRMZM2G162052;GRMZM2G435675
4:175762565-175780919	GRMZM2G181359;GRMZM2G018398;GRMZM2G108147	GRMZM2G181359;GRMZM2G181358;GRMZM2G181336;GRMZM2G053766
4:181805608-181822865	NA	GRMZM2G083820;AC190628.4_FG007;GRMZM2G149422;GRMZM2G702725
4:184078647-184086099	GRMZM2G089876;GRMZM2G151516;GRMZM2G089936	GRMZM2G032619;GRMZM2G089876;GRMZM5G829928;GRMZM2G138949
4:185210479-185211095	NA	GRMZM2G151516;GRMZM2G022188;GRMZM2G090728;GRMZM2G141222
4:186759741-186772805	GRMZM2G171644;GRMZM2G171605;GRMZM2G171476;GRMZM2G036282	GRMZM2G171644;GRMZM2G171605;GRMZM2G171476
4:187004016-187016698	GRMZM2G076087;AC204868.3_FG004;GRMZM2G353301;GRMZM2G142777	AC204868.3_FG004;GRMZM2G353301;GRMZM2G406378
4:187117422-187127204	GRMZM2G357620;GRMZM2G357595;GRMZM2G142777;GRMZM2G036282	GRMZM2G357595;GRMZM2G357620;GRMZM2G171476
4:187206270-187213529	GRMZM2G140011;GRMZM2G140047;GRMZM2G171644;GRMZM2G174938;GRMZM2G174797	GRMZM2G140011;GRMZM2G140047
4:187587401-187596770	GRMZM5G832805;GRMZM2G012391;GRMZM2G039978;GRMZM5G891282;GRMZM2G133620;GRMZM2G400135	GRMZM5G832805
4:188060286-188065285	GRMZM2G055467;GRMZM2G146222;GRMZM2G055507;GRMZM5G896260	NA
4:191037035-191057045	GRMZM2G091560;GRMZM2G091433;GRMZM2G102216	GRMZM2G091560;GRMZM2G091433;GRMZM2G091258;GRMZM2G423930;GRMZM2G134313
4:193325151-193334930	AC233883.1_FG006;GRMZM5G821551	GRMZM5G821551;GRMZM2G058120;AC233883.1_FG006;GRMZM2G009510;GRMZM2G033952
4:193515298-193534892	GRMZM2G016997;GRMZM2G320723;GRMZM2G157481;GRMZM2G059252;GRMZM2G058120;GRMZM2G319123	GRMZM2G320723;GRMZM2G016805;GRMZM2G009348;GRMZM2G009438
4:195189338-195205494	GRMZM2G157481;AC225127.3_FG003	GRMZM2G157481;GRMZM2G084406;GRMZM2G350658;GRMZM2G315931;GRMZM2G032419
4:195709660-195727213	GRMZM2G363038;GRMZM2G125768;GRMZM2G335476;GRMZM2G138131	GRMZM2G363038
4:195960957-195979017	GRMZM2G163717;GRMZM2G163709;GRMZM2G436084;GRMZM2G163671;GRMZM2G354696	GRMZM2G163671;GRMZM2G163709;GRMZM2G163726;GRMZM2G163717;GRMZM2G436084;GRMZM2G406552;GRMZM5G851564;GRMZM2G069630
4:196986344-196991814	GRMZM2G147452	GRMZM2G087172;GRMZM2G343828;GRMZM2G014004;GRMZM2G028438;GRMZM6G183316
4:197161668-197166432	GRMZM5G850092;GRMZM5G868730	GRMZM5G850092;GRMZM2G140545;GRMZM5G868730;GRMZM2G144451
4:197221026-197241866	GRMZM2G315931;GRMZM5G843991;GRMZM2G016296	GRMZM2G315931;GRMZM2G016296;GRMZM5G812738;GRMZM2G004703
4:198503848-198515662	GRMZM2G071405;GRMZM2G071347;GRMZM2G071196;GRMZM2G034024;GRMZM2G098696	GRMZM2G071347;GRMZM2G071405
4:198737642-198744545	GRMZM5G866627;AC234156.1_FG005;GRMZM2G332809	GRMZM5G866627;GRMZM2G466947;GRMZM2G083411;AC234156.1_FG005;GRMZM2G034947;GRMZM2G033952
4:201015695-201024439	GRMZM2G119791;GRMZM2G080519;GRMZM2G374629;GRMZM2G319123	GRMZM2G108457
4:203709982-203713081	GRMZM2G308064	GRMZM2G321153;GRMZM2G065655;GRMZM5G854511;GRMZM2G167049
4:203818713-203824493	GRMZM2G546541;GRMZM2G321153;GRMZM2G167049;GRMZM5G854511;GRMZM2G006780	GRMZM2G006780
4:215440188-215445695	GRMZM2G590333;GRMZM2G066464;GRMZM2G477205;GRMZM2G180060	GRMZM5G811285;GRMZM2G115792;GRMZM2G590333;GRMZM2G017355;GRMZM2G007466;GRMZM2G076896
4:220128943-220136863	GRMZM2G051185;GRMZM2G051101;GRMZM2G008327	GRMZM2G096946;GRMZM2G050467;GRMZM2G002420;GRMZM2G423111;GRMZM5G824831
4:222770052-222776857	GRMZM2G118191;GRMZM2G040020;GRMZM2G118269;GRMZM2G039942	GRMZM2G040020;GRMZM2G039942;GRMZM2G412899
4:225608895-225612570	GRMZM2G164359;GRMZM2G148118;GRMZM2G474119;GRMZM2G073788	GRMZM2G164359
4:228549114-228552852	AC185300.4_FG002;GRMZM2G020196;GRMZM2G018770;GRMZM2G096717	AC185300.4_FG002;AC193591.3_FG001
4:229159737-229170434	AC208724.3_FG001	GRMZM2G018770;GRMZM2G019358;GRMZM2G474119;GRMZM2G020196;GRMZM2G041462;GRMZM2G343139
4:229567764-229574724	GRMZM2G470863;GRMZM2G109680;GRMZM2G090328;GRMZM2G085750	GRMZM2G470863;GRMZM2G049329
4:229943342-229952022	GRMZM2G040452;GRMZM2G162992;GRMZM2G406552;GRMZM2G105631;GRMZM2G019177	GRMZM2G162992
4:231676233-231687318	GRMZM2G411569;GRMZM2G110843;AC185300.4_FG002	GRMZM2G110843;GRMZM2G411569;GRMZM2G141587;GRMZM2G343139;GRMZM2G043056
4:233143177-233148028	GRMZM2G360677;GRMZM2G063700;GRMZM2G142039;GRMZM2G030228	GRMZM2G030228
4:233624562-233627727	GRMZM2G311914	GRMZM2G311914;GRMZM2G012393;GRMZM2G012340;GRMZM2G055334
4:233742503-233763110	GRMZM2G030402;GRMZM2G029566;GRMZM2G030542;GRMZM2G047292;GRMZM2G311756	GRMZM2G030542;GRMZM2G030402;GRMZM2G155822;GRMZM2G049839;GRMZM2G075485
4:233866626-233870049	GRMZM2G050484;GRMZM2G350662;GRMZM2G090689;GRMZM2G029566	GRMZM2G029566;GRMZM2G090689;GRMZM2G075485;GRMZM2G006753
4:234384006-234410716	GRMZM2G064328;GRMZM2G064268	GRMZM2G064268;GRMZM2G365185;GRMZM2G105892;GRMZM2G064328;GRMZM2G118979
4:235105052-235111747	GRMZM2G008859;GRMZM2G125345;GRMZM2G103382;GRMZM2G096958	GRMZM2G008859;GRMZM2G125345;GRMZM2G137710
4:235260814-235272078	GRMZM2G104419;GRMZM2G063060	GRMZM2G104456;GRMZM2G363503;GRMZM2G035893;GRMZM2G092632
4:235491280-235496028	GRMZM2G422537	GRMZM2G422537;GRMZM2G143445;GRMZM2G142344;GRMZM2G394876;GRMZM2G122937
4:235739885-235750665	GRMZM2G062683	GRMZM2G433591;GRMZM2G133653;GRMZM2G421946;GRMZM5G892080
4:235807740-235815303	GRMZM2G421946;GRMZM2G133746	GRMZM2G421946;GRMZM2G133746;GRMZM2G018837;GRMZM2G119578;GRMZM2G073059
4:236227510-236230909	GRMZM2G010333;GRMZM2G119482	GRMZM2G003988;GRMZM2G119578;GRMZM2G303091;GRMZM2G145996
4:236278034-236290149	GRMZM2G010152	GRMZM2G010221;GRMZM2G050917;GRMZM2G010097;GRMZM2G087226;GRMZM2G303091
4:236711205-236718670	GRMZM2G041310	GRMZM2G041310;GRMZM2G041159;GRMZM2G041060;GRMZM2G351747
4:237112033-237116388	GRMZM2G132862;GRMZM2G132866	GRMZM2G132862;GRMZM2G433609;GRMZM2G132866;GRMZM2G051004
4:237573589-237580239	GRMZM2G012262;GRMZM2G410963;GRMZM2G111304;GRMZM2G052720;GRMZM2G012143	GRMZM2G012262;GRMZM2G111304
4:237992661-237998361	GRMZM2G166162;GRMZM2G467703;GRMZM2G166145;GRMZM2G343449	GRMZM2G166162;GRMZM2G123544;GRMZM2G025648
4:238220486-238239863	GRMZM2G117459;GRMZM2G117441;GRMZM2G165931;AC196708.3_FG006;GRMZM2G117346;GRMZM2G351023	GRMZM2G117459;GRMZM2G117441;GRMZM2G117346;AC196708.3_FG006;GRMZM2G002754
4:238860459-238878591	GRMZM2G060669;GRMZM2G060451;GRMZM2G060567	GRMZM2G060669;GRMZM2G060567;GRMZM2G060451;GRMZM2G423137
4:238964973-238981123	GRMZM2G174568;GRMZM2G174481;GRMZM2G423129;GRMZM2G174596;GRMZM2G098606	GRMZM2G174481;GRMZM2G174568;GRMZM2G174596
4:239495017-239508209	GRMZM2G019838;GRMZM2G019597	GRMZM2G019838;GRMZM2G019284;GRMZM2G019597;GRMZM2G019597;GRMZM2G178100;GRMZM2G061950
4:239753587-239772343	GRMZM2G461804;GRMZM2G121520;GRMZM2G161450;GRMZM2G023528	GRMZM2G121520;GRMZM2G161450;GRMZM2G461804;GRMZM2G324285;GRMZM2G153999
4:240024628-240057414	GRMZM2G169998;GRMZM2G169927;GRMZM2G169871;GRMZM2G470556;GRMZM2G094579;GRMZM5G878541;GRMZM2G099082;GRMZM2G099082	GRMZM2G169927;GRMZM2G169998;GRMZM2G169871;GRMZM2G094579;GRMZM2G025127;GRMZM2G136085
4:240170537-240178473	GRMZM2G074414;GRMZM2G384730;GRMZM2G031677	GRMZM2G074278;GRMZM2G074252;GRMZM2G074423;GRMZM2G006197
4:240185462-240191257	GRMZM2G074278;GRMZM2G074252;GRMZM2G079348	GRMZM2G074414;GRMZM2G384730;GRMZM2G079348;GRMZM2G074015;GRMZM2G031677
4:240330713-240350361	GRMZM2G150193;GRMZM2G025127;GRMZM2G150337;GRMZM2G374088	GRMZM2G150251;GRMZM2G150193
4:240659923-240665367	GRMZM2G380015;GRMZM2G079143	GRMZM2G380015;GRMZM2G079143;GRMZM2G133660;GRMZM6G578655
4:241004844-241022734	GRMZM2G163247;GRMZM2G163227;GRMZM2G384293;GRMZM2G163328;GRMZM2G468661;GRMZM2G093173	GRMZM2G384293;GRMZM2G163247;GRMZM2G163227;GRMZM2G163277;GRMZM2G457630;GRMZM2G163304
5:108227-110652	GRMZM2G089498;GRMZM2G146158	GRMZM2G492768;GRMZM2G089498;GRMZM2G035150;GRMZM2G313481
5:859928-864880	NA	GRMZM2G084164;GRMZM2G019695;GRMZM2G017416;GRMZM2G072894;GRMZM2G465287
5:883348-907250	GRMZM2G083546;GRMZM2G005659;GRMZM2G083813;GRMZM2G083620;GRMZM2G084164;GRMZM2G083346;GRMZM2G384339	GRMZM2G083813;GRMZM2G005659;GRMZM2G083546;GRMZM2G384339;GRMZM2G083620;GRMZM2G381838;GRMZM2G150337
5:913901-932941	GRMZM2G083081;GRMZM2G083410;GRMZM2G083346;GRMZM2G130302;GRMZM5G862317;GRMZM2G133407;GRMZM2G130260;GRMZM2G110881	GRMZM2G083410;GRMZM2G083346;GRMZM2G083081;GRMZM2G082976
5:1023002-1037874	GRMZM2G013750;GRMZM2G367001;GRMZM2G013695	GRMZM2G367001;GRMZM2G013750;GRMZM2G313678;GRMZM2G013695;GRMZM2G099160;GRMZM2G360688
5:1321078-1341839	GRMZM5G851103;GRMZM2G144273	GRMZM5G851103;GRMZM2G069916;GRMZM5G851103;GRMZM2G394962
5:1566258-1590729	GRMZM2G125552;GRMZM2G326235;GRMZM2G125300;GRMZM2G426735;GRMZM2G125784;GRMZM2G004092;GRMZM2G116876	GRMZM2G125784;GRMZM2G125300;GRMZM2G421795;GRMZM2G125552;GRMZM2G116876;GRMZM2G093574;GRMZM2G134219
5:1618157-1624679	GRMZM2G125812;GRMZM2G138523;GRMZM2G054378;GRMZM2G125552	GRMZM2G125812;GRMZM2G326272;GRMZM2G085460;GRMZM2G073814
5:1676025-1686544	GRMZM2G004092;GRMZM2G326272;GRMZM2G023049;GRMZM2G004140	GRMZM2G326235;GRMZM2G004140;GRMZM2G125812;GRMZM2G121843;GRMZM2G023081
5:1817777-1823168	GRMZM2G138523;GRMZM2G133407;AC186166.3_FG008	GRMZM2G138523;GRMZM2G133407;GRMZM2G325477;GRMZM2G144020
5:1830008-1852950	GRMZM2G138494;GRMZM2G138523;GRMZM2G138511;GRMZM2G134270;GRMZM2G100419;GRMZM2G098712;GRMZM2G336533	GRMZM2G138494;GRMZM2G138421;GRMZM2G138511
5:2137995-2148842	GRMZM2G466731;GRMZM2G420823;GRMZM2G085460;GRMZM2G121843;GRMZM2G121851	GRMZM2G466731;GRMZM2G121843;GRMZM2G100419;GRMZM2G121851;GRMZM2G085460;GRMZM2G420823;GRMZM2G121826;GRMZM2G085301
5:2176187-2189804	GRMZM2G085301;GRMZM2G085336;AC212728.3_FG001;GRMZM2G085320;GRMZM2G144024	AC212728.3_FG001;GRMZM2G085336;GRMZM2G085301;GRMZM2G085320;GRMZM2G420823
5:2259896-2269945	GRMZM2G144024;GRMZM2G144020;GRMZM2G144008;GRMZM2G144109	GRMZM2G144020;GRMZM2G143998;GRMZM2G144024;GRMZM2G144042;GRMZM2G144008
5:2348126-2366536	GRMZM2G003068;GRMZM2G003108;GRMZM2G002815;GRMZM2G110952	GRMZM2G003068;GRMZM2G003108;GRMZM2G410865;GRMZM2G160064
5:2783134-2796229	GRMZM5G899149;GRMZM2G108716;GRMZM2G165270;GRMZM2G060116	GRMZM2G108716;GRMZM5G809417;GRMZM2G165270
5:3038798-3072491	GRMZM2G095865;GRMZM2G395844;GRMZM2G096165;GRMZM2G124441	GRMZM2G096165;GRMZM2G057329
5:3286464-3292777	GRMZM2G017532;GRMZM5G854045;GRMZM2G017416;GRMZM2G144020;GRMZM2G005284	GRMZM2G017532;GRMZM2G090105;GRMZM2G144020;GRMZM2G124684
5:3332169-3353749	GRMZM5G810054;AC210013.4_FG009;AC210013.4_FG008;GRMZM2G075719;GRMZM2G060116;GRMZM2G358076;GRMZM2G362745;GRMZM2G338327;GRMZM2G445961;GRMZM2G090573;GRMZM2G125617;GRMZM2G356260	GRMZM5G810054;AC210013.4_FG009;AC210013.4_FG008;GRMZM2G017416;GRMZM2G358076
5:3393464-3401319	AC210013.4_FG011;GRMZM5G897818	AC210013.4_FG011;AC210013.4_FG006;GRMZM2G362745;GRMZM2G410865;GRMZM2G148937
5:3533423-3555788	GRMZM2G318346;GRMZM2G025248;GRMZM2G024395;GRMZM2G115612;GRMZM2G024657	GRMZM2G318346;GRMZM2G024657;GRMZM2G024395;GRMZM2G025248;GRMZM2G025164;GRMZM2G107798
5:3661153-3677961	GRMZM2G108225;GRMZM2G108355	GRMZM2G108355;GRMZM2G108225;GRMZM2G003014;GRMZM2G350001
5:4253969-4259862	GRMZM2G052467	GRMZM2G305254;GRMZM2G004356;GRMZM2G007063;GRMZM2G115612
5:4571304-4583214	GRMZM5G897818;AC159612.1_FG007	GRMZM5G897818;AC159612.1_FG007;GRMZM2G099449;GRMZM2G166049;GRMZM2G095185
5:4652449-4673913	GRMZM2G027495;GRMZM2G027825;GRMZM2G320506;GRMZM2G027351;GRMZM2G166049	GRMZM2G027495;GRMZM2G027825;GRMZM2G076768;GRMZM2G027351;GRMZM2G166049
5:4685327-4688112	GRMZM2G433854;GRMZM2G414140;GRMZM2G016281;GRMZM2G029079;GRMZM2G028218;GRMZM2G063238;GRMZM2G337845;GRMZM2G346863;GRMZM2G028188	GRMZM2G016281;GRMZM2G433854;GRMZM2G028218
5:5197814-5218322	GRMZM5G861451;GRMZM2G130678;GRMZM5G839640;GRMZM5G874903;GRMZM2G063342	GRMZM5G853513;GRMZM5G861451;GRMZM5G874903;GRMZM2G121460;GRMZM5G892151;GRMZM2G156099;GRMZM2G016756
5:6143731-6149281	GRMZM2G171435;GRMZM2G171468	GRMZM2G171588;GRMZM2G171468;GRMZM2G002699;GRMZM2G166044;GRMZM2G084130;GRMZM2G165255
5:6864807-6886133	GRMZM2G072658;GRMZM2G072315;GRMZM2G072231;GRMZM2G126873;GRMZM2G032049	GRMZM2G072315;GRMZM2G072658;GRMZM2G072231;GRMZM2G045192
5:6914116-6932159	GRMZM2G071745;GRMZM2G071970	GRMZM2G071745;GRMZM2G308873;GRMZM2G371942;GRMZM2G071620
5:7148547-7160955	GRMZM2G129817	GRMZM2G129865;GRMZM2G129817;GRMZM2G010775;GRMZM2G018566;GRMZM2G106928
5:7271868-7302956	GRMZM2G149875;GRMZM2G172011;GRMZM2G044864;GRMZM2G171987;GRMZM2G171961;GRMZM2G014441;GRMZM2G164085	GRMZM2G149875;GRMZM2G172011;GRMZM2G171961;GRMZM2G171987;GRMZM2G145854;GRMZM2G028452
5:7706434-7714127	GRMZM2G450863;GRMZM2G051270;GRMZM2G051403	GRMZM2G450863;GRMZM2G051270;GRMZM2G051403;GRMZM2G178616
5:7865351-7872487	GRMZM2G147814;GRMZM2G147862;GRMZM2G425236;GRMZM2G167658	GRMZM2G147814;GRMZM2G147862;GRMZM2G321810;GRMZM2G051270
5:8505209-8525715	GRMZM5G840435;GRMZM2G521844;GRMZM5G848603;GRMZM2G147809	GRMZM2G521781
5:8623598-8637786	GRMZM2G105822;GRMZM5G839349;GRMZM2G105755;GRMZM2G160983	GRMZM2G105822;GRMZM5G839349;GRMZM2G181000;GRMZM2G077404
5:9183943-9202550	GRMZM2G129700;GRMZM2G342583;GRMZM2G129554;GRMZM2G020785;GRMZM2G043822	GRMZM2G342583
5:9809140-9829432	GRMZM2G104316;GRMZM2G104332;GRMZM6G870163;GRMZM2G093139	GRMZM2G104316;GRMZM2G104332
5:10791998-10810691	GRMZM2G554962;GRMZM2G145850;GRMZM2G145854;GRMZM2G109564;GRMZM2G145827	GRMZM2G145854;GRMZM2G145850;GRMZM2G145827;GRMZM2G109561;GRMZM2G552278
5:10962157-10968147	GRMZM2G149289;GRMZM2G090190;GRMZM2G113771;GRMZM2G150448;GRMZM2G149323;AC210013.4_FG005	GRMZM2G090190;GRMZM2G113771;GRMZM2G090172;GRMZM2G149323
5:11602548-11618088	GRMZM2G123459;GRMZM2G162405;GRMZM2G177934;GRMZM2G162443	GRMZM2G123459;GRMZM2G177934;GRMZM2G162443;GRMZM2G068963;GRMZM2G018695;GRMZM2G382273;GRMZM2G418899;GRMZM2G073614
5:11936512-11940070	GRMZM2G157172;GRMZM2G157166	GRMZM2G457881;GRMZM2G157172;GRMZM2G157166;GRMZM2G066293
5:12044623-12049825	GRMZM2G130927	GRMZM2G063238;GRMZM2G130927;GRMZM2G452026;GRMZM2G100260
5:12224607-12245346	GRMZM2G102475;GRMZM2G102601;GRMZM2G102711;GRMZM2G102616;GRMZM2G035377	GRMZM2G102601;GRMZM2G102475;GRMZM2G102711;GRMZM2G457881;GRMZM2G102692;GRMZM2G438938
5:12279356-12290194	GRMZM2G102754;GRMZM2G102616	GRMZM2G102692;GRMZM2G102760;GRMZM2G102754;GRMZM2G102616
5:12375457-12378502	GRMZM5G832740;GRMZM2G026157;GRMZM2G102760;GRMZM2G452026	GRMZM5G832740
5:12570285-12597160	GRMZM2G412229;GRMZM2G327260;GRMZM2G111566;GRMZM5G813092;GRMZM2G301208;GRMZM2G111679;GRMZM2G122274;AC213463.3_FG002	GRMZM2G327260;GRMZM2G412229;GRMZM2G111679;GRMZM2G301208;GRMZM2G111566;GRMZM2G470671;GRMZM2G111475;GRMZM2G122274
5:13612060-13633199	GRMZM2G161242;GRMZM2G461936;GRMZM2G382794;GRMZM2G126957	GRMZM2G161242;GRMZM2G148130;GRMZM2G161222;GRMZM2G461936;GRMZM2G461948;GRMZM2G153871
5:13671842-13685838	GRMZM2G122185;GRMZM2G148098;GRMZM2G076676	GRMZM2G122185;GRMZM2G129150;GRMZM2G148098;GRMZM2G170338
5:13731899-13746094	GRMZM2G129150;GRMZM2G129140;GRMZM2G430685;GRMZM2G129083;GRMZM2G066734	GRMZM2G128986;GRMZM2G129140;GRMZM2G430685;GRMZM2G129083
5:14604549-14616889	GRMZM2G176688;GRMZM2G176723;GRMZM2G129083	GRMZM2G176723;GRMZM5G822180;GRMZM2G176688;GRMZM2G082296
5:15210379-15214558	GRMZM2G379428;GRMZM2G079083	GRMZM2G379428;GRMZM2G079083;GRMZM5G897604;GRMZM2G169440
5:15220919-15225879	GRMZM5G897604;GRMZM2G100412;GRMZM2G112149;GRMZM2G461145	GRMZM5G897604;GRMZM2G033612;GRMZM2G161668
5:15338567-15349188	GRMZM2G161668;GRMZM2G078566;GRMZM2G161418;GRMZM2G079083;GRMZM2G074124	GRMZM2G161668;GRMZM2G161418;GRMZM2G112366;GRMZM2G157310
5:17247454-17251330	GRMZM2G338693;GRMZM2G110423;GRMZM2G139892	GRMZM2G110423;GRMZM2G338693;GRMZM5G885289;GRMZM2G157310;GRMZM2G310144
5:17362540-17374217	GRMZM2G128421;GRMZM2G128454;GRMZM2G128432;GRMZM2G038801	GRMZM2G128454;GRMZM2G128432;GRMZM2G169167
5:18088049-18091237	GRMZM2G146599;GRMZM2G446454;GRMZM2G067306;GRMZM2G128454	GRMZM2G146599
5:18469676-18476335	GRMZM2G066996;GRMZM2G066867;GRMZM2G048281;AC210013.4_FG014	GRMZM2G066996;GRMZM2G066867;AC210013.4_FG014;GRMZM2G399067
5:19458821-19482748	GRMZM2G087165;GRMZM2G087233;GRMZM2G386714;GRMZM2G086904;GRMZM2G074169;GRMZM2G088005;GRMZM2G124918	GRMZM2G087165;GRMZM2G386714;GRMZM2G086904;GRMZM2G087233;GRMZM2G088005;GRMZM2G086763
5:19911476-19916965	GRMZM2G001724;GRMZM2G124918;GRMZM2G486933;GRMZM2G047055	GRMZM2G001724;GRMZM5G856012
5:20989843-20997169	GRMZM2G337330;GRMZM5G823318;GRMZM2G041048	AC234185.1_FG005;GRMZM2G041048;GRMZM2G337330;GRMZM5G823318;GRMZM2G178753
5:23477198-23517363	GRMZM5G837364;GRMZM5G816015;GRMZM2G122199;GRMZM2G422539	GRMZM5G816015;GRMZM5G837364;GRMZM2G122199;GRMZM2G422539;GRMZM2G422539
5:23892311-23897793	GRMZM2G086237;GRMZM2G376743;GRMZM2G387360	GRMZM2G387360;GRMZM2G086237;GRMZM2G177314;GRMZM2G486933;GRMZM2G047774;GRMZM2G107444
5:24730523-24743436	GRMZM2G034276;GRMZM2G033926;GRMZM2G073114	GRMZM2G033926;GRMZM2G034276;GRMZM2G032910;GRMZM2G154652
5:24966955-24972253	GRMZM2G374385;GRMZM2G432697;GRMZM2G106683	GRMZM2G073351;GRMZM2G374385;GRMZM2G073017;GRMZM2G106683
5:28214826-28223430	GRMZM5G873681;GRMZM2G034430	GRMZM5G873681;GRMZM2G068566;GRMZM2G175280;GRMZM2G359664
5:30760572-30781774	GRMZM2G027232;GRMZM2G324540;GRMZM2G057260;GRMZM2G027135;GRMZM2G075257	GRMZM2G027232;GRMZM2G324540;GRMZM2G027135;GRMZM2G146374
5:33068305-33085814	GRMZM2G126972;GRMZM2G434910;GRMZM2G126988;GRMZM2G042136;GRMZM2G156739;GRMZM2G166719;GRMZM2G483889	GRMZM2G126988;GRMZM2G326707;GRMZM2G042136;GRMZM2G126972;GRMZM2G306062
5:33304314-33318512	GRMZM2G115578;GRMZM2G042136;GRMZM5G890936;GRMZM5G823750;GRMZM5G808899	GRMZM5G823750;GRMZM6G655718;GRMZM2G151414
5:37246357-37256059	GRMZM2G088243;GRMZM2G088018;GRMZM2G088064;GRMZM2G055809;GRMZM5G879737	GRMZM2G088018;GRMZM2G088028;GRMZM2G143599
5:39822961-39828723	GRMZM2G176355	GRMZM2G048205;GRMZM2G048549;AC217556.3_FG003;GRMZM2G176355;GRMZM2G375607
5:39895131-39908001	GRMZM2G012209;GRMZM2G048549;GRMZM2G303631	GRMZM2G012209;GRMZM2G014180;GRMZM2G102862;GRMZM2G401463
5:48707579-48710519	NA	GRMZM2G701511;GRMZM2G060029;GRMZM2G161514;GRMZM5G848124
5:51384509-51391108	GRMZM2G032654;GRMZM2G457211;GRMZM2G701522;GRMZM2G061554;GRMZM2G154652;GRMZM2G177535	GRMZM2G061554;GRMZM2G457211;GRMZM2G032654;GRMZM2G154652;GRMZM2G177535
5:51458702-51466665	GRMZM2G168065;GRMZM2G177570;AC204048.3_FG002;GRMZM2G103884	GRMZM2G168065
5:56242113-56247315	GRMZM2G043348;GRMZM2G351895;GRMZM2G125304;GRMZM2G102447	GRMZM2G351895;GRMZM2G043348
5:56385186-56405116	GRMZM2G099413;GRMZM2G099434;GRMZM2G099255;GRMZM2G162065;GRMZM2G105428	GRMZM2G099413;GRMZM2G116586;GRMZM2G099452;GRMZM2G105428;GRMZM2G017847
5:56451457-56458098	GRMZM2G099191;GRMZM2G162098	GRMZM2G099255;GRMZM2G099191;GRMZM2G005526;GRMZM2G048672
5:57215194-57240395	GRMZM2G469414;GRMZM2G431573;GRMZM2G098900	GRMZM2G168886;GRMZM2G431573;GRMZM2G469414;GRMZM2G089050
5:58032764-58036151	GRMZM2G178371	GRMZM2G178371;GRMZM2G414805;GRMZM2G431573;GRMZM2G439203
5:58627650-58642421	GRMZM2G047175;GRMZM2G477694;GRMZM2G347766;GRMZM2G404698;GRMZM2G022442;GRMZM5G854533;GRMZM5G896114;GRMZM2G329999	GRMZM2G347721;GRMZM2G047175
5:59063719-59082919	GRMZM2G439198;GRMZM2G439203;GRMZM2G135904;GRMZM2G098793;GRMZM2G385945	GRMZM2G135904;GRMZM2G439198;GRMZM2G439203;AC197164.4_FG002;GRMZM2G385945
5:59318917-59339545	GRMZM2G085089;GRMZM2G084942	GRMZM2G085089;GRMZM2G017933;GRMZM2G084942;GRMZM2G385945
5:59496058-59503239	GRMZM2G050460;GRMZM2G513713;GRMZM2G050450	GRMZM2G050460;GRMZM2G513713;GRMZM2G050450;GRMZM2G478624;GRMZM2G179292;GRMZM2G102447
5:59746839-59756522	GRMZM2G102447;GRMZM5G823135;AC209898.2_FG004;GRMZM5G856929	GRMZM2G102447;GRMZM5G823135;GRMZM2G397247;AC209898.2_FG004;GRMZM2G145662
5:61018235-61031863	GRMZM2G158103;GRMZM2G158136;GRMZM2G158131;GRMZM2G361993;GRMZM2G300133	GRMZM2G158103;GRMZM2G158136;GRMZM2G158131
5:62132969-62147238	GRMZM2G366402;GRMZM2G065125;GRMZM2G350800	GRMZM2G350800;GRMZM2G366402;GRMZM2G065125;GRMZM5G821411;GRMZM2G135320
5:62784052-62785577	GRMZM5G801190;GRMZM2G004955;GRMZM2G132331	GRMZM2G004955;GRMZM5G801190;GRMZM2G132331;GRMZM2G125504
5:65231036-65254042	GRMZM2G112805;GRMZM2G131988;GRMZM2G132060;GRMZM2G055619;GRMZM2G055682	GRMZM2G055682;GRMZM2G112805;GRMZM2G057000;GRMZM2G131988;GRMZM2G112895;GRMZM2G005771
5:69349662-69357798	GRMZM2G088114;GRMZM2G117012;GRMZM2G114793;GRMZM2G443332	NA
5:70064797-70077685	GRMZM2G098370;GRMZM2G421500;GRMZM2G098420;GRMZM2G098301	GRMZM2G098370;GRMZM2G098420;GRMZM2G421500;GRMZM2G098301
5:70177424-70181224	GRMZM2G005680;GRMZM2G009462;GRMZM2G165308	GRMZM2G005680;GRMZM5G832381;GRMZM2G165308;GRMZM2G009462
5:71715165-71731761	GRMZM2G065154;GRMZM2G144282;GRMZM2G064988;GRMZM2G059877	GRMZM2G064988
5:71873746-71884282	GRMZM2G065154;GRMZM5G872147;GRMZM2G428765;GRMZM2G305124;GRMZM2G117454	GRMZM2G144282;GRMZM5G872147;GRMZM2G428765
5:72714218-72730966	GRMZM2G043500;GRMZM2G344212;GRMZM2G344205	GRMZM2G043500;GRMZM2G344205;GRMZM2G064951;GRMZM2G344212;GRMZM2G141911
5:73065978-73084808	GRMZM2G030013;GRMZM2G029065;GRMZM2G029879;GRMZM2G029087;GRMZM2G437827;GRMZM2G085238	GRMZM2G030013;GRMZM2G029879;GRMZM2G437827;GRMZM2G029087;GRMZM2G029065
5:73152969-73167935	GRMZM2G477236;GRMZM2G175137;GRMZM2G035826;GRMZM5G820374	GRMZM2G477236
5:74437154-74441132	GRMZM2G524937;GRMZM2G371167	GRMZM2G049609;GRMZM5G831200;GRMZM2G371167;GRMZM2G065154
5:74644407-74656181	GRMZM2G168762;GRMZM2G017249;GRMZM2G017229;GRMZM2G168747	GRMZM2G168747;GRMZM2G017249
5:74921982-74941892	GRMZM2G072142;GRMZM2G570528	GRMZM2G072142;GRMZM2G072210;GRMZM2G054621;GRMZM2G079908
5:75914913-75925576	GRMZM2G067727;GRMZM2G092973;GRMZM2G462118;GRMZM2G019121;GRMZM2G570528;GRMZM2G406165;GRMZM2G171354	GRMZM2G092973;GRMZM2G406165;GRMZM5G829894
5:76240737-76255305	AC192244.3_FG007;GRMZM5G871910;GRMZM2G438520;GRMZM2G030013;AC204359.3_FG005;AC195058.3_FG003	AC192244.3_FG007;GRMZM2G139714;GRMZM2G438520;GRMZM5G871910;GRMZM2G139689
5:76646777-76667594	GRMZM2G054921;GRMZM2G054833;GRMZM2G344001;GRMZM2G054765;GRMZM2G054621;GRMZM5G824062;GRMZM2G010731	GRMZM2G354093;GRMZM2G054621;GRMZM2G054765;GRMZM2G054833;GRMZM2G062552
5:76710712-76718417	GRMZM2G042245;GRMZM2G354093;GRMZM2G042278;GRMZM2G054621	GRMZM2G096972;GRMZM2G054921;GRMZM5G824062;GRMZM2G042245
5:77284942-77305985	GRMZM2G319573;GRMZM2G015578;GRMZM2G054706;GRMZM2G126772	GRMZM2G319573;GRMZM2G086346;GRMZM5G856837
5:77466412-77469181	GRMZM2G109914;GRMZM5G805485	GRMZM2G109914;GRMZM5G805485;GRMZM2G068176;GRMZM2G388420;GRMZM2G704151
5:77780105-77792497	GRMZM2G010920;GRMZM2G010944;GRMZM2G006937;GRMZM2G010779;GRMZM2G011456;GRMZM2G010731;GRMZM2G151916	GRMZM2G010944;GRMZM2G011456;GRMZM2G010920
5:77973274-77977968	GRMZM2G097275;GRMZM2G006937;GRMZM2G103937;GRMZM5G897265	NA
5:80272902-80278286	NA	GRMZM2G067350;GRMZM2G031850;AC192372.3_FG003;GRMZM2G139689;GRMZM2G022181
5:82129674-82137811	GRMZM5G812923;GRMZM5G897067;GRMZM2G024882;AC199577.4_FG004	GRMZM2G419455
5:82460434-82467851	GRMZM2G409658;GRMZM2G111201;GRMZM2G035755;GRMZM2G024882	GRMZM2G409658;GRMZM2G399136
5:82584127-82598042	GRMZM2G005562;GRMZM2G006144;GRMZM2G443332;GRMZM2G097050;AC197265.3_FG005;GRMZM2G157722;GRMZM2G137954	GRMZM2G006144;GRMZM2G005562;AC197265.3_FG005;GRMZM2G010321;AC192244.3_FG007
5:84119644-84125798	GRMZM2G017741;GRMZM2G061833;GRMZM2G057891;GRMZM2G017802	GRMZM2G017741;GRMZM2G061833;GRMZM2G017802;GRMZM2G129761;GRMZM2G057891
5:84284566-84290439	GRMZM2G005998;GRMZM2G026117	GRMZM2G005998;AC208217.3_FG001;GRMZM2G074634;GRMZM2G026117
5:84832885-84837027	AC208217.3_FG001;GRMZM2G427468;GRMZM2G128012;GRMZM5G803365	NA
5:84858590-84862103	GRMZM2G007372;GRMZM2G382914;GRMZM2G322129	GRMZM2G427468;GRMZM2G007372;GRMZM2G382914;GRMZM2G173277;GRMZM2G017802
5:85291148-85294664	GRMZM2G104632;GRMZM2G180903;GRMZM5G869532;GRMZM2G113453	GRMZM2G104632;GRMZM2G312438;GRMZM2G180903;GRMZM2G007757
5:86181111-86189333	GRMZM2G180218;GRMZM2G180211;GRMZM2G082683;GRMZM2G128114;GRMZM2G161299	GRMZM2G128114;GRMZM2G180218;GRMZM2G104632;GRMZM2G082683;GRMZM2G159739;GRMZM2G043569
5:87156832-87160085	GRMZM2G098857;GRMZM2G128877;GRMZM2G420012;GRMZM2G120320	GRMZM2G128877;GRMZM2G138505
5:89889219-89900776	GRMZM2G431703;GRMZM2G131638	GRMZM2G431703;GRMZM2G131638;GRMZM2G420012;GRMZM2G005562;GRMZM2G449257
5:91844302-91852799	GRMZM2G360455;GRMZM2G364988;GRMZM2G363982;GRMZM2G059363	GRMZM2G360455;GRMZM2G059363
5:100730046-100739413	GRMZM2G103070;GRMZM2G373023;GRMZM5G849107	GRMZM2G103070;GRMZM5G849107;GRMZM2G373023;GRMZM2G067313
5:129258713-129261146	GRMZM2G109638;GRMZM2G145376	GRMZM2G008593;GRMZM2G025448;GRMZM2G158131;GRMZM2G169699
5:133812401-133815267	GRMZM2G177404;GRMZM2G009785	GRMZM5G867888;GRMZM2G464676;GRMZM2G009785;GRMZM2G388148;GRMZM2G037831
5:137892770-137896592	AC192451.3_FG001	AC192451.3_FG001;GRMZM2G109315;GRMZM2G140582;GRMZM2G039826
5:139395359-139403029	GRMZM5G812371;GRMZM2G455440;GRMZM6G733144	GRMZM2G400005;GRMZM2G018988;GRMZM5G812371;GRMZM2G063162;GRMZM2G018403;GRMZM5G811674;GRMZM2G131043
5:141614744-141619809	GRMZM2G063882;GRMZM2G120001	GRMZM2G063882;GRMZM2G412436;GRMZM2G133620;GRMZM2G041141
5:146875656-146886130	GRMZM2G136161;GRMZM2G406331;GRMZM2G424519;GRMZM2G146794	GRMZM2G146794;GRMZM2G136161;GRMZM2G086441;GRMZM2G406331;GRMZM2G174128;GRMZM2G358711
5:146922613-146927554	GRMZM2G014444;GRMZM2G070465;GRMZM2G129713	GRMZM2G129713;GRMZM2G014444;GRMZM2G070465;GRMZM2G015972
5:152782228-152789789	GRMZM2G155220;GRMZM2G106694;GRMZM2G453575;GRMZM2G021106;GRMZM2G136161	GRMZM2G155220;GRMZM2G106694;GRMZM2G453575;GRMZM2G139412
5:156478451-156485382	GRMZM2G163572;GRMZM2G415433;GRMZM2G111529;GRMZM2G704151	GRMZM2G415433;GRMZM2G163572
5:157501492-157507630	GRMZM2G038374;GRMZM2G341732	GRMZM2G341732;GRMZM2G038374;GRMZM2G359038;GRMZM2G327662;GRMZM2G366910
5:159576622-159581847	NA	GRMZM2G115257;GRMZM2G089631;GRMZM2G027886;AC209835.4_FG004
5:159722110-159723406	AC209835.4_FG004;GRMZM2G089631;GRMZM2G120918;GRMZM2G115257;GRMZM2G064136	GRMZM2G064136
5:162874104-162888213	AC217840.3_FG001;GRMZM2G024561;GRMZM2G078050;GRMZM2G043279;GRMZM2G177923;GRMZM2G024444	AC217840.3_FG001;GRMZM2G024444
5:163265962-163270462	GRMZM2G012690;GRMZM2G011627	GRMZM2G012690;GRMZM2G011627;GRMZM2G043893;GRMZM2G411333;GRMZM2G139073
5:164694393-164700817	GRMZM2G124070	GRMZM2G124070;GRMZM2G001924;GRMZM2G043893;GRMZM2G085587
5:166968366-166974767	GRMZM2G477146	GRMZM2G062848;GRMZM2G477146;GRMZM2G307368;GRMZM2G177298
5:168292549-168303649	GRMZM2G059851;GRMZM2G059671;GRMZM2G038669;GRMZM2G161376	GRMZM2G059671;GRMZM2G018523;GRMZM2G466549;GRMZM5G860214
5:169267405-169281407	GRMZM2G074017;GRMZM2G073950;GRMZM2G073913;GRMZM2G074040;AC205320.3_FG004	GRMZM2G074017;GRMZM2G073950;GRMZM2G115480;GRMZM2G074040;GRMZM2G073913
5:169875238-169886415	AC233850.1_FG005;GRMZM5G888934;GRMZM5G883759;GRMZM2G456568	GRMZM5G888934;GRMZM5G844257;GRMZM2G410338;AC233850.1_FG005
5:171310165-171323067	GRMZM2G554914;GRMZM2G118825;GRMZM5G814945;GRMZM2G149392	GRMZM2G554914;GRMZM2G118825;GRMZM5G814945;GRMZM2G118737;GRMZM5G867518;GRMZM2G065632;GRMZM5G899260
5:172133377-172145349	GRMZM2G414955	GRMZM2G414955;GRMZM2G165631;GRMZM5G843192;GRMZM2G114241;GRMZM2G180211
5:173425824-173440869	GRMZM5G886785;GRMZM2G165521;GRMZM2G149865;GRMZM2G457889	GRMZM5G886785;GRMZM2G165521;GRMZM2G337749;GRMZM2G149865;GRMZM2G157817;GRMZM2G039841
5:173455114-173468351	GRMZM2G337749;GRMZM2G039841;GRMZM2G136100;GRMZM2G103884	GRMZM2G018876;GRMZM2G039841
5:173730431-173741798	GRMZM2G128146;GRMZM2G018037;GRMZM2G432525;GRMZM2G128189;GRMZM2G136178	GRMZM2G128146;GRMZM2G432525;GRMZM2G018037;GRMZM2G128189;GRMZM2G136178;GRMZM2G090213
5:173846215-173855574	GRMZM2G108085;GRMZM2G702026;GRMZM2G087169	GRMZM2G339523;GRMZM2G090213;GRMZM5G836353;GRMZM2G438622;GRMZM2G175910
5:174262463-174266657	GRMZM2G121525;GRMZM2G113325	GRMZM2G121525;GRMZM2G121468;GRMZM2G351454;GRMZM2G320949
5:174329796-174342016	GRMZM2G121468;GRMZM2G351454;GRMZM2G388099;GRMZM2G140694;GRMZM2G035103	GRMZM2G113325;GRMZM2G161376
5:175223830-175227733	GRMZM2G061783;GRMZM2G127963;GRMZM5G839518	GRMZM2G061783;GRMZM2G127963;GRMZM2G127984;GRMZM2G101791
5:175663058-175669126	GRMZM2G105460	GRMZM2G105460;GRMZM2G149265;GRMZM2G459373;GRMZM2G178913
5:176080450-176085556	GRMZM2G056505;GRMZM2G040511	GRMZM2G049372;GRMZM5G839593;GRMZM2G056505;GRMZM2G115420
5:177707387-177723717	GRMZM2G173871;GRMZM2G160334;GRMZM2G459166;GRMZM5G801651;GRMZM2G374084;GRMZM5G896337	GRMZM2G160334;GRMZM2G459166;GRMZM5G801651;GRMZM2G173871;GRMZM2G156121;GRMZM5G896337;GRMZM2G052701
5:178871180-178881190	GRMZM2G101547;GRMZM2G109959;GRMZM2G044359;GRMZM2G362131	GRMZM2G101547;GRMZM2G101523;GRMZM2G101605;GRMZM2G407146
5:179587520-179591438	GRMZM2G168176	GRMZM2G051079;GRMZM2G168176;GRMZM2G003384;GRMZM2G035712;GRMZM2G080497
5:179972961-179984485	GRMZM2G092743;GRMZM2G092672;GRMZM2G092780;GRMZM2G172900	GRMZM2G092743;GRMZM2G092672
5:180782848-180790673	GRMZM2G173501;GRMZM2G179294;GRMZM2G121115;GRMZM2G007647;GRMZM2G139614	GRMZM2G179308;GRMZM2G173501
5:180927041-180934693	GRMZM2G179308;GRMZM2G399952;GRMZM2G029810	GRMZM2G101274;GRMZM2G399952;GRMZM2G121115;GRMZM2G029810;GRMZM2G035584
5:181243078-181272622	GRMZM2G144166;GRMZM5G834874;AC205703.4_FG005;AC205703.4_FG006;GRMZM2G137426;AC205703.4_FG006;GRMZM2G308203;GRMZM2G093325	GRMZM2G144166;GRMZM5G834874;AC205703.4_FG005;AC205703.4_FG001;AC205703.4_FG010;GRMZM2G308203;GRMZM2G153488
5:181433697-181449863	GRMZM2G029583;GRMZM2G031496;AC205703.4_FG010;AC205703.4_FG006	GRMZM2G029583;GRMZM2G031496;GRMZM2G030606;GRMZM2G176307
5:183651629-183669031	GRMZM2G035477;GRMZM2G036590;GRMZM2G052341;GRMZM2G067350	GRMZM2G035477;GRMZM2G484653
5:183932817-183939200	GRMZM2G072034;GRMZM2G443548;GRMZM2G333678	GRMZM5G881824;GRMZM2G135320;GRMZM2G019819;GRMZM2G443548;GRMZM2G072034;GRMZM2G346113
5:186132198-186144453	GRMZM2G064695;GRMZM2G075683;GRMZM2G094666;GRMZM2G006206	GRMZM2G094666
5:187065341-187079054	GRMZM2G153263;GRMZM2G071162	GRMZM2G153488;GRMZM2G153263;GRMZM2G168675;GRMZM2G166064
5:188240161-188242990	GRMZM5G841914;GRMZM2G393673	GRMZM5G841914;GRMZM2G153725;GRMZM2G393673;GRMZM2G432291
5:188437051-188442538	GRMZM2G115948;GRMZM5G861479;GRMZM5G828302	GRMZM5G824831;GRMZM2G172239;GRMZM2G393673;GRMZM2G115948;GRMZM5G828302
5:188695381-188707196	GRMZM2G139837;GRMZM2G139855	GRMZM2G139855;GRMZM2G139837;GRMZM2G178497;GRMZM2G177982
5:189086970-189103191	GRMZM2G066885;GRMZM2G066851;GRMZM5G868047;GRMZM2G361535	GRMZM2G066885;GRMZM2G066851;GRMZM2G361535
5:189871799-189878933	GRMZM2G162688;GRMZM2G463291;GRMZM2G109348;GRMZM2G162786	NA
5:190279613-190295894	GRMZM2G169580;GRMZM2G169458;GRMZM2G169558;GRMZM6G037947;GRMZM2G004847;GRMZM2G375947;GRMZM2G140721	GRMZM2G169580;GRMZM2G169458
5:190605669-190617852	GRMZM2G117238;GRMZM2G135291;GRMZM2G430392;GRMZM2G700599	GRMZM2G117238;GRMZM2G135385
5:190657562-190663707	GRMZM2G156599	GRMZM2G135291;GRMZM2G315121;GRMZM2G156575;GRMZM2G409372
5:191167270-191183407	GRMZM2G094655;GRMZM2G094705;GRMZM2G094768;GRMZM2G398500	GRMZM2G094655;GRMZM2G057766
5:194859103-194867662	GRMZM2G151009;GRMZM2G124602;GRMZM2G144097;GRMZM2G404617	GRMZM2G141873
5:196069056-196087599	GRMZM2G037200;GRMZM2G072911;GRMZM2G166906;GRMZM2G011622;GRMZM2G160565;GRMZM2G166976;GRMZM2G044495;GRMZM2G166906;GRMZM2G016671	GRMZM2G037200
5:196325713-196347252	GRMZM5G833032;GRMZM5G862936;AC209374.4_FG002;GRMZM2G044495;GRMZM2G325038;GRMZM2G131202	AC209374.4_FG002;GRMZM2G702159;GRMZM5G833032
5:196559907-196563300	GRMZM2G022645;GRMZM2G136412	GRMZM2G022645;GRMZM2G056912;GRMZM2G056236;GRMZM2G071277
5:197632789-197643455	GRMZM2G057829;GRMZM2G029850;GRMZM2G335685	GRMZM2G057829;GRMZM2G307323;GRMZM2G057958;GRMZM2G029815;GRMZM2G029850
5:199272548-199280182	GRMZM2G060834;GRMZM2G060919;GRMZM2G141975;GRMZM2G156246;GRMZM5G862936	GRMZM2G060834
5:199421375-199430855	GRMZM2G376067;GRMZM2G169747	GRMZM2G376067;GRMZM2G027741;GRMZM2G060919;GRMZM2G103357;GRMZM2G063729;GRMZM2G135691
5:199487755-199493438	GRMZM2G067183;GRMZM2G375113;GRMZM2G027741;GRMZM2G136665	GRMZM2G067183;GRMZM2G057789;AC233960.1_FG003;GRMZM2G004548
5:200024684-200035051	AC233960.1_FG002;GRMZM2G021270;AC233960.1_FG003;GRMZM5G861093	AC233960.1_FG002;GRMZM2G021270;GRMZM2G108996;GRMZM5G845175
5:200154823-200168576	GRMZM2G108996;GRMZM2G093359;GRMZM2G108829	GRMZM2G108996;AC233960.1_FG003;GRMZM2G325038;GRMZM2G021270
5:200487701-200498605	GRMZM2G325038;GRMZM2G035213;GRMZM6G220418;GRMZM2G079082;GRMZM2G383623	GRMZM2G325019;GRMZM6G220418
5:200739952-200745136	GRMZM2G150374;GRMZM2G335685;GRMZM2G170870;GRMZM2G181637;GRMZM2G108829	GRMZM2G150363;GRMZM2G150374;GRMZM2G134182
5:201508465-201527406	GRMZM2G125432;GRMZM2G147430;GRMZM2G147450;GRMZM2G147377	GRMZM2G125432;GRMZM2G147450;GRMZM2G147430
5:201722793-201726308	GRMZM2G170595	GRMZM2G170588;GRMZM2G170595;GRMZM2G170602;GRMZM2G466309
5:202106857-202121640	GRMZM2G315127;GRMZM2G009426;GRMZM2G094100;GRMZM2G315176;GRMZM2G085049	GRMZM2G315176;GRMZM2G315127
5:202858348-202882793	GRMZM2G180926;GRMZM2G180930;GRMZM2G180920;GRMZM2G124396;GRMZM2G456238	GRMZM2G180930;GRMZM2G180922;GRMZM2G124396;GRMZM2G480620;GRMZM2G180926;GRMZM2G180920;GRMZM2G129146;GRMZM2G123371;GRMZM2G136465
5:203670526-203687922	GRMZM2G028397;GRMZM2G382345;GRMZM2G382341;GRMZM2G096370	GRMZM2G382345;GRMZM2G039610;GRMZM2G085049;GRMZM2G466309;GRMZM2G106790
5:203702444-203711709	GRMZM2G045404;GRMZM2G459432;GRMZM2G045544;GRMZM2G129146;GRMZM2G382341;GRMZM2G440855;GRMZM2G531719	GRMZM2G129146;GRMZM2G045404;GRMZM2G459432;GRMZM2G045544;GRMZM2G440855;GRMZM2G531719;GRMZM2G360792
5:204369585-204384745	GRMZM2G312944;GRMZM2G075158;GRMZM2G012213;GRMZM2G468299;GRMZM2G026767	GRMZM2G312944;GRMZM2G012213;GRMZM2G000280;GRMZM2G012044;GRMZM2G011789;GRMZM2G106468
5:204679312-204685138	GRMZM2G042027;GRMZM2G339943	GRMZM2G042027;GRMZM2G042438;GRMZM2G339943;GRMZM2G152631
5:204809866-204817291	GRMZM5G899787;GRMZM2G341479;GRMZM2G341957;GRMZM2G044408	GRMZM5G899787;GRMZM5G842148;GRMZM2G341479
5:204856977-204870815	GRMZM2G075260;GRMZM2G044408;GRMZM2G096486	GRMZM2G075223;GRMZM2G075136;GRMZM2G090609;GRMZM2G075260;GRMZM2G044408;GRMZM2G442008
5:205204173-205213444	GRMZM2G090505;GRMZM2G090609;GRMZM2G090419	GRMZM2G090609;GRMZM2G090419;GRMZM2G090505;GRMZM5G898898;GRMZM2G149683
5:205283809-205297232	GRMZM2G090981;GRMZM2G481730;GRMZM2G385999;GRMZM2G380432	GRMZM2G090981;GRMZM2G385999;GRMZM2G092296
5:205419309-205431034	GRMZM2G357923;GRMZM2G059496;GRMZM2G181505;GRMZM2G072658	GRMZM2G357923;GRMZM2G059496
5:206081205-206088348	GRMZM5G821411;GRMZM2G501450;GRMZM2G442008;GRMZM2G150598	GRMZM2G031991
5:206510980-206518167	GRMZM2G039855;GRMZM2G026560	GRMZM2G026560;GRMZM5G853742;GRMZM5G881066;GRMZM2G145482
5:207755067-207760632	GRMZM2G070218;AC194974.3_FG005	GRMZM2G070045;AC194974.3_FG005;GRMZM2G070218;GRMZM2G116981
5:207941551-207950299	GRMZM2G380197;GRMZM2G017355;GRMZM2G017429;GRMZM2G036286;GRMZM2G012269;GRMZM2G474798	GRMZM2G380197;GRMZM2G017429;GRMZM2G035708
5:208041730-208051941	GRMZM2G012399;GRMZM5G881253;GRMZM2G012269;GRMZM5G862663	GRMZM5G862663
5:208133288-208141868	GRMZM5G800915;GRMZM2G472674;GRMZM2G332495;GRMZM2G035377;GRMZM2G012269;GRMZM2G312198;GRMZM2G335930;GRMZM2G007369	GRMZM2G312198;GRMZM2G472674;GRMZM2G035708
5:208416532-208430697	GRMZM2G159535;GRMZM2G159542	GRMZM2G159542;GRMZM2G159535;GRMZM2G035491;GRMZM2G578314
5:208605590-208612514	GRMZM2G380432;GRMZM2G303915;GRMZM2G061950;GRMZM2G155525;GRMZM2G071059;GRMZM2G160211	NA
5:208789962-208800183	GRMZM5G862331;AC220927.3_FG001;GRMZM5G801076;GRMZM2G045927;GRMZM2G103085	GRMZM5G801076;GRMZM2G380432;GRMZM5G836939
5:209728183-209753108	GRMZM2G101438;GRMZM2G101271;GRMZM2G046885;GRMZM2G402242	GRMZM2G101271;GRMZM2G101463;GRMZM2G402242;GRMZM2G046885;GRMZM2G072861;GRMZM2G101412;GRMZM2G427529;GRMZM2G160211
5:209912434-209924195	GRMZM2G404762;GRMZM2G103128;GRMZM2G046885	GRMZM2G404762;GRMZM2G103128;GRMZM2G380432;GRMZM2G103101
5:210219294-210223850	GRMZM2G015401;GRMZM2G069099;GRMZM2G058220	GRMZM2G015401;GRMZM2G152827;GRMZM2G083138;GRMZM2G152801
5:210789931-210802513	GRMZM2G083886;GRMZM2G104920;GRMZM2G084086;GRMZM2G046459	GRMZM2G083886;GRMZM2G104920;GRMZM2G084086;GRMZM2G084116;GRMZM2G426336
5:211489432-211498865	GRMZM5G862882;GRMZM2G143535;GRMZM2G306216;GRMZM2G353114;GRMZM5G819035;GRMZM2G443256	GRMZM5G862882;GRMZM2G143535;GRMZM5G819035;GRMZM2G075096;GRMZM2G023711;GRMZM2G306216;GRMZM2G426336
5:211742193-211759671	GRMZM2G049194;GRMZM2G002043;GRMZM2G175989;GRMZM5G842517	GRMZM2G049194;GRMZM2G002043
5:211764841-211774208	NA	GRMZM5G842517;GRMZM5G893117;GRMZM5G862882;GRMZM5G857944
5:212138095-212151940	GRMZM2G153232;GRMZM2G039792;GRMZM2G039683;GRMZM2G117870	GRMZM2G039792;GRMZM2G153232;GRMZM2G039683;GRMZM2G124477;GRMZM2G046587
5:213328273-213348654	GRMZM2G018103;GRMZM2G017923;GRMZM2G018484;GRMZM2G018484;GRMZM2G087503;GRMZM2G054252	GRMZM2G017868;GRMZM2G018103;GRMZM2G017923;GRMZM2G018484;GRMZM2G164378;GRMZM2G181018
5:213385620-213414874	GRMZM2G119782;GRMZM2G119691;GRMZM5G877956;GRMZM2G420432;GRMZM2G119769;GRMZM2G009223;GRMZM2G003784	GRMZM2G119782;GRMZM2G119691;GRMZM5G877956;GRMZM2G420432;GRMZM2G135073
5:213993574-213996155	GRMZM2G469111;GRMZM2G083745;GRMZM2G070351;GRMZM2G170434	GRMZM2G469111;GRMZM5G879749
5:214116586-214130552	GRMZM2G180435;GRMZM5G847230;GRMZM2G467717	GRMZM2G180435;GRMZM2G467717;GRMZM5G847230;GRMZM2G180430;GRMZM2G467756;GRMZM2G119782
5:214473597-214480320	GRMZM2G008834;GRMZM2G051103;GRMZM2G030744;GRMZM2G030523	GRMZM2G030523
5:214548223-214563328	GRMZM5G855200;GRMZM2G008715;GRMZM2G008728;GRMZM2G465769;GRMZM2G103662	GRMZM2G143886;GRMZM2G008715;GRMZM5G855200;GRMZM2G008728;GRMZM2G465769;GRMZM2G008834
5:215055255-215077225	GRMZM2G150984;GRMZM2G150876;GRMZM2G150912;GRMZM2G058289;GRMZM5G860302;GRMZM2G150932;GRMZM2G083812;GRMZM2G128992;GRMZM2G464013	GRMZM2G150984;GRMZM2G150912;GRMZM2G150876;GRMZM2G058289;GRMZM2G020940
5:215520278-215563378	GRMZM5G841101;GRMZM5G824600;GRMZM5G871520;GRMZM2G078118;GRMZM2G379167;GRMZM2G379021;GRMZM5G824600;GRMZM2G078396;GRMZM2G078396;GRMZM5G800598;GRMZM5G841900	GRMZM2G078118;GRMZM2G379021;GRMZM5G841900;GRMZM5G841101;GRMZM2G379167;GRMZM5G824600;GRMZM5G871520;GRMZM2G078396;GRMZM2G078396;GRMZM2G079782;GRMZM2G079782;GRMZM2G379002;GRMZM2G379002
5:215862204-215892681	GRMZM2G013981;AC232393.1_FG009;GRMZM5G894916;GRMZM5G848768;GRMZM2G356938;GRMZM5G879872;GRMZM5G837869;GRMZM5G837869;GRMZM2G071790	GRMZM2G013981;GRMZM5G894916;GRMZM2G356938;AC232393.1_FG009;GRMZM5G848768;GRMZM2G003028;GRMZM2G356938;GRMZM5G837869;GRMZM5G894916;GRMZM5G837869;GRMZM2G013890
5:216664997-216676555	GRMZM2G445958;GRMZM2G145504;GRMZM2G134067;GRMZM2G145482;GRMZM2G704150	GRMZM2G445958;GRMZM2G145482;GRMZM2G060265
5:217400933-217405936	GRMZM2G124563	GRMZM2G048497;GRMZM2G004087;GRMZM5G840560;GRMZM2G553532
6:1233777-1251068	GRMZM2G078389;GRMZM2G098182;GRMZM2G004396;GRMZM2G004435;GRMZM2G137894	GRMZM2G078389;GRMZM2G004396;GRMZM2G349376
6:2991795-2997085	GRMZM2G057436	GRMZM2G023335;GRMZM2G125138;GRMZM2G367941;GRMZM2G057436
6:4802644-4806388	GRMZM2G032315;GRMZM2G144873;GRMZM2G019257;GRMZM2G125138;GRMZM2G012821	GRMZM2G144873
6:4887057-4900311	GRMZM5G852185;AC205677.3_FG001;GRMZM2G391364;GRMZM2G125138	GRMZM5G852185;GRMZM5G878823;GRMZM2G391364;AC205677.3_FG001;GRMZM2G125081;GRMZM2G033348;GRMZM2G331088;GRMZM2G040369
6:5157447-5165514	GRMZM2G125138;GRMZM5G870170	GRMZM2G125138;GRMZM2G125081;GRMZM2G097804;GRMZM2G157296
6:7149579-7162327	GRMZM2G057091;GRMZM2G334584;GRMZM2G127299;GRMZM2G057258;GRMZM2G127338	GRMZM2G057091;GRMZM2G011968;GRMZM2G491719;GRMZM2G056961;GRMZM2G057258;GRMZM2G057026;GRMZM2G060118;GRMZM2G429322
6:8134316-8148855	GRMZM2G136662;GRMZM2G136700;GRMZM2G136680;GRMZM2G491719	GRMZM2G136700;GRMZM2G491719;GRMZM2G136680
6:9185267-9197239	GRMZM2G066400;GRMZM2G066293;GRMZM2G060057;GRMZM2G012992	GRMZM2G066400;GRMZM2G066293;GRMZM2G334584;GRMZM2G002918
6:9206598-9208923	NA	GRMZM2G066426;GRMZM2G121398;GRMZM2G066460;GRMZM2G306727
6:19367637-19373745	GRMZM2G172980;GRMZM2G150524;GRMZM5G822819;GRMZM2G133097;GRMZM5G876395;GRMZM2G089567;GRMZM2G375015;GRMZM2G403813;GRMZM2G121024;GRMZM2G134020;GRMZM6G986025;AC204662.3_FG005;GRMZM2G076943;GRMZM2G122520;GRMZM2G451679;AC198352.4_FG005;GRMZM2G012977;GRMZM2G003496;GRMZM2G156578;GRMZM2G093035;GRMZM2G483598;GRMZM2G003461;GRMZM5G837022;GRMZM5G856011;GRMZM2G150543;GRMZM2G392516;GRMZM2G145262;GRMZM2G161761;G…	GRMZM2G172980;GRMZM2G133097;GRMZM2G089567;GRMZM2G134020;GRMZM5G837022;GRMZM2G375015;GRMZM2G150524;GRMZM2G093035;GRMZM5G822819;GRMZM2G121024;GRMZM5G884722;GRMZM2G003461;GRMZM5G856011;AC198352.4_FG005;GRMZM2G156578;GRMZM5G876395;GRMZM6G986025;GRMZM2G161750;GRMZM2G076943;GRMZM2G012977;GRMZM2G483598;GRMZM2G048791;GRMZM2G392516;GRMZM2G122520;GRMZM2G451679;GRMZM2G041442;GRMZM2G145262;GRMZM2G003496;GRMZ…
6:21181199-21184577	NA	AC234183.1_FG002;GRMZM2G481021;GRMZM2G060856;GRMZM2G163406
6:22907598-22921123	GRMZM2G143788;GRMZM2G133629;GRMZM2G165638;GRMZM5G837022	GRMZM2G143788;GRMZM2G133629;GRMZM2G423669;GRMZM2G166537
6:27107992-27114432	GRMZM2G168441;GRMZM2G381051;GRMZM2G381076;GRMZM2G015314;GRMZM2G313448	GRMZM2G381051;GRMZM2G381086
6:29281912-29286379	GRMZM2G050842;GRMZM2G050939	GRMZM2G050842;GRMZM2G140998;GRMZM2G386051;GRMZM2G301908
6:30248127-30257039	GRMZM2G104836;GRMZM2G030144;GRMZM2G099619;GRMZM2G056038	GRMZM2G104836;GRMZM2G145583;GRMZM2G005984
6:31411696-31422838	GRMZM2G099186;GRMZM2G099317;GRMZM2G440695;GRMZM2G091825;GRMZM2G025611;GRMZM2G125081	GRMZM2G099317;GRMZM2G099619;GRMZM2G099186;GRMZM2G334574;GRMZM2G126594;GRMZM2G430902
6:31567356-31570050	GRMZM2G395244	GRMZM2G416105;GRMZM2G163406;GRMZM2G112238;GRMZM2G058632;GRMZM2G465617
6:33247321-33251078	NA	GRMZM5G886561;GRMZM2G094581;GRMZM5G856142;GRMZM2G093705
6:35893126-35897815	AC198291.3_FG001;GRMZM2G085921;GRMZM2G109821;GRMZM2G035741	GRMZM2G085921;AC198291.3_FG001;GRMZM2G037140;GRMZM2G044460;GRMZM2G145396
6:36089368-36090983	NA	GRMZM2G109821;GRMZM2G033074;GRMZM2G058632;GRMZM5G895799
6:37899898-37902582	GRMZM2G069162;GRMZM2G567897;GRMZM2G451187;GRMZM2G076399;GRMZM2G090149	GRMZM2G069162;GRMZM2G076399;GRMZM2G089575
6:39076871-39092298	GRMZM2G012964;GRMZM2G451187;GRMZM2G116526	GRMZM2G012928;GRMZM2G012964;GRMZM2G000326;GRMZM2G451187
6:40048678-40057146	GRMZM2G174883;GRMZM2G175000	GRMZM5G854292;GRMZM2G497829;GRMZM2G575445;GRMZM5G873249
6:43780407-43786608	GRMZM2G025214;GRMZM2G025105;GRMZM2G124509;GRMZM2G130173;AC195587.4_FG004	NA
6:55545201-55551734	GRMZM2G011893;GRMZM2G079321;GRMZM2G700926;GRMZM2G145360;GRMZM2G078757	GRMZM2G011893
6:55754112-55762103	GRMZM2G463462;GRMZM2G164916;GRMZM2G122214;GRMZM5G890040;GRMZM2G116427;GRMZM2G173858;GRMZM2G131391	GRMZM2G447347
6:55807662-55813371	GRMZM2G011655;GRMZM2G011915	GRMZM2G011655;GRMZM2G011915;GRMZM2G155943;GRMZM2G137176
6:59027568-59037474	GRMZM2G145396;GRMZM2G145718;GRMZM2G430807	GRMZM2G145721;GRMZM2G145396;GRMZM2G145718;GRMZM2G378770;GRMZM2G152041
6:60335832-60355474	GRMZM2G098319;GRMZM5G864414;GRMZM5G804759	GRMZM2G098319;GRMZM2G400718;GRMZM5G864414;GRMZM2G448458
6:61126327-61140697	GRMZM5G808811;GRMZM2G456023	GRMZM5G808811;GRMZM2G456023;GRMZM2G050412;GRMZM2G004455
6:62338986-62355065	GRMZM2G099278;GRMZM2G444845;GRMZM2G099238;GRMZM2G320167;GRMZM2G172734;GRMZM2G024533	GRMZM2G099238;GRMZM2G099278;GRMZM2G320167;GRMZM2G426732;GRMZM2G048430;GRMZM2G100719;GRMZM2G163798
6:62712825-62725204	GRMZM2G078458;GRMZM2G380377;GRMZM2G092747;GRMZM2G178756	GRMZM2G078458;GRMZM2G380377;GRMZM2G426732;GRMZM2G134749
6:66362223-66366121	GRMZM2G110983;GRMZM2G175867;GRMZM2G178616;GRMZM2G165644;GRMZM2G178602	GRMZM2G175867
6:69151950-69158254	GRMZM2G074850;GRMZM2G177726;GRMZM2G103166;GRMZM2G430902	GRMZM2G173858
6:69610332-69611983	GRMZM2G473679;GRMZM2G162724;GRMZM2G396922	GRMZM2G473679;GRMZM2G140998;AC202864.3_FG002;GRMZM2G162724;GRMZM2G430902
6:69727349-69732682	AC196779.3_FG003;GRMZM2G152775;GRMZM2G325247	GRMZM2G152775;AC196779.3_FG003;GRMZM2G156904;GRMZM2G156422;GRMZM2G446253
6:73028758-73036667	GRMZM2G152808;GRMZM2G062638;GRMZM6G790713;GRMZM2G159952	GRMZM2G152808;GRMZM2G063899;GRMZM2G446253;GRMZM2G063082;GRMZM2G150302
6:74066274-74073509	GRMZM2G063462;GRMZM2G362298;GRMZM5G816636;AC195351.3_FG003;GRMZM2G116427	GRMZM2G362298;GRMZM2G323838;GRMZM2G161610
6:79357013-79359209	GRMZM2G127948;GRMZM2G342243;GRMZM2G047131;GRMZM2G466229	NA
6:83382059-83394558	GRMZM2G132593;GRMZM2G065888;GRMZM2G386051	GRMZM2G151254;GRMZM2G402862;GRMZM2G449763;GRMZM2G132644;GRMZM2G132593;GRMZM2G132628
6:85366079-85375481	NA	GRMZM2G108798;GRMZM2G417004;GRMZM2G390641;GRMZM2G056116
6:85571489-85586085	GRMZM2G048537;GRMZM2G048430;GRMZM2G048644;GRMZM2G048561;GRMZM2G114394;GRMZM2G082874	GRMZM2G048644;GRMZM2G048430;GRMZM2G048537;GRMZM2G308689;GRMZM2G308689;GRMZM2G048561;GRMZM2G050705
6:85778997-85781256	GRMZM2G124671;GRMZM2G378770;GRMZM2G031733	GRMZM2G124671;GRMZM2G031733;GRMZM2G378770;GRMZM2G133566
6:86497041-86509797	GRMZM2G082823;GRMZM2G378762;GRMZM2G039383;GRMZM2G083022;GRMZM2G124617;GRMZM2G116427;GRMZM2G082874	GRMZM2G082823;GRMZM2G082874;GRMZM2G378762;GRMZM2G039383;GRMZM2G083022
6:86789124-86791703	GRMZM2G378770;GRMZM2G378762;GRMZM2G048430;GRMZM2G056116;GRMZM2G100727	GRMZM2G378770;GRMZM2G378762
6:86936898-86947144	GRMZM2G161493;GRMZM2G396565;GRMZM2G048537;GRMZM2G162497	GRMZM2G396565;GRMZM2G161493;GRMZM2G132628;GRMZM2G056116
6:87565647-87580144	GRMZM2G114394;GRMZM2G416386;GRMZM2G094074;GRMZM2G444845;GRMZM2G314233	GRMZM2G063462
6:87953993-87966144	GRMZM2G156162;GRMZM2G096363;GRMZM2G434935;GRMZM2G094074	GRMZM2G156162
6:88229377-88244537	GRMZM2G150726;GRMZM5G854499;GRMZM2G169220;GRMZM2G145583	GRMZM2G150726;GRMZM5G854499
6:88747225-88757031	GRMZM2G113244;GRMZM2G483975;GRMZM2G175782;GRMZM2G474777;GRMZM2G113631	GRMZM2G113244
6:89061193-89071148	GRMZM2G150209;GRMZM2G082823;GRMZM2G114394;GRMZM2G175543	GRMZM2G150209
6:89081614-89084978	GRMZM2G094074;GRMZM2G150256	GRMZM2G123872;GRMZM2G150302;GRMZM5G816289;GRMZM2G143782
6:90046265-90052161	GRMZM2G155015;GRMZM2G349895;GRMZM2G119714;GRMZM2G356256	GRMZM2G155015;GRMZM2G351018;GRMZM2G301512
6:90209122-90211577	GRMZM2G120432;GRMZM2G543070;GRMZM2G094074	GRMZM2G120432;GRMZM2G100462;GRMZM2G094074;GRMZM2G543070;GRMZM2G016250
6:90893683-90898532	GRMZM2G016886;GRMZM5G805493	GRMZM2G016886;GRMZM2G136311;GRMZM5G841920;GRMZM5G805493;GRMZM2G428518
6:91794266-91809150	GRMZM5G874568;GRMZM2G128560;GRMZM2G428518	GRMZM2G428518;GRMZM2G128560;GRMZM5G874568;GRMZM5G899149
6:93136491-93169325	GRMZM2G077922;GRMZM2G087850;GRMZM2G047969;GRMZM2G088086;GRMZM2G042036	GRMZM2G087850;GRMZM2G088086;GRMZM2G047969;GRMZM2G380227
6:93485258-93493464	GRMZM2G143767;GRMZM2G143782;GRMZM2G540538	GRMZM2G143767;GRMZM2G143782;GRMZM2G145583;GRMZM2G380227
6:94087716-94095610	GRMZM5G844329;GRMZM2G417594;GRMZM5G820343;GRMZM2G353197;GRMZM2G701004;GRMZM2G441656;GRMZM2G119714	GRMZM5G844329;GRMZM5G820343;GRMZM2G417594;GRMZM2G353197
6:95620554-95639679	GRMZM2G019812;GRMZM2G089491;AC233936.1_FG003;GRMZM5G891739;GRMZM2G092327	GRMZM2G089491;GRMZM5G829955;AC233936.1_FG003
6:96832494-96863083	AC203752.5_FG002;GRMZM2G459052;GRMZM2G013773;GRMZM2G158668;GRMZM2G442804;GRMZM2G162531	GRMZM2G158627;GRMZM2G013773;AC203752.5_FG002;GRMZM2G442804;GRMZM2G459052;GRMZM2G078820;GRMZM2G158668
6:97062711-97080329	GRMZM2G471083;GRMZM2G169184;GRMZM2G459052;GRMZM2G456618;GRMZM2G073223	GRMZM2G169184;GRMZM2G456618;GRMZM2G471083;GRMZM2G028910
6:97084447-97093969	GRMZM2G131070;GRMZM2G169333;GRMZM2G169321	GRMZM2G351810;GRMZM2G169333;GRMZM2G169321;GRMZM2G169749
6:97259854-97283011	GRMZM2G131020;GRMZM2G131070;GRMZM5G862355;GRMZM2G018105	GRMZM2G131070;GRMZM5G862355;GRMZM2G131020
6:98076329-98079156	GRMZM2G127154	GRMZM5G890936;GRMZM2G127154;GRMZM2G073223;GRMZM2G096431
6:98164437-98180151	GRMZM2G073223;GRMZM2G073303;GRMZM2G073312;GRMZM2G443439;GRMZM2G060029	GRMZM2G073303;GRMZM2G443439;GRMZM2G073312;GRMZM2G168833;GRMZM2G018280;GRMZM2G035542
6:99924913-99935573	GRMZM2G112337;GRMZM2G167686	GRMZM2G167686;GRMZM2G112337;GRMZM2G064374;GRMZM2G401821
6:100048215-100054375	GRMZM5G811022;GRMZM2G092895	GRMZM2G071582;GRMZM2G092895;GRMZM2G087896;GRMZM2G311328
6:100364381-100378746	GRMZM2G042036;GRMZM2G171078;GRMZM2G041714;GRMZM2G041714;GRMZM2G162497;GRMZM2G048192	GRMZM2G042036;GRMZM2G041714;GRMZM2G171078;GRMZM2G041714;GRMZM2G047941
6:102361709-102368291	GRMZM2G137479;GRMZM2G137569	GRMZM2G137569;GRMZM2G137479;GRMZM5G857770;GRMZM2G073303
6:103602126-103604111	GRMZM2G045686;GRMZM2G032555;GRMZM2G123440;GRMZM2G310144	GRMZM2G045686;GRMZM2G032555;GRMZM2G123440
6:104031333-104032007	GRMZM2G032028;GRMZM2G169412;GRMZM2G311328;GRMZM2G331283;GRMZM2G335618	GRMZM2G032028;GRMZM2G057000
6:104924212-104928984	GRMZM2G103526;GRMZM2G032028;GRMZM2G109009	GRMZM2G103526;GRMZM2G032028;GRMZM2G331283;GRMZM2G005308
6:105508405-105510868	GRMZM2G179638;AC216870.3_FG005	GRMZM2G141325;GRMZM2G701044;GRMZM2G050875;GRMZM2G087097;AC216870.3_FG005;GRMZM2G495337
6:105760040-105767026	GRMZM2G012127;GRMZM2G043350	GRMZM2G012127;GRMZM2G043350;GRMZM2G335618;GRMZM2G023952
6:106632457-106640330	GRMZM2G129783;GRMZM2G325679;GRMZM2G129375;GRMZM6G792203;GRMZM2G169788;GRMZM2G027115;GRMZM2G137161	NA
6:107216130-107227440	GRMZM2G142443	GRMZM2G168249;GRMZM2G154892;GRMZM2G129783;GRMZM2G027115
6:107531013-107539414	GRMZM2G116919;GRMZM2G030583;GRMZM2G116881;GRMZM2G416750;GRMZM2G070378	GRMZM2G116919;GRMZM2G029506
6:107926149-107930656	GRMZM5G846719;GRMZM5G856338;GRMZM2G156986;GRMZM2G030583;GRMZM2G012276	GRMZM5G856338;GRMZM5G846719;GRMZM2G156986;GRMZM2G073150
6:107993667-107997743	GRMZM2G392700;GRMZM2G062142;GRMZM2G135498;GRMZM2G104237	GRMZM2G135498
6:108054152-108058859	GRMZM2G010061;GRMZM2G085530;GRMZM2G062142;GRMZM2G120371	GRMZM2G010061;GRMZM2G392700
6:108293796-108297172	GRMZM2G373435;GRMZM5G809695;GRMZM2G073086	GRMZM2G073086;GRMZM2G061833;GRMZM2G701058;GRMZM2G049877
6:110053143-110054982	GRMZM2G135970;GRMZM2G048161;GRMZM2G136058;GRMZM2G135877	GRMZM2G135970;GRMZM2G436947
6:110457469-110467625	GRMZM2G038623;GRMZM2G156517;GRMZM2G038691	GRMZM2G038623;GRMZM2G129431;GRMZM2G012479;GRMZM2G038691
6:110559596-110562430	GRMZM2G156517;GRMZM2G012263;GRMZM2G129431;GRMZM2G025322	NA
6:111204665-111206544	NA	GRMZM2G138842;GRMZM2G442244;GRMZM2G442215;GRMZM2G102888
6:112690920-112695943	GRMZM2G047860;GRMZM2G142751;GRMZM2G329293;GRMZM2G383680	GRMZM2G047860;AC186156.3_FG005
6:113413714-113419149	GRMZM2G042607;GRMZM2G020742	GRMZM2G042607;GRMZM2G048836;GRMZM2G020742;GRMZM2G348551
6:118137358-118138842	GRMZM2G048910	GRMZM2G431708;GRMZM2G382711;GRMZM2G091839;GRMZM2G168200
6:120316562-120319299	GRMZM2G036564;GRMZM2G114801;GRMZM2G078954;GRMZM2G037094	GRMZM2G117057;GRMZM2G036564;GRMZM2G078954
6:120457513-120464432	GRMZM2G012992;GRMZM2G427805;GRMZM2G005195;GRMZM2G313761	GRMZM2G427805;GRMZM2G009442;GRMZM2G012992
6:121680283-121689050	GRMZM2G009125;GRMZM2G127147;GRMZM2G125054	GRMZM2G097750;GRMZM2G136750;GRMZM2G009125;GRMZM2G100018;GRMZM2G142363
6:122108606-122112010	GRMZM2G174170;GRMZM5G835747;GRMZM2G142363;AC210050.3_FG006	GRMZM2G143525
6:122126431-122128620	GRMZM2G122198;GRMZM2G142409	GRMZM2G142409;GRMZM2G323888;GRMZM2G122198;GRMZM2G313761
6:123133749-123136735	GRMZM5G846196;GRMZM5G850036;GRMZM2G082399;GRMZM2G376959	GRMZM5G850036;GRMZM5G846196
6:124987780-124988575	GRMZM2G084812;GRMZM2G402538;GRMZM2G352618;GRMZM5G899789	GRMZM2G084812;GRMZM2G159470
6:126862039-126865822	GRMZM2G085970;AC207728.2_FG003;GRMZM2G341729;GRMZM2G316665	GRMZM2G085970;AC207728.2_FG003;GRMZM2G300348
6:127949731-127961249	GRMZM2G701108;GRMZM2G558539;GRMZM5G842484;GRMZM5G859193	GRMZM2G701108;GRMZM2G167387;GRMZM5G847615
6:128076124-128083767	GRMZM2G089021;GRMZM5G847615	GRMZM2G089021;GRMZM5G842484;GRMZM5G847615;GRMZM5G853281;GRMZM2G083975;GRMZM2G092258
6:128973103-128981780	GRMZM2G147869;GRMZM2G438608;GRMZM2G142048;GRMZM2G138585	AC205035.3_FG004;GRMZM2G138585;GRMZM2G147869
6:129844116-129847350	GRMZM2G066341;GRMZM2G701109	GRMZM2G141810;GRMZM2G701109;GRMZM2G030583;GRMZM2G474468
6:131325745-131330278	GRMZM2G354460	GRMZM2G051474;GRMZM2G350802;GRMZM2G424509;GRMZM2G042146
6:131338249-131347509	GRMZM2G098747;GRMZM2G051619;GRMZM2G051630;GRMZM2G086761	GRMZM2G098747;GRMZM2G051619;AC233942.1_FG001;GRMZM2G086761
6:132310257-132315369	GRMZM2G024073;GRMZM2G118951;GRMZM2G132550;GRMZM2G032955;GRMZM2G042592	GRMZM2G024073;GRMZM5G881066
6:134752968-134762178	NA	GRMZM2G100067;GRMZM2G055678;GRMZM2G061469;GRMZM2G133121
6:135033325-135050460	GRMZM2G307720;GRMZM2G148099;GRMZM2G137704;GRMZM2G133121	GRMZM2G170646;GRMZM2G531738
6:135177707-135187480	GRMZM2G061469	GRMZM2G307720;GRMZM2G148099;GRMZM2G137704;GRMZM2G137704
6:136070720-136074681	NA	GRMZM2G093574;GRMZM5G853742;GRMZM5G878070;GRMZM5G855860
6:136756428-136759414	GRMZM2G093574;GRMZM2G147245;GRMZM2G154218;GRMZM2G391042	NA
6:136879815-136882831	GRMZM2G001327;GRMZM2G149768	GRMZM2G001327;AC204292.4_FG006;GRMZM2G149768;GRMZM2G176995
6:137493004-137498981	AC233942.1_FG001;GRMZM2G396565;GRMZM2G176465;GRMZM2G126913	AC233942.1_FG001;GRMZM5G853742;GRMZM2G126913;GRMZM2G396565
6:139350182-139356179	GRMZM2G089231;GRMZM2G049342	GRMZM2G089218;GRMZM2G089231;GRMZM2G122479;GRMZM2G049342
6:141468610-141476864	NA	GRMZM2G084767;GRMZM2G005293;GRMZM2G069713;GRMZM2G094523
6:143320249-143338528	GRMZM2G305851;GRMZM2G005973	GRMZM2G005973;GRMZM2G305851;GRMZM2G055020;GRMZM2G041463
6:146178903-146184588	GRMZM2G306345;GRMZM2G069254	GRMZM5G881803;GRMZM2G069254;GRMZM2G384463;GRMZM5G866947
6:147526709-147539854	GRMZM2G117507;GRMZM2G318942;GRMZM2G456512	GRMZM2G318942;GRMZM2G117507;AC235543.1_FG002;GRMZM2G470292
6:147585198-147586029	GRMZM2G425230	GRMZM2G147961;GRMZM2G425230;GRMZM2G126302;GRMZM2G070199;GRMZM2G179848
6:147904368-147922679	GRMZM2G070075;GRMZM2G070199;GRMZM2G398055;GRMZM2G075655	GRMZM2G070199
6:148071031-148080294	GRMZM2G018971;GRMZM2G180328;GRMZM2G153358;GRMZM2G456512;GRMZM2G019006	GRMZM2G018971
6:148098999-148108958	GRMZM2G153333	GRMZM2G153358;AC235543.1_FG002;GRMZM2G129597;GRMZM2G133413;GRMZM2G153333
6:149661980-149678549	GRMZM2G106140;GRMZM2G106218;AC235543.1_FG002;GRMZM2G465835;GRMZM2G039630;GRMZM2G010433	GRMZM2G106190;GRMZM2G106140;GRMZM2G106218;GRMZM2G467682
6:150264883-150279485	GRMZM2G129247;GRMZM2G129234;GRMZM2G048150;GRMZM2G129288;GRMZM2G161534;GRMZM2G118172	GRMZM2G129247;GRMZM2G166407;GRMZM2G152051;GRMZM2G129288;GRMZM2G048150;GRMZM2G061777;GRMZM2G378604;GRMZM2G077662;AC203754.4_FG008
6:150654755-150660054	GRMZM2G110166;GRMZM2G035922;GRMZM5G898898	GRMZM2G063961;GRMZM2G141480;GRMZM2G125976;GRMZM2G046117
6:150852554-150864306	AC188838.3_FG005;GRMZM2G378604;GRMZM2G077498;GRMZM2G077789	GRMZM2G378604;AC188838.3_FG005;GRMZM2G077498
6:150875139-150885130	NA	GRMZM2G077621;GRMZM2G378604;GRMZM2G066153;GRMZM2G077662
6:151036178-151039648	GRMZM2G178797;GRMZM2G350748;GRMZM2G094404;GRMZM2G122628;GRMZM2G067156	GRMZM2G178797;GRMZM2G350748;GRMZM2G005955
6:152650903-152661642	GRMZM2G088361;GRMZM2G088409	GRMZM2G088409;GRMZM2G088361;GRMZM2G053929;GRMZM2G064679
6:153446074-153452185	NA	GRMZM2G415025;GRMZM2G468535;GRMZM2G169943;AC209257.4_FG008
6:153502018-153512423	GRMZM2G127297;GRMZM2G127350	GRMZM2G127350;GRMZM2G127297;GRMZM2G107739;GRMZM2G010211
6:155418304-155448029	GRMZM2G459063;GRMZM2G157536;GRMZM2G157596;GRMZM2G157267;AC214817.3_FG004	GRMZM2G157596;GRMZM2G157536;GRMZM2G459063;GRMZM2G044457
6:155646333-155661048	GRMZM2G117458;GRMZM2G117410;GRMZM2G117344;GRMZM2G117392;GRMZM2G075132	GRMZM2G117410;GRMZM2G117558;GRMZM2G117458;GRMZM2G117344;GRMZM2G310552
6:155951417-155953231	GRMZM2G090300;GRMZM2G020016;GRMZM2G313058;GRMZM2G163459	AC193787.3_FG008
6:156212745-156217157	GRMZM2G305159;GRMZM2G175870;GRMZM2G120163;GRMZM2G077769	GRMZM2G305159;GRMZM2G159741;GRMZM2G322001
6:156311215-156319479	GRMZM2G315199;GRMZM2G305159;GRMZM2G140932;GRMZM2G003720	GRMZM2G315199;GRMZM2G305159
6:156446580-156453654	GRMZM2G088961;GRMZM2G089136;GRMZM2G140932;GRMZM2G020016;GRMZM2G088951	GRMZM2G089136;GRMZM2G088961;GRMZM2G088951;GRMZM2G131043
6:156591849-156611854	AC226373.2_FG010;GRMZM2G020150;AC226373.2_FG009;GRMZM2G162699	GRMZM2G162699;GRMZM2G020150
6:156941374-156949137	GRMZM2G313101;GRMZM2G313068;GRMZM2G013970	GRMZM2G313101;GRMZM2G014099;GRMZM2G313068;GRMZM2G049758;GRMZM2G536483;GRMZM2G410175;GRMZM2G089962;GRMZM2G001004
6:157115601-157125786	GRMZM2G015100;GRMZM2G014981;GRMZM2G140763;GRMZM2G168849	GRMZM2G015100;GRMZM2G014981;AC203307.4_FG001;GRMZM2G386674
6:158009204-158022269	GRMZM2G060324;GRMZM2G060170;GRMZM2G033406;GRMZM2G097040;GRMZM2G069518	GRMZM2G060324;GRMZM2G060170;GRMZM2G049091;GRMZM2G033406
6:158178991-158188159	GRMZM2G029223;GRMZM2G138067;GRMZM2G005818;GRMZM2G134134	GRMZM2G029223;GRMZM2G009717
6:158638287-158653135	GRMZM2G176133;GRMZM2G480074;GRMZM2G176396;GRMZM2G127648	GRMZM2G176133;GRMZM2G127648
6:159342567-159348785	AC205982.3_FG014;GRMZM2G548817;GRMZM2G141731;GRMZM2G168898	GRMZM2G141731;GRMZM2G548817;GRMZM2G168898;GRMZM2G168909
6:159571777-159581641	GRMZM2G001221;GRMZM2G331833;GRMZM2G033971;GRMZM5G816110;GRMZM2G127648	GRMZM2G001221;GRMZM2G033971;GRMZM2G331833;AC231755.1_FG010
6:159955198-159969307	AC206788.3_FG008;GRMZM2G101457;GRMZM2G101533	AC206788.3_FG008;GRMZM2G101457;GRMZM2G101413;GRMZM2G101533;GRMZM2G101270;GRMZM2G134846;GRMZM2G029546;GRMZM2G077004
6:160040992-160055152	GRMZM2G043435;GRMZM2G043695;GRMZM2G004795;GRMZM2G101282;GRMZM2G401515	GRMZM2G043695
6:160797567-160825165	GRMZM2G060611;GRMZM2G060505;GRMZM2G060817;GRMZM2G126048;GRMZM2G060726	GRMZM2G060611;GRMZM2G060726;GRMZM2G060505;GRMZM2G060817;GRMZM2G174558
6:161910827-161926757	GRMZM2G121237;GRMZM2G121262;GRMZM2G121208;GRMZM2G121229;AC202864.3_FG002	GRMZM2G121262;GRMZM2G121237;GRMZM2G121229;GRMZM2G111017
6:161989429-162000547	GRMZM5G847982;GRMZM2G088995;GRMZM2G093441;GRMZM2G090087;GRMZM5G899656;GRMZM2G381739;GRMZM2G091397;GRMZM2G074427	GRMZM5G847982;GRMZM2G088995;GRMZM2G074790;GRMZM5G899656;GRMZM2G121208
6:162059981-162075433	GRMZM2G394827;GRMZM2G094884	GRMZM2G094884;GRMZM2G394827;GRMZM2G121229;GRMZM2G094892
6:162085201-162097357	GRMZM2G093441;GRMZM2G394827	GRMZM2G093441;GRMZM2G093441;GRMZM2G093503;GRMZM5G861959
6:162305159-162330081	GRMZM2G175089;GRMZM2G174971;GRMZM2G174990;GRMZM2G357667;GRMZM2G175232;GRMZM2G307397	GRMZM2G175089;GRMZM2G174971;GRMZM2G174990;GRMZM2G175232;GRMZM2G034225;GRMZM2G041694
6:162741330-162758309	GRMZM2G179793;GRMZM2G120833;GRMZM2G179797;GRMZM2G059825;GRMZM2G074427	GRMZM2G179797;GRMZM2G179793;GRMZM2G120833;AC234575.1_FG003;GRMZM2G059825;GRMZM2G059845;GRMZM2G024374
6:162879288-162893979	GRMZM2G017269;GRMZM2G083477;GRMZM2G320399;GRMZM2G082174	GRMZM2G017269;GRMZM2G083477;GRMZM2G004909;GRMZM2G320399
6:163111437-163137234	GRMZM2G113382;GRMZM2G113129;GRMZM2G069325;GRMZM2G113216;GRMZM2G069082;GRMZM2G059939;GRMZM2G359874	GRMZM2G113382;GRMZM2G113177;GRMZM2G010349;GRMZM2G069325;GRMZM2G113216
6:163202712-163221212	GRMZM2G057251;GRMZM2G057369;GRMZM2G057508;GRMZM2G057388	GRMZM2G057508;GRMZM2G057369;GRMZM2G057251;GRMZM2G057388
6:163371411-163376573	GRMZM2G481261;GRMZM2G174769;GRMZM2G470653;GRMZM2G074792	GRMZM2G481261;GRMZM2G470653;GRMZM2G174769;GRMZM2G181104
6:163617800-163632534	GRMZM2G005052;GRMZM2G149800;GRMZM6G743306;GRMZM2G149717	GRMZM2G149800;GRMZM2G149717;GRMZM2G380738;GRMZM5G897673;GRMZM6G820695
6:164024314-164043893	GRMZM2G367777;GRMZM2G085849;GRMZM2G085941;GRMZM2G086132;GRMZM2G381739	GRMZM2G367777;GRMZM2G085849;GRMZM2G085941;GRMZM2G086132;GRMZM2G114789
6:164338079-164349497	GRMZM2G377615;GRMZM2G079583;GRMZM2G375064;GRMZM5G877708	GRMZM2G079832;GRMZM2G377615;GRMZM2G377613;GRMZM2G079583;GRMZM2G377615
6:164568186-164579378	GRMZM2G040102;GRMZM2G038284;GRMZM2G039886;GRMZM2G038183	GRMZM2G038284;GRMZM2G040102;GRMZM2G038183;GRMZM2G157218
6:164697699-164706623	GRMZM2G031053;GRMZM2G137546	GRMZM2G031200;GRMZM2G031053;GRMZM2G137546;GRMZM2G122750
6:164757978-164767912	GRMZM2G021470;GRMZM2G318180;GRMZM2G021549;GRMZM2G014716	GRMZM2G318180;GRMZM2G021470;GRMZM2G014716;GRMZM2G021549;GRMZM2G020928;GRMZM2G160460;GRMZM2G036759
6:164878185-164884551	GRMZM2G022619	GRMZM2G022453;GRMZM2G022619;GRMZM2G023133;GRMZM2G021794;GRMZM2G317596
6:164972864-164977956	GRMZM2G154648;GRMZM2G154626;GRMZM2G075975;GRMZM5G800751	GRMZM2G154648
6:165091095-165102183	GRMZM2G102605;GRMZM2G087030;GRMZM2G066587;GRMZM2G102779;GRMZM2G007122;GRMZM2G389301	GRMZM2G102779;GRMZM2G065757;GRMZM2G102605
6:165214160-165223717	GRMZM2G035636;GRMZM2G057724;GRMZM2G065757;GRMZM2G366795	GRMZM2G035636;GRMZM2G065757;GRMZM2G160430
6:165277891-165305160	GRMZM2G128477;GRMZM2G160504;GRMZM2G128579;GRMZM2G160504;GRMZM2G145556;GRMZM2G366795;GRMZM2G402987	GRMZM2G160504;GRMZM2G117497;GRMZM2G128477;GRMZM2G160460;GRMZM2G128477;GRMZM2G128579;GRMZM2G123719
6:165501228-165518066	GRMZM2G394962;GRMZM2G024958;GRMZM2G386923	AC188023.3_FG005;GRMZM2G024958;AC216242.3_FG001;GRMZM2G386923;GRMZM2G348873;AC183412.5_FG005
6:165543544-165553228	GRMZM2G160136;GRMZM2G011662;GRMZM2G348890;GRMZM2G011932	GRMZM2G160136;GRMZM2G011662
6:165593323-165602631	GRMZM2G145552;GRMZM2G117482;GRMZM2G145556;GRMZM2G163283	GRMZM2G145552;GRMZM2G145556
6:167010656-167029338	GRMZM2G413162;GRMZM2G163861	GRMZM2G163809;GRMZM2G465133;GRMZM2G163861;GRMZM2G159016;GRMZM2G413162
6:167230883-167237048	AC233870.1_FG004;GRMZM2G080887;GRMZM2G311465;GRMZM2G089549	AC233870.1_FG004;GRMZM2G560947;GRMZM2G080887;GRMZM2G163861
6:168025117-168029950	GRMZM5G812356;GRMZM5G830932	GRMZM5G830932;GRMZM6G441248;GRMZM5G812356;GRMZM2G096759
6:168128023-168134619	GRMZM2G096759;GRMZM2G096812;GRMZM6G704070;GRMZM2G156765	NA
6:168306205-168307896	GRMZM2G077490;GRMZM2G441798;GRMZM2G156765;GRMZM2G455587	GRMZM2G441798;GRMZM2G077490;GRMZM2G389939;GRMZM2G156765
6:168383542-168395168	GRMZM2G389939;GRMZM2G083732	GRMZM2G067877;GRMZM2G389939;GRMZM2G095025;GRMZM2G083732
6:168639584-168650368	GRMZM2G141818;GRMZM2G428197;GRMZM2G108480;GRMZM5G869532	GRMZM2G141818
7:174227-188937	GRMZM2G000874;GRMZM2G104854;GRMZM2G400806;GRMZM5G800488	GRMZM2G404941;GRMZM2G104854
7:1296733-1321314	GRMZM2G120563;GRMZM2G120572;GRMZM2G555108;GRMZM2G106588;GRMZM2G067315;GRMZM2G043301;GRMZM2G015739	GRMZM2G120572;GRMZM2G120563;GRMZM2G555108;GRMZM2G019200
7:2584922-2599016	GRMZM2G043301;GRMZM2G043383;GRMZM2G341621;GRMZM2G043368;GRMZM2G101545	GRMZM2G043383;GRMZM2G341621;GRMZM2G043368;GRMZM2G044174
7:4963872-4971425	GRMZM2G039922;GRMZM2G040090;GRMZM2G060866;GRMZM2G063684	GRMZM5G827947
7:5073759-5080352	NA	GRMZM2G093766;GRMZM2G011800;GRMZM2G093705;GRMZM2G047954
7:5098297-5105380	GRMZM2G093705;GRMZM2G012031;GRMZM2G011800;GRMZM2G011858;GRMZM2G093766	GRMZM2G011858;GRMZM2G012031;GRMZM2G013236
7:5134356-5154702	GRMZM2G013236;GRMZM2G013114;GRMZM2G442791;GRMZM2G040090	GRMZM2G040090;GRMZM2G135706;GRMZM2G442791;GRMZM2G142063;GRMZM2G013114;GRMZM2G420732
7:7256341-7285281	GRMZM2G120661;GRMZM5G877925;GRMZM2G107457;GRMZM2G107309;GRMZM2G395771;GRMZM2G029623	GRMZM2G395771;GRMZM5G877925;GRMZM2G120661;GRMZM2G107457;GRMZM2G107309;GRMZM2G406830;GRMZM2G406830
7:7414240-7427957	GRMZM2G044498;GRMZM2G164454;GRMZM2G098129;GRMZM2G139193	GRMZM2G044469;GRMZM2G044527;GRMZM2G044498;GRMZM2G107089
7:7450921-7467856	GRMZM2G044469;GRMZM2G107089;GRMZM2G328060;GRMZM2G406830;AC200753.3_FG003;GRMZM2G020704	GRMZM2G107089;GRMZM2G443668
7:7500267-7515664	GRMZM2G013038;GRMZM2G443668;GRMZM2G143330;GRMZM2G488168;GRMZM2G116908	GRMZM2G013038;GRMZM2G014594;GRMZM2G443668;GRMZM2G458494
7:7959365-7963042	GRMZM2G024354	GRMZM2G086294;GRMZM2G113052;GRMZM2G436703;GRMZM2G463525
7:8177568-8184542	GRMZM2G327174	GRMZM2G076630;GRMZM2G377761;GRMZM2G002910;GRMZM2G144705;GRMZM2G170397
7:8310530-8315224	NA	GRMZM2G143008;GRMZM2G103647;GRMZM2G052266;GRMZM2G008913;GRMZM2G015534;GRMZM2G119517;AF546188.1_FG007;GRMZM2G046520;GRMZM2G173534;GRMZM2G008607;GRMZM2G085117;AF546188.1_FG005;GRMZM2G088441;GRMZM2G014914;GRMZM2G032222;GRMZM2G001898;GRMZM2G388461;GRMZM2G101926;GRMZM2G007928;GRMZM2G012928;GRMZM2G008341;GRMZM2G181362;GRMZM2G075019;GRMZM2G009633;GRMZM2G130987;GRMZM2G154766;GRMZM2G144705;GRMZM2G404459;G…
7:8681992-8697763	GRMZM2G027603;GRMZM2G107408	GRMZM2G107408;GRMZM2G160739;AF546188.1_FG006;GRMZM2G336908;GRMZM2G027603;GRMZM2G044625;GRMZM2G386095;AC199771.4_FG001;GRMZM2G036262;GRMZM2G024354;GRMZM2G423378;GRMZM2G108076;GRMZM2G100018;GRMZM2G454018;GRMZM2G027737;GRMZM2G012088
7:9195977-9212931	GRMZM2G046529;GRMZM2G459172	GRMZM2G704349;GRMZM2G459172;GRMZM2G046776;GRMZM2G046529;GRMZM2G114255
7:9540356-9551633	GRMZM2G132568;AC214119.3_FG009;GRMZM2G039280;GRMZM2G158153	AC214119.3_FG009;GRMZM2G329867
7:10370986-10373158	NA	GRMZM2G045387;GRMZM2G023872;GRMZM2G346895;GRMZM2G124353;GRMZM2G161097;GRMZM2G012806
7:10699839-10703034	GRMZM2G162382	GRMZM2G162382;GRMZM2G168681;GRMZM2G021416;GRMZM2G143400;GRMZM5G858197;GRMZM2G144873
7:10903865-10907754	GRMZM5G864001	GRMZM5G864001;AC215309.3_FG001;GRMZM2G047835;GRMZM2G015534
7:11133175-11157713	GRMZM2G334041;GRMZM2G333916;GRMZM2G333997;GRMZM2G102075;GRMZM2G021416;GRMZM2G011858	GRMZM2G021303;GRMZM2G102075;GRMZM2G334041;GRMZM2G333997;GRMZM2G105954;GRMZM2G097457;GRMZM2G306345;GRMZM2G064775;GRMZM2G103900;GRMZM2G333916;GRMZM2G121683;GRMZM2G025763;GRMZM2G154449;GRMZM2G371079;GRMZM2G450071;AF546188.1_FG002;GRMZM5G850924;AF546188.1_FG001;GRMZM2G026939;GRMZM2G057131;GRMZM2G124701;GRMZM2G113159;GRMZM2G046503;GRMZM2G135175
7:11924993-11926439	GRMZM2G042752;GRMZM2G134550;GRMZM2G305321;GRMZM2G038839	GRMZM2G134550;GRMZM2G305321;GRMZM2G001004
7:13405766-13416879	GRMZM2G117369;GRMZM6G285883;GRMZM2G343365;GRMZM2G450206;AC214119.3_FG009	GRMZM2G117369;GRMZM2G146283;GRMZM2G037327;GRMZM6G285883;GRMZM2G155021;GRMZM2G472696;GRMZM2G144648;GRMZM2G002630;GRMZM2G081554;GRMZM2G175423;GRMZM2G144083;GRMZM2G003306;GRMZM2G054628;GRMZM2G174883;GRMZM2G034623
7:13576299-13587611	GRMZM2G446921;GRMZM2G001898;GRMZM2G168957;GRMZM2G054628;GRMZM2G021303;GRMZM2G003306;GRMZM2G054405;GRMZM2G146940;GRMZM2G022616	GRMZM2G446921;GRMZM2G168957;GRMZM2G021303;GRMZM2G047019;GRMZM2G357804;GRMZM2G146940;GRMZM2G019183;GRMZM2G021998;GRMZM2G044152;GRMZM2G141903
7:15083265-15084732	GRMZM2G510522	GRMZM2G438239;GRMZM2G063949;GRMZM2G115357;GRMZM2G002894
7:15328618-15333987	GRMZM2G156684	GRMZM2G156692;GRMZM2G346701;GRMZM2G510522;GRMZM2G156684
7:15339463-15350824	GRMZM2G458665;GRMZM2G346701;GRMZM2G008919;GRMZM2G179090;GRMZM2G510522;AC192362.3_FG002	GRMZM2G458665
7:19494586-19511786	GRMZM2G038313;GRMZM2G362557;AC235546.1_FG001;GRMZM2G341378	GRMZM2G038313;GRMZM2G038412;GRMZM2G043275;GRMZM2G704414;GRMZM2G111216;GRMZM2G341378;GRMZM2G038162
7:19634996-19636237	GRMZM2G038412;GRMZM2G404688;GRMZM2G111216;GRMZM2G043275	NA
7:20176361-20183276	GRMZM2G105996;GRMZM2G404688;GRMZM2G038162;GRMZM5G829304	GRMZM2G404688
7:21146668-21161930	GRMZM2G472052;GRMZM2G107065	GRMZM2G472052;GRMZM2G173967;GRMZM2G399644;GRMZM2G171569
7:22267944-22272920	GRMZM2G143367;GRMZM2G431900	GRMZM5G855743;GRMZM2G013920;GRMZM2G140352;GRMZM2G143367;GRMZM5G873675;GRMZM2G061562
7:22519084-22538379	GRMZM2G096602;GRMZM2G096604;GRMZM2G166692;GRMZM2G174099;GRMZM5G831486	GRMZM2G096602;GRMZM2G096604;GRMZM2G000752;AC184788.2_FG001
7:23728792-23730640	GRMZM2G097030;GRMZM2G054120	GRMZM2G041806;GRMZM2G032528;GRMZM2G097030;GRMZM2G172204;GRMZM2G069765;GRMZM2G068519
7:23963821-23974342	GRMZM2G035445;GRMZM2G032528;GRMZM2G144002;GRMZM2G082924;GRMZM2G054120;GRMZM2G023748	GRMZM2G035445;GRMZM2G096604;GRMZM2G038926;AC198901.4_FG004
7:24238782-24240676	GRMZM2G095576;GRMZM2G090411;GRMZM2G082924;GRMZM2G003789	GRMZM2G082924;GRMZM2G095576;GRMZM2G090411
7:24419046-24426975	GRMZM2G006399;GRMZM5G892627	GRMZM2G057296;GRMZM2G358059;GRMZM5G815665;AC202432.3_FG006
7:25104304-25105131	NA	GRMZM2G132162;GRMZM2G027472;GRMZM2G086727;GRMZM2G175976;GRMZM2G156794
7:25819633-25833440	GRMZM2G003754;GRMZM2G091031	GRMZM2G003754;GRMZM2G303829;GRMZM2G160517;GRMZM2G535019;GRMZM2G326625;GRMZM5G863152
7:25925735-25926914	GRMZM2G016958;GRMZM2G390876	GRMZM2G016958;GRMZM2G147560;GRMZM2G025659;GRMZM2G029243
7:26243297-26250123	GRMZM2G144618;GRMZM2G172204;GRMZM2G016958;GRMZM2G177631;GRMZM5G872216	GRMZM2G144618;GRMZM2G002894
7:26503889-26509367	GRMZM2G177631;GRMZM2G003789;GRMZM2G158188	GRMZM5G898371;GRMZM2G177631;GRMZM2G053637;GRMZM2G117878;GRMZM2G064601
7:26874489-26879718	GRMZM5G898371;GRMZM2G390876;GRMZM2G173967;GRMZM5G832939;GRMZM2G109743	GRMZM2G390876
7:28020496-28029263	GRMZM2G382273;GRMZM2G083285;GRMZM2G317051	GRMZM2G382273;GRMZM2G083285;GRMZM2G038388;GRMZM5G872216;GRMZM2G317051
7:28366285-28373341	GRMZM5G863152;GRMZM2G060714;GRMZM2G045834;GRMZM2G157878	GRMZM2G003789;GRMZM2G045834
7:28599369-28602485	GRMZM2G060714;GRMZM2G103617;GRMZM2G058591	GRMZM2G103617;GRMZM2G106141;GRMZM2G060714;GRMZM2G064594
7:28783719-28784301	GRMZM2G091031;GRMZM2G169024;GRMZM2G106141;GRMZM2G468648	GRMZM5G872934;GRMZM2G469175
7:29264967-29266942	GRMZM2G439168;GRMZM2G171967;GRMZM2G131836	GRMZM2G439168;GRMZM2G342711;GRMZM2G171967;GRMZM2G108894
7:29406348-29409386	GRMZM2G037882;GRMZM5G872934;GRMZM2G086502;GRMZM5G817964	GRMZM2G037882
7:30167941-30178358	NA	GRMZM5G863152;GRMZM2G468648;GRMZM2G086502;GRMZM2G156568
7:31921877-31924870	GRMZM2G128832;GRMZM2G145063;GRMZM2G051545;GRMZM2G099547	GRMZM2G099547;GRMZM2G427826
7:33101609-33113995	GRMZM2G178140;GRMZM2G076484;GRMZM2G109252;GRMZM2G160770	NA
7:33531997-33539966	GRMZM2G178140;GRMZM2G092550;GRMZM2G162316;GRMZM5G831408	GRMZM2G162316;GRMZM5G885392;GRMZM2G160351;GRMZM2G002396
7:41435285-41438485	GRMZM2G014914;GRMZM2G157379	GRMZM2G098606;GRMZM2G438871;GRMZM2G355574;GRMZM5G863152
7:42492613-42495758	GRMZM2G075018;GRMZM2G047368	GRMZM2G173923;GRMZM5G885473;GRMZM2G069676;GRMZM2G075018;GRMZM2G012041
7:43581167-43593430	AC215907.3_FG003;GRMZM2G031761;GRMZM2G160316;GRMZM2G180975	GRMZM5G885473;GRMZM5G817551;GRMZM2G077361;GRMZM2G386350;GRMZM2G056022;GRMZM2G113668
7:44191153-44194341	GRMZM2G139941;GRMZM2G396540;GRMZM2G077361;GRMZM2G125165;GRMZM2G179424;GRMZM2G051720	GRMZM2G396540;GRMZM2G139941;GRMZM2G125175
7:45130612-45144750	GRMZM2G161938;GRMZM5G835157;GRMZM2G054803;GRMZM2G115773;GRMZM2G125165;GRMZM2G149295;GRMZM5G812289;GRMZM2G101117	GRMZM2G054803;GRMZM2G077361;GRMZM2G161587;GRMZM2G161938;GRMZM2G005374;GRMZM2G322866;GRMZM2G110509;GRMZM2G457347;GRMZM2G305757
7:45400730-45401582	GRMZM5G857404;GRMZM2G054803;GRMZM5G893913;GRMZM2G396540	NA
7:46202731-46207058	GRMZM2G106903;GRMZM2G011129;GRMZM2G113668;AC187843.3_FG006	GRMZM5G857404
7:46494000-46501827	GRMZM2G055255	GRMZM2G036063;GRMZM2G054803;GRMZM2G055255;GRMZM2G148056;GRMZM2G062230
7:47940406-47953403	GRMZM2G026218;GRMZM2G131836;GRMZM2G052105;GRMZM2G060986;GRMZM2G047368	GRMZM2G131836;GRMZM2G031761;GRMZM2G060986;GRMZM2G026218;GRMZM2G047368;GRMZM2G115773;GRMZM2G061702
7:50123825-50130413	GRMZM2G061702;GRMZM2G061996	GRMZM2G138744;GRMZM2G360688;GRMZM2G181106;GRMZM2G008263
7:50166615-50172380	GRMZM2G061562;GRMZM2G014914;GRMZM2G053927;GRMZM2G407223	GRMZM2G061562;GRMZM2G053927;GRMZM2G404647
7:52015284-52023574	GRMZM2G064594;GRMZM2G064601;GRMZM2G076768;GRMZM2G110140	GRMZM2G064594;GRMZM2G064601
7:57077838-57082328	GRMZM2G110742;GRMZM5G875954;GRMZM2G058484;GRMZM2G074066	GRMZM2G110742;GRMZM2G058484
7:76591825-76604390	GRMZM2G470740;GRMZM2G388253	GRMZM2G181106;GRMZM2G410033;GRMZM2G355319;GRMZM2G058484;GRMZM2G142456
7:85604948-85607059	GRMZM2G131340;GRMZM2G391795;GRMZM2G083813;GRMZM2G020438	GRMZM2G131340;GRMZM2G071401
7:85906086-85909433	GRMZM2G126170;GRMZM2G088849;GRMZM2G047592;GRMZM2G325633	GRMZM5G814164;GRMZM2G088849;GRMZM2G060410
7:89457125-89464231	GRMZM2G022837	GRMZM2G404647;GRMZM2G163860;GRMZM5G825192;GRMZM2G180975;GRMZM2G363052
7:89736479-89737681	GRMZM2G163860;GRMZM5G825192;GRMZM2G404647;GRMZM2G180975	NA
7:94047414-94055629	GRMZM2G053781;GRMZM2G160351;GRMZM2G083058;GRMZM2G166692;GRMZM2G030823	GRMZM2G083058;GRMZM2G053781;GRMZM2G396540
7:98272596-98276996	GRMZM2G072133;GRMZM2G066609	GRMZM2G072133;GRMZM2G066609;GRMZM2G142740;GRMZM2G434696
7:99324729-99327531	GRMZM2G167580;GRMZM2G066876;AC234166.1_FG001;GRMZM2G030341	NA
7:100291619-100293223	GRMZM2G136663	GRMZM2G136663;AC208826.3_FG004;GRMZM5G815257;GRMZM2G141679;GRMZM2G030341;GRMZM2G357371;GRMZM2G461279
7:100823949-100835892	GRMZM2G344573;GRMZM2G176759;GRMZM2G176780;GRMZM2G126408	GRMZM2G344573;GRMZM2G176780;GRMZM2G176759;GRMZM2G030341
7:101767473-101771420	GRMZM2G016660;GRMZM2G049364;GRMZM2G056501;GRMZM2G157953	GRMZM2G049364
7:102424224-102434249	GRMZM2G030528;AC225555.3_FG005	GRMZM2G030341;GRMZM2G085022;GRMZM2G108894;GRMZM2G030528;GRMZM2G143367
7:110073686-110088571	GRMZM2G421541;GRMZM2G121189;GRMZM2G121200;GRMZM2G057037	GRMZM2G421541;GRMZM2G121189
7:111685452-111694705	GRMZM2G159221;GRMZM2G159160;AC199571.3_FG003	GRMZM2G040947;GRMZM2G159221;GRMZM5G851051;GRMZM2G159160;GRMZM2G071112;GRMZM2G126408
7:113188507-113193829	GRMZM5G817964	GRMZM2G022979;GRMZM2G029153;GRMZM2G700192;GRMZM2G149295
7:118008690-118016095	GRMZM2G009091;GRMZM5G814279;GRMZM2G141219;GRMZM2G120942	GRMZM2G009091
7:126840252-126841588	GRMZM5G826321;GRMZM5G831102;GRMZM2G003246;GRMZM2G140909	GRMZM5G826321;GRMZM2G140909;GRMZM2G135444
7:127283292-127289927	GRMZM2G072240	GRMZM2G072218;GRMZM2G072240;GRMZM2G072488;GRMZM5G818643;GRMZM2G481888
7:130270362-130293066	GRMZM2G089948;GRMZM2G089501;GRMZM2G497531;GRMZM2G174799;GRMZM2G009091	GRMZM2G089501;GRMZM2G089948
7:131470286-131478778	GRMZM2G090149;GRMZM2G322351;GRMZM5G802566;GRMZM2G018044	GRMZM2G322351;GRMZM2G018108;GRMZM2G090149
7:132090377-132108800	GRMZM2G056743;GRMZM2G161377	GRMZM2G161302;GRMZM2G161377;GRMZM2G056743;GRMZM2G083932
7:133394365-133414453	GRMZM5G871418;GRMZM2G301904;GRMZM2G104299;GRMZM2G103902;AC213654.3_FG005;GRMZM2G104299	GRMZM2G301904;GRMZM2G394027;GRMZM2G419739;GRMZM2G103713;GRMZM2G103902;GRMZM2G104299;GRMZM5G871418
7:134129212-134138147	GRMZM2G004531;GRMZM2G004583;GRMZM2G115901	GRMZM2G004990;GRMZM2G033884;GRMZM2G004531;GRMZM2G168397
7:136978665-136983755	GRMZM5G895394;GRMZM2G090689;GRMZM6G029838;GRMZM2G006753;GRMZM2G458164;GRMZM2G105999	GRMZM6G029838;GRMZM5G895394;GRMZM2G006753;AC211478.3_FG004
7:137131442-137137596	GRMZM2G105999;AC217499.3_FG003;GRMZM5G857701;GRMZM2G408242;GRMZM2G430052	GRMZM2G105999;AC217499.3_FG003;GRMZM2G156129
7:137559448-137585859	GRMZM2G423567;GRMZM2G102181;GRMZM2G423575;GRMZM2G155931	GRMZM2G423575;GRMZM2G066219;GRMZM2G174799
7:139387513-139406220	GRMZM2G040634;GRMZM2G170420;GRMZM2G040164;GRMZM2G029530;GRMZM2G394876	GRMZM2G040164;GRMZM2G170420;GRMZM2G040634;AC196726.2_FG001
7:140847935-140856985	GRMZM2G043445;GRMZM2G149619;GRMZM2G149520;GRMZM2G043600;GRMZM2G342226;GRMZM2G052893	GRMZM2G342226;GRMZM2G043445;GRMZM2G149619;GRMZM2G149520
7:141548778-141550683	GRMZM2G097884	GRMZM2G443560;GRMZM2G143400;GRMZM2G323912;GRMZM2G043445
7:141674461-141690786	GRMZM2G116514;GRMZM2G073228;GRMZM2G052483;GRMZM2G116658	GRMZM2G073504;GRMZM2G073228;GRMZM2G019999
7:141935597-141943890	GRMZM2G052474;GRMZM2G052336;GRMZM2G325238	GRMZM2G052336;GRMZM2G052483;GRMZM2G052474;GRMZM2G135783
7:142719138-142723108	GRMZM2G338916;GRMZM2G143718	AC188721.3_FG001;GRMZM2G338916;GRMZM5G899476;GRMZM2G052893
7:143446200-143462894	GRMZM2G147454	GRMZM2G091586;GRMZM2G147454;GRMZM2G147459;GRMZM2G036007
7:143551211-143564098	GRMZM2G091586;GRMZM5G852968;GRMZM2G147459;GRMZM2G147422;GRMZM2G401664	GRMZM5G852968;GRMZM2G147459;GRMZM2G052817;GRMZM2G354539;GRMZM2G150674;GRMZM2G147422;GRMZM2G449875;GRMZM2G356439
7:143856461-143866996	GRMZM2G103458;GRMZM2G109448;GRMZM2G449875;AC234154.1_FG007	GRMZM2G401664
7:145716137-145719515	NA	GRMZM2G168858;AC214640.3_FG003;GRMZM2G443444;GRMZM2G397557
7:146153036-146162331	GRMZM2G077463;GRMZM2G077406;GRMZM2G146240;GRMZM2G006416	GRMZM2G077463
7:146523813-146536121	NA	GRMZM2G032003;GRMZM2G016707;GRMZM5G807110;GRMZM2G058832
7:147094364-147108848	GRMZM2G353785;GRMZM2G053083;GRMZM2G353779	GRMZM2G353785;GRMZM2G053083;GRMZM2G053223;GRMZM2G353779
7:147183800-147191467	GRMZM2G070199	GRMZM2G168614;GRMZM2G016707;GRMZM2G058832;GRMZM5G807110
7:147417108-147421705	GRMZM2G012413;GRMZM2G012636;GRMZM2G022972	GRMZM2G012413;GRMZM2G012636;GRMZM2G105419;GRMZM2G309380
7:149791343-149800059	GRMZM2G135038;GRMZM5G802881;GRMZM2G062910;GRMZM2G053083	GRMZM5G802881;GRMZM2G136872
7:149889258-149897041	GRMZM2G085670;GRMZM2G088590;GRMZM2G571253;GRMZM2G027551;GRMZM2G437487;GRMZM2G141725;GRMZM2G152100;GRMZM2G048591	GRMZM2G141725;GRMZM2G088590
7:150076153-150084301	GRMZM2G313672;GRMZM2G175812;GRMZM2G396752;GRMZM2G161809;GRMZM2G313643	GRMZM2G313672;GRMZM2G396752;GRMZM2G313643;GRMZM2G172327;GRMZM2G444874;GRMZM2G175799
7:151441369-151448929	GRMZM2G028887;GRMZM2G010298;GRMZM2G029082	GRMZM2G029082;GRMZM2G010298;GRMZM2G325783;GRMZM2G443560
7:153608607-153619157	GRMZM2G150791;GRMZM2G451672;GRMZM5G873431;GRMZM2G180082	GRMZM2G180082;GRMZM2G150791;GRMZM5G873431;GRMZM2G075794;GRMZM2G451672;GRMZM2G057116
7:154218167-154229867	GRMZM2G357631;GRMZM2G056627;GRMZM2G357636	GRMZM2G357631;GRMZM2G380732;GRMZM2G357636;GRMZM2G056369;GRMZM2G122687
7:154303653-154316672	GRMZM2G017966;GRMZM5G835323;GRMZM2G080174;GRMZM2G179336	GRMZM2G017966;GRMZM2G004880;GRMZM2G165644;GRMZM2G080174;GRMZM2G051090
7:154773754-154789529	GRMZM2G077008;GRMZM2G374309	GRMZM2G077008;GRMZM2G374309;GRMZM2G309380;GRMZM2G342895;GRMZM2G409893
7:155396488-155410939	GRMZM2G358467;GRMZM2G058013;GRMZM2G058310;GRMZM2G358386;GRMZM2G174855	GRMZM2G058013;GRMZM2G358467;GRMZM2G075438;GRMZM2G358386;GRMZM2G158009
7:155624117-155633884	GRMZM2G041381;GRMZM2G054155;GRMZM2G058451;GRMZM2G042047	GRMZM2G000361;GRMZM2G041381;GRMZM2G076387;GRMZM2G354222;GRMZM2G042047;GRMZM2G054155;GRMZM2G179732
7:157631320-157640301	GRMZM2G057475;GRMZM2G057380;GRMZM2G057535;GRMZM2G434380	GRMZM2G057475;GRMZM2G107654;GRMZM2G057535;GRMZM2G110584
7:157933563-157952937	GRMZM2G041181;GRMZM2G000453;GRMZM2G081949;GRMZM2G041418;GRMZM2G335287	GRMZM2G434277;GRMZM2G041181;GRMZM2G081949
7:158062586-158087750	GRMZM2G434317;GRMZM2G069454;GRMZM2G007651;GRMZM2G434277;GRMZM2G068255	GRMZM2G434317;GRMZM2G069454;GRMZM5G812246
7:158189089-158198877	GRMZM2G107565;GRMZM2G073511;GRMZM2G405017;GRMZM2G421649;GRMZM2G176912;GRMZM2G088361	GRMZM2G405017;GRMZM2G107654;GRMZM2G107565;GRMZM2G006505;GRMZM2G008309
7:158395269-158408890	GRMZM5G802793;GRMZM5G897592	GRMZM5G802793;GRMZM5G897592;GRMZM5G897546;GRMZM2G147454
7:158983322-159000246	GRMZM2G380656;GRMZM2G081803;GRMZM2G081782;GRMZM2G081888	GRMZM2G081803;GRMZM2G380656;GRMZM2G081888
7:159501574-159505389	GRMZM2G046916;GRMZM2G338205;GRMZM2G122841	GRMZM2G046916;GRMZM2G338205;GRMZM2G150928;GRMZM2G034651
7:160178631-160193078	GRMZM2G121516;GRMZM5G889052;GRMZM2G121543;GRMZM2G053531	GRMZM2G121516;GRMZM5G889052
7:160322933-160332445	GRMZM2G071997;GRMZM2G072054;GRMZM2G063420;GRMZM2G080041	GRMZM2G072054;GRMZM2G071997;GRMZM2G374971;GRMZM2G060762;GRMZM2G107562
7:161167584-161170522	GRMZM2G110044;GRMZM2G114688;GRMZM2G022313	GRMZM5G875051;GRMZM2G110044;GRMZM2G131683;GRMZM2G398506
7:161724840-161740462	GRMZM2G037299;GRMZM5G898305;GRMZM2G102514;GRMZM2G396397	GRMZM5G898305;GRMZM2G037299;GRMZM2G396397;GRMZM2G096395;GRMZM2G180490
7:162800112-162815268	GRMZM2G337792	GRMZM2G056143;GRMZM2G056075;GRMZM2G008468;GRMZM2G384528
7:163153858-163163051	GRMZM2G328356;GRMZM2G027183;GRMZM2G439281;GRMZM2G026869	GRMZM2G328356;GRMZM2G027183;GRMZM2G026869;GRMZM2G313553
7:163648524-163652875	NA	GRMZM2G050501;GRMZM2G131262;GRMZM2G351469;GRMZM2G309275;GRMZM5G862931
7:164237332-164246776	GRMZM2G167520;GRMZM2G167463	GRMZM2G167463;GRMZM2G167520;GRMZM2G167497;GRMZM2G165069;GRMZM2G045155
7:164687736-164706180	GRMZM2G082131;GRMZM2G167520;GRMZM2G157505;GRMZM2G127031;GRMZM2G116426	GRMZM2G082131;GRMZM2G082205;GRMZM2G157505;GRMZM2G159711
7:165027148-165038068	GRMZM2G038303;GRMZM2G038066;GRMZM2G038338;GRMZM2G037411;GRMZM2G009320;GRMZM2G054870;GRMZM2G130375;GRMZM2G021299	GRMZM2G038338;GRMZM2G038303;GRMZM2G038066;GRMZM2G009320;GRMZM2G179793
7:165050390-165075035	GRMZM2G093902;GRMZM2G157598;GRMZM2G395549	GRMZM2G093902;GRMZM2G157598;GRMZM2G062042;GRMZM2G121022
7:165282667-165293133	GRMZM2G121022;GRMZM2G030731;GRMZM2G417072;GRMZM2G134716	GRMZM2G030731;GRMZM2G417072;GRMZM2G030578;GRMZM2G049176
7:165382697-165389314	GRMZM2G080549;GRMZM2G080567	GRMZM2G080549;GRMZM2G080567;GRMZM2G020151;GRMZM2G157505
7:166502752-166506621	GRMZM2G325938;GRMZM2G054136	GRMZM2G054136;GRMZM2G325938;GRMZM2G056732;GRMZM2G000737
7:166588230-166612744	GRMZM2G312954;GRMZM2G017266;GRMZM2G017080;GRMZM2G081857	GRMZM2G546060;GRMZM2G312954;GRMZM2G017266;GRMZM2G017080;GRMZM5G821869
7:167129689-167146056	GRMZM2G382106;GRMZM2G459820;GRMZM2G099207;GRMZM2G086779	GRMZM2G382106;GRMZM2G064311;GRMZM2G459820
7:168144183-168146663	GRMZM2G160983	GRMZM2G160983;GRMZM2G335738;GRMZM2G417859;GRMZM5G877316
7:170061785-170079180	GRMZM2G055464;GRMZM2G356894;GRMZM2G055607;GRMZM2G055527	GRMZM2G055527;GRMZM2G055464;GRMZM2G055607
7:170357519-170368306	GRMZM2G131389;GRMZM2G429231;GRMZM2G429213;GRMZM2G049785;GRMZM2G042623	GRMZM2G131389;GRMZM2G429213;GRMZM2G429231
7:170457569-170463506	GRMZM2G111672;GRMZM2G412296	GRMZM2G412296;GRMZM2G111672;GRMZM2G429213;GRMZM2G352159;GRMZM2G560947;GRMZM2G084173
7:170469865-170477643	GRMZM2G020450;GRMZM2G020574;GRMZM2G024484;GRMZM2G133358	GRMZM2G020450;GRMZM2G020574
7:170519722-170535306	GRMZM2G083580;GRMZM2G020450;GRMZM2G049913;GRMZM5G837210	NA
7:170601165-170612141	NA	GRMZM2G083580;GRMZM2G436082;GRMZM2G020574;GRMZM2G083555;GRMZM2G148176;GRMZM2G148133
7:171606201-171623664	GRMZM2G144950;GRMZM2G128176	GRMZM2G144950;GRMZM2G086441;GRMZM2G060322;GRMZM2G381386
7:172148654-172165350	GRMZM2G048210;GRMZM2G177061;GRMZM2G047995;GRMZM2G070178;GRMZM2G081682;AC194970.5_FG009	GRMZM2G177061;GRMZM2G048210;GRMZM2G047995;GRMZM2G333433;GRMZM2G348914
7:172621847-172625638	GRMZM2G041328;GRMZM2G323182;GRMZM2G081682	GRMZM2G174114;GRMZM2G323182;GRMZM2G041328;GRMZM2G165217;GRMZM2G113863
7:172699813-172717215	GRMZM2G174246;GRMZM2G126261	GRMZM2G174246;GRMZM2G174192;GRMZM2G174204;GRMZM2G472852
7:173020920-173025305	GRMZM2G053554;GRMZM2G076398;GRMZM2G402368;GRMZM2G452669	GRMZM2G076398
7:173311341-173326261	GRMZM2G080001;GRMZM2G080048	GRMZM2G080048;GRMZM2G080001;GRMZM2G106732;GRMZM2G052619
7:174552085-174569132	GRMZM2G113039;GRMZM2G113036;GRMZM2G414141;GRMZM2G051129	GRMZM2G113039;GRMZM2G113036;GRMZM2G414141;GRMZM2G459172
7:174799210-174808113	GRMZM2G134295;GRMZM2G134341;GRMZM2G434696;GRMZM2G134396	GRMZM2G134295;GRMZM2G134341;GRMZM2G134396
8:3296721-3299118	GRMZM2G136158	GRMZM2G149511;GRMZM2G136158;GRMZM2G153434;GRMZM2G443728
8:3794123-3805569	GRMZM2G467059;GRMZM5G892035;GRMZM2G050325;GRMZM2G446426	GRMZM2G467059;GRMZM5G892035;GRMZM5G834837;GRMZM2G446426
8:5903775-5918172	GRMZM2G076114;GRMZM2G024655;GRMZM2G024151;GRMZM2G024674	GRMZM2G076114;GRMZM2G024655;GRMZM2G024674
8:6849239-6860249	GRMZM2G003853;GRMZM2G109627;GRMZM2G305080;GRMZM2G110504	GRMZM2G003853;GRMZM2G004006;GRMZM2G154182;GRMZM2G101383
8:7748528-7752152	GRMZM2G129806;GRMZM2G036290;GRMZM2G079034;GRMZM2G457562	GRMZM2G129806;GRMZM2G363715
8:8996898-8998790	GRMZM2G333045;GRMZM2G333022	GRMZM2G333045;GRMZM2G034611;GRMZM2G395778;GRMZM2G064750
8:9627304-9630289	GRMZM2G064750;GRMZM2G113378;GRMZM2G333045;GRMZM2G473511;GRMZM2G113421;GRMZM2G333022;GRMZM2G175398	GRMZM2G077914
8:9901042-9904776	GRMZM2G077914;GRMZM2G069195;GRMZM2G138255	GRMZM2G473511;GRMZM2G395778;GRMZM2G069195;GRMZM2G093072;GRMZM2G034428;GRMZM2G055467
8:15102032-15113631	AC217965.2_FG012;GRMZM2G173718;GRMZM2G165692;GRMZM2G083394	GRMZM2G155232;AC217965.2_FG012;GRMZM2G000489;GRMZM2G171807;GRMZM2G097900
8:15974143-15996584	GRMZM2G083394;GRMZM2G073693;GRMZM2G083328;AC211474.3_FG006	GRMZM2G083328;GRMZM2G097775;GRMZM2G083394;GRMZM2G143258
8:16166898-16168776	AC212565.3_FG001;GRMZM5G869161	AC212565.3_FG001;GRMZM5G869161;AC217965.2_FG012;GRMZM2G143258
8:17373323-17385886	GRMZM5G893381;GRMZM2G119230	GRMZM2G119230;GRMZM5G893381;GRMZM2G061932;GRMZM2G380414
8:21449937-21454402	GRMZM2G174570;GRMZM2G034157;GRMZM2G527017	GRMZM2G174570;GRMZM2G034157;GRMZM2G527017;GRMZM2G032551;GRMZM2G070109
8:21824899-21836067	GRMZM2G140223;GRMZM2G032551;GRMZM2G032252;GRMZM2G046290;GRMZM2G102933;GRMZM2G102225	GRMZM2G140223;GRMZM2G032252;GRMZM2G032551;GRMZM2G032049
8:22175342-22182293	GRMZM2G004083;AC187157.4_FG005;GRMZM2G008359	GRMZM2G004083;GRMZM2G004182;GRMZM2G008359;GRMZM2G325612;GRMZM2G506602
8:22820493-22831302	GRMZM2G097878;GRMZM2G097805;AC187157.4_FG005;GRMZM2G032551;GRMZM2G050625;GRMZM2G174570	GRMZM2G097805;GRMZM5G861077;GRMZM2G097878;GRMZM2G086707;GRMZM2G154221;GRMZM2G097878;GRMZM2G107479;GRMZM2G016511
8:23423267-23432735	GRMZM2G086707;GRMZM2G148626;GRMZM2G472625;GRMZM2G472654;GRMZM2G063841;GRMZM2G475984	GRMZM2G086707;GRMZM2G148626;GRMZM2G472625;GRMZM2G318614;GRMZM2G099483
8:23771971-23780843	GRMZM2G091228;GRMZM2G390896;GRMZM2G390889;GRMZM2G059517	GRMZM2G390889;GRMZM2G390896
8:24527942-24535985	GRMZM2G467370;GRMZM2G167718;GRMZM2G393433	GRMZM2G467370;GRMZM2G429057;GRMZM2G031827;GRMZM2G167718
8:25646113-25649738	GRMZM2G300424	GRMZM2G161988;GRMZM2G300424;GRMZM2G372928;GRMZM2G467370
8:26863320-26875718	GRMZM2G127650;GRMZM2G056068;GRMZM2G127687;GRMZM2G076169	GRMZM2G127687
8:27638716-27657871	GRMZM2G416622;GRMZM2G067581;GRMZM2G058366;GRMZM5G884914;GRMZM5G873870;GRMZM2G159592	GRMZM5G884914;GRMZM2G051659
8:32967684-32970363	GRMZM5G896536;GRMZM2G125731;GRMZM2G111998	GRMZM2G125731;GRMZM5G896536;GRMZM2G111998;GRMZM2G047600
8:34394830-34395878	GRMZM2G079674;GRMZM2G079638;GRMZM2G171346;GRMZM2G388703	GRMZM2G388703;GRMZM2G079638;GRMZM2G158008;GRMZM2G010016
8:34584424-34585744	GRMZM2G104673;GRMZM2G406715;GRMZM2G086897;GRMZM2G148904	GRMZM2G086897;GRMZM2G148904
8:34668124-34676045	GRMZM2G051522;GRMZM2G051528	GRMZM2G104673;GRMZM2G406715;GRMZM2G051522;GRMZM2G051528
8:37227682-37246336	GRMZM5G813809;GRMZM2G153863;GRMZM2G001024;GRMZM2G100982;GRMZM2G007236	GRMZM5G813809
8:37653843-37667605	GRMZM2G428628;GRMZM2G027737;GRMZM2G064083	GRMZM2G428628;AC191069.3_FG004;GRMZM2G027737;GRMZM2G168752
8:39129110-39133877	GRMZM2G047161;GRMZM2G088291	GRMZM2G335657;GRMZM2G047161;GRMZM2G040477;GRMZM2G057907;GRMZM2G001915
8:40263848-40270484	GRMZM2G123104;GRMZM2G061684;GRMZM2G132903;GRMZM2G125893	GRMZM2G061684;GRMZM2G322490
8:43295484-43305811	GRMZM2G117401;GRMZM2G047613;GRMZM2G079774;GRMZM2G043238;GRMZM5G803565;GRMZM2G124718	GRMZM2G045818
8:44558423-44562499	GRMZM2G138029;GRMZM2G144739;GRMZM2G012601	GRMZM2G012601;GRMZM2G700476;GRMZM2G003022;GRMZM2G099483;GRMZM2G077546;GRMZM5G803565
8:53065414-53077515	GRMZM2G439589;GRMZM2G302405;GRMZM2G017666;GRMZM2G173119;AC235535.1_FG001	GRMZM6G514393
8:61516639-61524867	GRMZM2G048611;GRMZM2G084727;GRMZM2G355610	GRMZM2G080116;GRMZM2G048611;GRMZM2G014788;GRMZM2G145595
8:62172178-62184396	GRMZM2G079746;GRMZM2G387569;GRMZM2G387594;GRMZM2G387603	GRMZM2G387569;GRMZM2G387594
8:62341890-62352114	GRMZM2G159592;GRMZM2G079938;GRMZM2G355610;GRMZM2G111926	GRMZM2G079746;GRMZM2G101390
8:62784100-62797815	GRMZM2G168752;GRMZM2G168681;GRMZM2G355610	GRMZM2G168752;GRMZM2G119722;GRMZM2G410352;GRMZM5G836406;GRMZM2G083875;GRMZM2G159831
8:63681201-63689856	GRMZM5G843537;GRMZM2G082385;GRMZM5G862277;GRMZM2G096920	GRMZM2G170760;GRMZM5G862277;GRMZM2G161854;GRMZM2G171223
8:64164949-64175962	GRMZM2G054247;GRMZM2G119693;GRMZM2G132903;GRMZM5G843389;GRMZM2G158024	GRMZM2G054247;GRMZM2G378167
8:65484918-65491226	GRMZM6G791392;GRMZM2G021331;GRMZM2G323387;GRMZM2G128333	GRMZM6G791392;GRMZM2G323387;GRMZM2G128333
8:65612944-65624326	GRMZM2G492915	GRMZM2G492915;GRMZM5G805874;GRMZM2G021331;GRMZM2G314692
8:66896420-66903704	NA	GRMZM2G027546;GRMZM2G125294;GRMZM2G092147;GRMZM2G082097
8:67007264-67017331	GRMZM2G092147;GRMZM2G125294;GRMZM2G060284;GRMZM2G116238	NA
8:67233938-67250836	GRMZM2G345039;GRMZM2G153863;GRMZM2G083738	GRMZM2G345039;GRMZM2G083738;GRMZM2G158091;GRMZM2G123774;GRMZM2G314692
8:67598291-67603463	GRMZM2G025302;GRMZM2G399333;GRMZM2G573324	GRMZM2G025302;GRMZM2G573324;GRMZM2G431850;GRMZM2G021877
8:67807057-67815491	GRMZM2G060467;GRMZM2G177771;GRMZM2G405706;GRMZM2G103628	NA
8:68444600-68459573	GRMZM2G020291;GRMZM2G119256	GRMZM2G359664;GRMZM2G119256;GRMZM2G031827;GRMZM2G070369;GRMZM2G429057
8:72141522-72149579	AC234185.1_FG006;GRMZM2G100982;AC234185.1_FG007	AC234185.1_FG007;AC234185.1_FG006;GRMZM2G073888;GRMZM2G146583
8:75116739-75123579	GRMZM2G331393;GRMZM2G518198;GRMZM2G044591;GRMZM2G124455	GRMZM2G058456;GRMZM5G861077
8:75551787-75557558	AC231180.2_FG006;AC231180.2_FG001;GRMZM2G130784;GRMZM2G416201	AC231180.2_FG001;GRMZM2G338696
8:77261909-77274976	NA	GRMZM2G129291;GRMZM2G128995;GRMZM2G130010;GRMZM2G320802
8:78158585-78175499	GRMZM5G809587;GRMZM5G860590;GRMZM2G053394	GRMZM2G093323;GRMZM2G439544;GRMZM2G157389;GRMZM2G047788;GRMZM2G431850;GRMZM2G070369
8:84305508-84310304	GRMZM2G110509;GRMZM2G151193;GRMZM2G137286;GRMZM2G509876;GRMZM5G877388;AC199363.4_FG003;GRMZM2G030165	GRMZM2G110509
8:84461237-84468365	NA	GRMZM2G314712;GRMZM2G128809;GRMZM2G132633;GRMZM2G177447;GRMZM2G110509
8:86552517-86559333	GRMZM2G031827;GRMZM2G007404;GRMZM2G047152;GRMZM2G028885	GRMZM2G306851
8:92684361-92690815	GRMZM2G119169	GRMZM2G119169;GRMZM2G124179;GRMZM2G022768;GRMZM2G451147
8:94523721-94534177	GRMZM2G006745;GRMZM2G063841	GRMZM2G006745;GRMZM2G104133;GRMZM2G337616;GRMZM2G006661;GRMZM2G152925;GRMZM2G358606
8:97562276-97563631	GRMZM2G050625;GRMZM2G469323;GRMZM2G145905;GRMZM2G168752	GRMZM2G160556;GRMZM5G885872
8:100920286-100928197	GRMZM2G034342;GRMZM2G078723;GRMZM2G114844;GRMZM2G169087	GRMZM2G164090;GRMZM2G034342;GRMZM2G033799
8:101265802-101268531	GRMZM2G042516;GRMZM2G131176;AC234152.1_FG002;AC234152.1_FG007	GRMZM2G042516;GRMZM2G071319
8:101469358-101473159	NA	AC234152.1_FG002;AC234152.1_FG007;GRMZM2G450537;GRMZM2G149808
8:103159863-103164022	GRMZM2G016153	GRMZM2G016153;GRMZM2G105233;AC218035.3_FG001;GRMZM2G010348
8:106259531-106277923	GRMZM2G116238	GRMZM5G816582;GRMZM5G887068;GRMZM2G080889;GRMZM2G109354
8:112590481-112594080	GRMZM2G170552;GRMZM2G044775;GRMZM2G150201;GRMZM2G139574	GRMZM2G044775;GRMZM5G835418
8:116380474-116396462	GRMZM5G886109;GRMZM2G035202;GRMZM5G883149;GRMZM5G878008;GRMZM2G336908;GRMZM2G575809	GRMZM2G035202;GRMZM5G883149;GRMZM5G886109;GRMZM5G878008;GRMZM2G151542;GRMZM2G030673;GRMZM2G098973
8:117138723-117146514	GRMZM2G163561;GRMZM2G163658;GRMZM2G064426	GRMZM2G163658;GRMZM2G163561;GRMZM2G064426;GRMZM2G328988;AC197705.4_FG004
8:117713653-117722430	AC197705.4_FG006;AC197705.4_FG007;GRMZM2G162109;AC197705.4_FG004	AC197705.4_FG007;AC197705.4_FG006;GRMZM2G162109
8:118416577-118421561	GRMZM2G162466;GRMZM5G808787;GRMZM2G162668;GRMZM2G432583	GRMZM2G162668;GRMZM2G181254;GRMZM2G440009
8:119262088-119272870	GRMZM2G161019;AC234155.1_FG003;GRMZM2G380561	GRMZM2G161040;GRMZM2G161019;GRMZM2G088689;GRMZM2G083016
8:119429631-119435081	GRMZM2G004703;GRMZM2G005557;GRMZM2G161040;GRMZM2G106429	GRMZM2G005557;GRMZM2G028266
8:119461665-119466234	GRMZM2G073324;GRMZM2G073347;GRMZM2G340224	GRMZM2G073324;GRMZM2G073347;GRMZM2G004703;GRMZM2G005557
8:121586726-121592609	GRMZM2G157631;GRMZM2G441091;GRMZM2G084477;GRMZM2G082894	GRMZM2G157631;GRMZM2G100809;AC187243.3_FG005;GRMZM2G035651
8:122675089-122682809	GRMZM5G830747;GRMZM2G340447;AC205413.4_FG001;GRMZM2G359314	GRMZM5G830747;GRMZM2G055054;GRMZM2G340447
8:123749524-123755523	GRMZM2G127844;GRMZM2G026452;GRMZM2G180668	GRMZM2G162884;GRMZM2G084477;GRMZM2G457267;GRMZM2G352858
8:124460098-124472326	GRMZM2G319747;GRMZM2G082707;GRMZM2G093418	GRMZM2G319747;GRMZM2G082707;GRMZM5G811797;GRMZM2G000593;GRMZM2G093418;GRMZM2G056357
8:124824568-124847265	GRMZM2G044797;GRMZM2G044744;GRMZM5G827257	GRMZM2G044771;GRMZM2G044866;GRMZM5G827257;GRMZM2G420684;GRMZM2G048200
8:124997284-125000502	GRMZM2G121117;GRMZM2G010348;GRMZM2G116238;GRMZM2G012342	NA
8:126021924-126026393	NA	GRMZM5G804181;GRMZM5G873249;GRMZM5G871000;GRMZM5G827042;GRMZM2G142672
8:126033623-126038432	GRMZM5G873249;GRMZM5G804181;GRMZM5G871000;GRMZM2G150367;GRMZM2G142672;AC208327.4_FG003	NA
8:128942511-128950419	GRMZM5G826666;GRMZM2G343024;GRMZM2G084369;GRMZM2G002361;GRMZM6G295344	GRMZM5G826666;GRMZM2G084369;GRMZM2G002361;GRMZM2G343024;GRMZM2G002427;GRMZM2G042593;GRMZM2G117198
8:130259719-130263830	GRMZM2G034043;GRMZM2G474658;GRMZM2G078090;GRMZM2G076169	GRMZM2G034043;GRMZM2G432583
8:131049050-131066715	GRMZM2G351921;GRMZM2G351941;GRMZM2G351937;GRMZM2G012584;GRMZM2G513737;GRMZM2G474726	GRMZM2G052630;GRMZM2G351921;GRMZM2G513737;GRMZM2G351941;GRMZM2G351937;AC234155.1_FG002;AC219006.2_FG006
8:131221813-131226643	GRMZM2G012874;GRMZM2G052630	GRMZM2G351921;GRMZM2G102674;GRMZM2G012874;GRMZM5G888999
8:131726899-131737724	GRMZM2G474726;GRMZM2G024838;GRMZM2G119527	GRMZM2G474726;GRMZM2G053991;GRMZM2G173763;GRMZM2G132577
8:132710454-132722377	GRMZM2G005163;GRMZM2G005552;GRMZM2G083847	GRMZM2G005552;GRMZM5G851965;GRMZM2G005163;GRMZM2G102674;GRMZM2G368591
8:132968681-132979127	GRMZM2G152824;GRMZM2G022402	GRMZM2G084429;GRMZM2G152824;GRMZM2G386228;GRMZM2G083847;GRMZM2G005163
8:133466416-133476433	GRMZM2G141873;GRMZM2G124759;GRMZM2G141922;AC214648.3_FG001	GRMZM2G141922;GRMZM2G141873;GRMZM2G116083;GRMZM2G094356
8:133596936-133618155	GRMZM2G047412;GRMZM2G047577;GRMZM2G047588;GRMZM2G053117;GRMZM2G028037;GRMZM2G346706	GRMZM2G047412;GRMZM2G047577;GRMZM2G047219;GRMZM2G047588
8:134743088-134746680	GRMZM2G113415;GRMZM2G170628;GRMZM2G414007;GRMZM2G077530	GRMZM2G076544;GRMZM2G113415
8:134883182-134886456	NA	GRMZM2G477847;GRMZM2G339151;GRMZM2G390385;GRMZM2G433854
8:134986859-134995054	GRMZM2G363429;GRMZM2G363460	GRMZM2G363460;AC199039.3_FG003;GRMZM2G020544;AC207342.3_FG008
8:135301909-135312108	GRMZM2G101664	GRMZM5G864166;GRMZM2G042789;GRMZM2G456835;GRMZM2G060284
8:135582345-135585652	NA	GRMZM2G088132;GRMZM2G181269;GRMZM2G113078;GRMZM2G433528
8:135663951-135675892	GRMZM2G100229;GRMZM2G073180;GRMZM2G181269;GRMZM2G100146	GRMZM2G100229;GRMZM5G827266;GRMZM2G181269
8:135947364-135953561	AC207342.3_FG008;GRMZM5G829396;GRMZM2G018375;AC199039.3_FG003	AC207342.3_FG007;GRMZM5G829396;AC207342.3_FG008;GRMZM2G000039
8:136999375-137003070	GRMZM2G051767;GRMZM2G081626	GRMZM2G064767;GRMZM2G064885;GRMZM2G081626;GRMZM2G051767;GRMZM2G106960
8:139126569-139129936	GRMZM5G839017;AC226248.1_FG002	GRMZM2G046037;GRMZM2G420119;GRMZM5G842645;GRMZM2G142705;GRMZM2G028190
8:141131203-141136826	GRMZM2G142776	GRMZM2G015735;GRMZM2G135795;GRMZM2G063729;GRMZM2G351977
8:142685724-142697118	GRMZM2G005304;GRMZM2G466848;GRMZM2G034197	GRMZM2G376674;GRMZM2G005304;GRMZM2G466848;GRMZM2G029868
8:144072474-144075417	GRMZM2G052844;GRMZM5G893953	GRMZM2G052844;GRMZM2G310795;GRMZM2G159053;GRMZM2G179693
8:144202428-144207839	GRMZM2G374065;GRMZM2G025387;GRMZM2G051995;GRMZM2G074540	GRMZM2G004040;GRMZM2G037694;GRMZM2G113633
8:144414866-144416007	GRMZM2G481201;GRMZM2G025031;GRMZM2G024738;GRMZM2G149683	GRMZM2G159053;GRMZM2G310795;GRMZM2G025031;GRMZM2G481201
8:145009284-145018960	GRMZM2G029077;GRMZM2G339503;GRMZM2G145554;GRMZM2G128658	GRMZM2G339503;GRMZM2G029077
8:146135351-146145321	GRMZM2G063684;GRMZM2G063729;GRMZM2G063672;GRMZM2G134717	GRMZM2G063729;GRMZM2G094356;GRMZM2G063684
8:148567677-148580499	GRMZM2G007848;GRMZM2G007630;GRMZM2G151542;GRMZM5G894582	GRMZM2G007630;GRMZM2G178346
8:149423358-149436274	GRMZM2G060541	GRMZM2G060516;GRMZM2G134717;GRMZM2G359237;GRMZM2G060541
8:149461467-149465439	GRMZM2G014066;GRMZM2G701548;GRMZM2G115766;GRMZM2G027804	GRMZM2G014066;GRMZM2G160990
8:150313135-150320209	GRMZM2G126235;GRMZM2G080767;GRMZM2G163843;GRMZM2G163988;GRMZM2G376595	GRMZM2G080767
8:150405078-150413283	GRMZM2G046264;GRMZM2G014346	GRMZM2G046264;GRMZM2G163988;GRMZM2G059497;GRMZM2G052296;GRMZM2G126235;GRMZM2G126917
8:150721954-150729174	GRMZM2G355389;GRMZM2G076827	GRMZM2G368574;GRMZM2G355389;GRMZM2G093908;GRMZM2G300412;GRMZM2G076827;GRMZM2G006121
8:151438334-151450094	GRMZM2G164640;GRMZM2G144021;GRMZM2G144028;GRMZM2G360219;GRMZM2G168375	GRMZM2G144028;GRMZM2G144021;GRMZM2G487776;GRMZM2G451147
8:152285718-152292730	GRMZM2G010987;GRMZM5G823017;GRMZM2G305066	GRMZM2G010987;GRMZM5G823017;GRMZM2G169597;GRMZM2G095538
8:152582775-152586430	GRMZM2G020785;GRMZM2G032484	GRMZM2G144857;GRMZM2G032484;GRMZM2G020785;GRMZM2G169597
8:153330274-153334879	GRMZM2G144857;GRMZM2G020785;GRMZM2G089553;GRMZM2G125504;GRMZM2G112535;GRMZM2G059590	NA
8:155508358-155524069	GRMZM2G144716;GRMZM2G444819;GRMZM2G144701;GRMZM2G397261;GRMZM5G894582	GRMZM2G144716;GRMZM2G444819;GRMZM2G144707
8:155576593-155592253	GRMZM2G166383;GRMZM2G582776;GRMZM5G887216;GRMZM2G305809	GRMZM2G582776;GRMZM2G166383;GRMZM2G144707
8:156155920-156176811	GRMZM2G168416;GRMZM2G168428;GRMZM2G168412;GRMZM2G168386;GRMZM2G138967	GRMZM2G168428;GRMZM2G168416;GRMZM2G168416
8:156414864-156427946	GRMZM2G167767;GRMZM2G470648	GRMZM2G167767;GRMZM2G059299;GRMZM2G167865;GRMZM2G414528
8:156941715-156959727	GRMZM2G133952;GRMZM2G133959;GRMZM2G133926	GRMZM2G133959;GRMZM2G133952;GRMZM2G435034;GRMZM2G125243
8:157003408-157013837	GRMZM2G040309;GRMZM2G059073;GRMZM2G125504;GRMZM2G059299	GRMZM2G059073
8:157499394-157512722	GRMZM2G016827;GRMZM2G319187;GRMZM2G319130;AC193786.3_FG005	GRMZM2G109472;GRMZM2G016827
8:157653183-157667634	GRMZM2G101053;GRMZM2G101080	GRMZM2G101053;GRMZM2G101080;GRMZM2G402708;GRMZM2G109472;GRMZM2G180988;GRMZM2G005170
8:157891068-157899169	AC195807.3_FG004;GRMZM2G386389;GRMZM5G887750;GRMZM2G109472;GRMZM2G402708;GRMZM2G049888	GRMZM2G373459;GRMZM2G386389;AC195807.3_FG004;GRMZM5G887750
8:159242054-159253272	GRMZM2G095538;GRMZM2G423917;GRMZM2G395429;GRMZM2G423959;GRMZM2G063684	GRMZM2G423917;GRMZM2G122607;GRMZM2G095510;GRMZM2G361120
8:159425665-159434745	GRMZM2G002147;GRMZM2G002135;GRMZM2G068392;GRMZM2G302045	GRMZM2G002135;GRMZM2G095538;GRMZM2G361120;GRMZM2G302045;GRMZM2G002147;GRMZM2G064954
8:159930243-159944845	GRMZM2G134256;GRMZM2G134162;GRMZM2G134176;GRMZM2G159169;GRMZM2G309063	GRMZM2G134176;GRMZM2G134256;GRMZM2G134162
8:159987706-159993430	GRMZM2G375085;GRMZM2G146885;GRMZM2G433942	GRMZM2G375085;GRMZM2G146885;GRMZM2G433942;GRMZM2G016802;GRMZM2G077279
8:161328633-161331885	GRMZM2G481103;GRMZM2G061396;GRMZM2G180399	GRMZM2G180399;GRMZM2G061396;GRMZM2G180335;AC183950.2_FG003
8:162335360-162349907	GRMZM2G470862;GRMZM2G170941;GRMZM2G470942;GRMZM2G170969;GRMZM2G022958	GRMZM2G470862;GRMZM2G170941;GRMZM2G470942;GRMZM2G170969
8:162388028-162409520	GRMZM2G166855;GRMZM2G166875;GRMZM2G048403;GRMZM2G166873	GRMZM2G166855;GRMZM2G413226;GRMZM2G166875;GRMZM2G002135;GRMZM2G306028
8:162513359-162516856	GRMZM2G001088;GRMZM2G030688;GRMZM2G175406;GRMZM2G030717;GRMZM2G417336	GRMZM2G001088;GRMZM2G022958
8:162662858-162666085	GRMZM5G898314;AC183950.2_FG003;GRMZM2G166877;GRMZM2G166873	GRMZM5G898314;GRMZM2G175406;GRMZM2G166877;AC183950.2_FG003
8:163283935-163294990	GRMZM2G091435;GRMZM2G091419;GRMZM2G371890;GRMZM2G091397	GRMZM2G091397;GRMZM2G091419;GRMZM2G104179
8:163979284-163987253	GRMZM2G028516;GRMZM2G329325;GRMZM2G028779;GRMZM2G068361	GRMZM2G329325;GRMZM2G028516;GRMZM2G024607;AC155376.2_FG005
8:164286149-164301712	GRMZM2G172001;GRMZM2G472991;GRMZM2G172829;GRMZM2G171996;GRMZM2G139372	GRMZM2G172001;GRMZM2G472991
8:164708260-164722081	GRMZM2G020594;GRMZM5G834335;GRMZM2G171996;GRMZM2G181258	GRMZM2G020594
8:164780574-164786121	GRMZM2G005061	GRMZM2G316362;GRMZM2G092759;GRMZM2G050693;GRMZM2G020158;GRMZM2G092945
8:165131612-165134472	GRMZM2G005374;GRMZM2G005483	GRMZM2G128215;GRMZM2G005374;GRMZM2G005483;GRMZM2G065971;GRMZM2G092759
8:165275412-165283268	GRMZM2G171116;GRMZM2G113959;GRMZM5G827798;GRMZM2G005483;GRMZM2G053790;AC166636.1_FG007	GRMZM2G171116;GRMZM2G113959;GRMZM5G827798;GRMZM2G053790;GRMZM2G078407
8:165953217-165965747	GRMZM2G084979;GRMZM2G046025;GRMZM2G114046;GRMZM2G571844;GRMZM2G046025	GRMZM2G046098;GRMZM2G143640;GRMZM2G128215;GRMZM2G321750
8:166078340-166081308	GRMZM2G407517;GRMZM2G449479;GRMZM2G321750;GRMZM2G387076;GRMZM5G837595	GRMZM2G321750;AC194350.3_FG001;GRMZM2G148773
8:166193447-166203608	GRMZM2G143640;GRMZM2G143613;GRMZM5G827798;GRMZM2G148773	GRMZM2G143640;GRMZM5G805609;GRMZM2G146337
8:166217224-166229906	GRMZM2G169398;GRMZM2G450206;GRMZM2G169405;GRMZM2G169412	GRMZM2G169398;GRMZM2G169412;GRMZM2G450206;GRMZM2G169391;AC232238.2_FG008;GRMZM2G169405
8:166345715-166367565	GRMZM2G168087;AC232238.2_FG004;GRMZM5G805609;GRMZM2G348873;GRMZM2G169391;GRMZM2G168079;GRMZM2G063126	GRMZM2G168077;GRMZM2G168087;AC232238.2_FG004;GRMZM2G168079;GRMZM5G805609;GRMZM2G114057;GRMZM2G092925
8:166466948-166476418	GRMZM2G095611;GRMZM2G019879	GRMZM2G146437;GRMZM2G095611;GRMZM2G310431;GRMZM5G805609;GRMZM2G171279
8:167324740-167338420	GRMZM5G897988;GRMZM5G854490;GRMZM5G857641;GRMZM2G045239	GRMZM5G897988;GRMZM5G857641
8:167570263-167575977	GRMZM2G169259;GRMZM2G045278;GRMZM2G045239	GRMZM2G023827;GRMZM2G045278;GRMZM2G045239;GRMZM2G165177
8:167826456-167840853	GRMZM2G149230;GRMZM2G149265;GRMZM2G149317;GRMZM2G146206;GRMZM2G150907	AC202567.4_FG004;GRMZM2G149230;GRMZM2G149265;GRMZM2G146206
8:168296622-168300512	GRMZM2G346168;GRMZM2G146206;GRMZM2G046293	GRMZM2G447271;GRMZM2G346168;GRMZM2G146206;GRMZM2G094396
8:168604904-168618386	GRMZM2G112865	GRMZM2G112865;GRMZM2G112912;GRMZM2G112836;GRMZM2G085600;GRMZM2G171279
8:168638755-168642489	GRMZM2G112799;AC233788.2_FG002;GRMZM2G003963;AC234513.1_FG005	AC234513.1_FG005;GRMZM2G112799;GRMZM2G112836;GRMZM2G113662;GRMZM2G570790
8:168687926-168691855	GRMZM2G370048;GRMZM2G475170;AC233788.2_FG003;GRMZM2G179985	GRMZM2G370048
8:169070168-169085387	GRMZM2G700806;GRMZM2G328341;GRMZM5G840487;GRMZM2G046293;GRMZM5G829897;GRMZM2G036448;GRMZM2G071491	GRMZM2G700806;GRMZM2G036448;GRMZM2G328341
8:170217502-170218780	NA	GRMZM2G010468;GRMZM2G019612;GRMZM2G091006;AC218972.3_FG004
8:170431152-170434803	GRMZM2G069106;GRMZM2G069078	GRMZM2G069106;GRMZM5G806622;GRMZM2G086117;GRMZM5G883126
8:170621025-170634708	GRMZM2G148586;GRMZM2G379035;GRMZM5G836182;GRMZM5G883126	GRMZM5G836182;GRMZM2G051339;GRMZM2G148586;GRMZM2G379035;GRMZM5G883126
8:170738503-170747414	GRMZM2G028266;GRMZM2G324806	GRMZM2G028266;GRMZM2G324806;GRMZM2G028346;AC205484.3_FG005
8:170759851-170770348	GRMZM2G121820;GRMZM2G121785	GRMZM2G121785;GRMZM2G121820;GRMZM2G090971;AC203294.3_FG012
8:170881390-170888321	GRMZM2G005516;GRMZM2G012648;GRMZM2G147714;GRMZM2G172932	GRMZM2G005516;GRMZM2G012648;GRMZM2G172932
8:171065204-171072172	GRMZM2G176028;GRMZM2G433137;AC204359.3_FG005;GRMZM5G847159	GRMZM2G176028;GRMZM2G176117;GRMZM2G132303
8:171112323-171136271	GRMZM2G138698;GRMZM2G090971;AC207043.3_FG004;GRMZM2G004177;GRMZM2G438299;GRMZM2G415215;GRMZM2G458974;GRMZM2G041312	GRMZM2G007754;GRMZM2G138698;GRMZM2G091006;GRMZM2G091054;GRMZM2G394007;GRMZM2G073310
8:171145267-171162470	GRMZM2G132303;GRMZM2G138756;GRMZM2G431821	GRMZM2G438301;AC194405.3_FG021;GRMZM2G438299;GRMZM2G431821;GRMZM2G086027
8:171257567-171265319	GRMZM2G106344;GRMZM2G106250;GRMZM2G132303;GRMZM2G133175;GRMZM2G098058	GRMZM2G106250;GRMZM2G431723;GRMZM2G431723
8:171308316-171321551	GRMZM2G139296;GRMZM2G139349;GRMZM2G086117	GRMZM2G394007;GRMZM2G086117;GRMZM2G139349;GRMZM2G139374;GRMZM2G139141
8:171328359-171339435	GRMZM2G139198;GRMZM2G358076;GRMZM2G139223;GRMZM2G440003	GRMZM2G440003;GRMZM2G139198;GRMZM2G358076;GRMZM2G440003;GRMZM2G086117
8:171432645-171451454	GRMZM2G404056;GRMZM2G106690;GRMZM2G404043;GRMZM2G031724;GRMZM2G159643;GRMZM2G028266;GRMZM2G434425	GRMZM2G106690;GRMZM2G404056
8:171669007-171680471	GRMZM2G413290;GRMZM5G829297;GRMZM5G869971;GRMZM5G852779	GRMZM5G869971;GRMZM2G413290;GRMZM5G829297
8:172615979-172637390	GRMZM2G424873;GRMZM2G424857;GRMZM2G124091;GRMZM2G124321;GRMZM2G379035;GRMZM2G124365	GRMZM2G424857;GRMZM2G124321;GRMZM2G124091;GRMZM2G424873;GRMZM2G428179;GRMZM2G039463
8:172892929-172907415	GRMZM5G896568;GRMZM2G035421;GRMZM2G035401;GRMZM2G702681;GRMZM2G056988;GRMZM2G177050;GRMZM2G424873;GRMZM2G143703	GRMZM2G035401;GRMZM2G035421;GRMZM5G896568;GRMZM2G035401;GRMZM2G002858;GRMZM2G082490;GRMZM5G884972
8:173351592-173359964	GRMZM2G160444;GRMZM2G040970	GRMZM2G160444;GRMZM2G082490;GRMZM2G040970;GRMZM2G097032
8:174327731-174342077	GRMZM2G095634;GRMZM2G120951;GRMZM2G055219;GRMZM2G044576	GRMZM2G044576
8:174612558-174624606	GRMZM2G118806;GRMZM2G118770	GRMZM2G118806;GRMZM2G118770;GRMZM2G700839;GRMZM2G179317;GRMZM2G446170;GRMZM2G048363;GRMZM2G470499
8:174767898-174774708	GRMZM2G446170;AC203173.3_FG004	GRMZM2G097282;AC203173.3_FG004;GRMZM2G091069;GRMZM2G002858
9:2480746-2487695	GRMZM5G833563;GRMZM2G016275;GRMZM2G057672;GRMZM2G132032	GRMZM2G016275;GRMZM2G099255
9:6307790-6313106	GRMZM2G058474;GRMZM2G082198	GRMZM2G058474;GRMZM2G082198;GRMZM2G081957;GRMZM2G117989;GRMZM2G061876
9:7579706-7586963	NA	GRMZM2G313321;GRMZM2G120475;GRMZM2G120302;GRMZM2G104999
9:9644004-9653850	GRMZM2G033130;GRMZM2G005013;GRMZM2G087570;GRMZM2G084938;GRMZM2G055982	GRMZM2G033130;GRMZM2G005013;GRMZM2G111082;GRMZM2G005066
9:11233793-11242002	GRMZM2G013318;GRMZM2G013607;GRMZM2G090980;GRMZM2G451533;GRMZM2G089713	GRMZM2G013318;GRMZM2G013607;GRMZM2G050512;GRMZM2G012863;GRMZM2G134888
9:12570527-12584985	GRMZM2G128160;GRMZM2G128056;GRMZM2G455306;GRMZM2G068682;GRMZM2G151913	GRMZM2G128160;GRMZM2G128056;GRMZM2G488067
9:14318190-14333474	GRMZM2G371345;GRMZM5G858599;GRMZM2G428020;GRMZM2G000423;GRMZM2G128515;GRMZM2G109595	GRMZM2G371345;GRMZM5G858599;GRMZM2G014240;GRMZM2G000423;GRMZM2G428020;GRMZM2G128515;GRMZM2G072550;GRMZM2G304378
9:14541000-14548089	GRMZM2G167212;GRMZM2G328168	GRMZM2G300408;GRMZM2G000423;GRMZM2G159822;GRMZM2G104760
9:14911230-14917733	GRMZM2G008152;GRMZM2G167212;GRMZM2G007957;GRMZM2G428020	GRMZM2G007957;GRMZM2G093146;GRMZM2G119546;GRMZM2G141722;GRMZM2G093010
9:15580921-15595671	GRMZM2G398736;GRMZM5G843474;GRMZM5G881641;GRMZM5G887770;GRMZM5G824137	GRMZM2G398736;GRMZM5G824137;GRMZM5G881641;GRMZM5G824137;GRMZM2G573867
9:15919601-15923369	GRMZM2G359822;GRMZM2G161854;GRMZM2G428201;GRMZM5G862277;GRMZM2G410191;GRMZM2G005209;GRMZM2G304378	GRMZM2G410191;GRMZM2G359822;GRMZM2G161854;GRMZM2G428201;GRMZM5G862277
9:16674041-16701495	GRMZM2G529313;GRMZM2G075582;GRMZM2G075488	GRMZM2G014076;GRMZM2G075488;GRMZM2G160463;GRMZM2G075488;GRMZM2G529313
9:18325157-18338430	GRMZM5G852396;GRMZM5G838414;GRMZM2G140689;GRMZM2G154151	GRMZM5G852396;GRMZM5G838414;AC234180.1_FG002
9:18894657-18907555	GRMZM2G405178;GRMZM2G405203;GRMZM2G102521;GRMZM2G102596;GRMZM2G003289	GRMZM2G102596;GRMZM2G009724
9:19022438-19028407	NA	GRMZM2G443985;GRMZM2G052364;GRMZM2G028552;GRMZM2G328168
9:19236930-19251567	GRMZM2G403151;GRMZM2G103179	GRMZM2G103179;GRMZM2G403190;GRMZM2G104269;GRMZM2G005522
9:19536893-19546064	GRMZM2G005339;GRMZM2G035665	GRMZM2G056365;GRMZM2G035732;GRMZM2G005339;GRMZM2G035665;GRMZM2G061277;GRMZM2G003289
9:19612479-19621139	GRMZM2G061277;GRMZM2G003289;GRMZM2G400470;GRMZM2G470438;GRMZM2G036905;AC198725.4_FG009	GRMZM2G061277;GRMZM2G383631;GRMZM2G094510;GRMZM2G400470
9:19928434-19942425	GRMZM2G051059;AC193630.3_FG003;AC193630.3_FG004;GRMZM2G094510;GRMZM2G036905	GRMZM2G051059
9:20461031-20485605	GRMZM2G173693;GRMZM2G173615;GRMZM2G173628;GRMZM2G173641	GRMZM2G173693;GRMZM2G461186
9:20595166-20620643	GRMZM2G391473;GRMZM2G173579;GRMZM2G173615;GRMZM5G899300;GRMZM2G115124;GRMZM5G829544;GRMZM2G131421;GRMZM5G892080	GRMZM2G173615;GRMZM2G173579;GRMZM2G173641;GRMZM2G391473;GRMZM5G829544;AC207265.3_FG002;GRMZM2G005461;GRMZM2G013357;GRMZM2G321023
9:20747205-20757580	GRMZM2G404897;GRMZM2G404965	GRMZM2G404897;GRMZM2G404965;GRMZM2G404977;AC213050.3_FG002
9:20980978-20990885	GRMZM2G374881;GRMZM2G377199;GRMZM5G839794;GRMZM2G545891;GRMZM2G328213;GRMZM5G843584	GRMZM2G374881;GRMZM5G839794;GRMZM2G433484
9:23221254-23227019	GRMZM2G404608;GRMZM2G404603;GRMZM2G024993	GRMZM2G404608;GRMZM2G404603;GRMZM2G404599;GRMZM2G307495;GRMZM2G588623
9:23547162-23552472	GRMZM2G396562	GRMZM5G884319;GRMZM2G396562;GRMZM2G043259;GRMZM2G069911
9:24164348-24169510	GRMZM2G122061;GRMZM2G015844;GRMZM2G122135;GRMZM2G000932	NA
9:24481875-24498931	GRMZM2G350319;GRMZM2G050166;GRMZM2G105909;GRMZM2G154093;GRMZM2G458538	GRMZM2G000909;GRMZM2G050329;GRMZM2G000932;GRMZM2G350319
9:24705877-24714050	GRMZM2G703807;GRMZM2G048557;GRMZM2G087196;AC204381.3_FG001	GRMZM2G087196;GRMZM2G348921;GRMZM2G048557
9:25533767-25537224	GRMZM2G010649;GRMZM2G083711	GRMZM5G869917;GRMZM2G010649;GRMZM2G083711;GRMZM2G353652
9:25823432-25837144	GRMZM2G344634;GRMZM2G042323;GRMZM2G042080;GRMZM2G041994	GRMZM2G042080;GRMZM2G344634;GRMZM2G042323;GRMZM2G041994
9:26488035-26499872	GRMZM2G093291;GRMZM2G152373;GRMZM2G404599	GRMZM2G393146;GRMZM2G152373;GRMZM2G093291;GRMZM5G817759
9:26606376-26620126	GRMZM2G154146;GRMZM5G817759;GRMZM5G825515;GRMZM5G870176;GRMZM2G102314	GRMZM5G847530;GRMZM2G080507;GRMZM5G817759;GRMZM5G870176;GRMZM2G062565;GRMZM2G151993
9:27185159-27192850	GRMZM2G156218;GRMZM2G033175;GRMZM2G135052;GRMZM2G084968	GRMZM2G135052;GRMZM2G084968
9:27964312-27973674	GRMZM2G042084;GRMZM2G041765;GRMZM2G049693	GRMZM2G042084;GRMZM2G084944;GRMZM2G041765;GRMZM2G049693;GRMZM2G146308
9:28519006-28523604	GRMZM2G154093;GRMZM2G052389;GRMZM5G836341;GRMZM2G051785	GRMZM2G154093
9:28617740-28621849	GRMZM2G367638;GRMZM2G001867;GRMZM2G153969;GRMZM2G057602	GRMZM2G468475
9:30062488-30079910	GRMZM2G156372;GRMZM2G084739;GRMZM2G472428;GRMZM2G124495	NA
9:30085716-30092168	GRMZM2G084968	GRMZM2G472428;GRMZM2G053210;GRMZM2G156372;GRMZM2G154093
9:32301814-32311545	GRMZM2G361652;GRMZM2G361625;GRMZM2G148811;GRMZM2G074589	GRMZM2G361625;GRMZM2G361652;GRMZM2G074589;GRMZM2G395842;GRMZM2G009335
9:33580509-33588266	GRMZM2G031479;GRMZM2G057983;GRMZM2G058026;GRMZM2G144173	GRMZM2G057983;GRMZM2G159636;GRMZM2G031479
9:36916524-36922311	GRMZM2G408308;GRMZM2G109399;GRMZM2G408359;GRMZM5G823826	GRMZM2G408359;GRMZM2G109399
9:38413802-38417748	NA	GRMZM2G099745;GRMZM2G400694;AC211504.4_FG003;GRMZM2G398736
9:38545527-38547311	GRMZM2G099745;GRMZM2G027958;GRMZM2G121308;GRMZM2G008539	GRMZM2G027958;GRMZM5G883100
9:39911989-39926306	GRMZM2G133050;GRMZM2G073123;GRMZM2G327199;AC235539.1_FG001	GRMZM2G073123;GRMZM2G327206;GRMZM2G428676;GRMZM2G076303;GRMZM2G327199;AC235539.1_FG001;GRMZM2G051785
9:43842141-43848567	GRMZM2G369481;GRMZM2G163178;GRMZM2G465169;GRMZM2G070444;GRMZM2G033029;AC210595.3_FG004	GRMZM2G163178;AC194863.3_FG007;GRMZM2G465169;GRMZM2G070444;GRMZM2G135300
9:45381592-45386634	GRMZM2G082962;GRMZM2G057301;GRMZM2G467159;GRMZM2G042323	GRMZM2G588623;GRMZM2G082962
9:45486863-45493419	GRMZM2G158595;GRMZM2G105173;AC210595.3_FG004	GRMZM2G369481;GRMZM2G105173;GRMZM2G369469;AC210595.3_FG004
9:46534848-46538411	GRMZM2G085932	GRMZM2G314094;GRMZM2G314125;GRMZM2G085932;GRMZM2G452896
9:50023074-50029297	GRMZM2G398628;GRMZM2G099745;GRMZM2G412986;GRMZM2G027860	GRMZM2G435380;GRMZM2G398628;GRMZM2G129947;GRMZM2G443953;GRMZM2G047104
9:73928497-73928665	GRMZM2G304947;GRMZM2G066111;GRMZM2G358180	GRMZM2G066111;GRMZM2G304947;GRMZM2G394732;GRMZM2G157517
9:75077708-75081322	GRMZM2G036826;GRMZM2G366146	GRMZM2G036826;GRMZM2G009335;GRMZM2G361652;AC205033.4_FG004;GRMZM2G141376;GRMZM2G310362
9:75322073-75327632	GRMZM2G015502;GRMZM2G136300;GRMZM2G148702	GRMZM2G115905;GRMZM2G015502;GRMZM2G136300;GRMZM2G161472
9:78315660-78322111	GRMZM2G031941;GRMZM2G110582;GRMZM2G127031	GRMZM2G031941;GRMZM2G110582;GRMZM5G866121;GRMZM2G141376
9:82656433-82665718	GRMZM2G077114;GRMZM2G418956;GRMZM2G015502;GRMZM2G022180	NA
9:82749756-82753053	GRMZM2G003389;GRMZM2G059574;GRMZM2G081583;GRMZM2G024155	GRMZM2G418956
9:84964368-84974879	GRMZM2G150323;GRMZM2G174738;GRMZM2G400175;GRMZM2G111898;GRMZM5G881798;GRMZM5G859786;GRMZM2G108200	GRMZM2G400175;GRMZM2G174738;GRMZM2G150323;GRMZM2G111898
9:88263172-88267407	GRMZM2G406603;GRMZM2G148702;GRMZM2G342647;GRMZM2G157822	GRMZM2G406603;GRMZM2G704181
9:88467995-88481678	GRMZM2G047564;GRMZM2G080507;GRMZM2G115329;GRMZM2G080191;GRMZM2G026143;GRMZM2G157936	GRMZM2G047564
9:91842831-91849475	GRMZM2G056166;GRMZM2G056093;GRMZM2G171616;GRMZM2G095593;GRMZM5G839512	GRMZM2G344499;GRMZM2G056093;GRMZM2G056166;GRMZM2G431524;GRMZM2G301389;GRMZM2G021069
9:93345677-93357767	GRMZM2G345493;GRMZM2G316232;GRMZM2G345544	GRMZM5G817035;GRMZM2G345493;GRMZM2G044805;GRMZM2G316232;GRMZM2G345544
9:94152420-94153262	NA	GRMZM2G181470;GRMZM2G095206;GRMZM2G167088;GRMZM2G333377;GRMZM2G105941;GRMZM2G162677;GRMZM2G177659;GRMZM2G351786
9:94358535-94365936	GRMZM2G394722;GRMZM2G042231;GRMZM2G343917;GRMZM5G857810	NA
9:94379991-94388183	NA	GRMZM2G048919;GRMZM2G366140;GRMZM5G857810;GRMZM2G394722
9:95006481-95019099	GRMZM2G087635;GRMZM2G087712;GRMZM2G366140;GRMZM2G076272;GRMZM2G518751	GRMZM2G102858
9:95249662-95260698	GRMZM2G105167;GRMZM2G165308	GRMZM2G105167;GRMZM2G087712;GRMZM2G049076;GRMZM2G165308;GRMZM2G098822
9:95795258-95811113	GRMZM2G117935;GRMZM2G093065;GRMZM2G092975;GRMZM2G345544	GRMZM2G040382;GRMZM2G093065;GRMZM2G092975;AC211394.4_FG004;GRMZM2G700262
9:96451608-96463685	GRMZM2G139973;GRMZM2G170927	GRMZM2G140082;GRMZM2G031941;GRMZM2G092975;GRMZM2G146523
9:100869908-100875962	GRMZM2G704285;GRMZM5G883993;GRMZM2G134045;GRMZM2G025812	GRMZM5G883993;GRMZM2G030099;GRMZM2G155709
9:101311442-101318013	GRMZM2G122476;AC219190.3_FG002	GRMZM2G122476;GRMZM2G122447;GRMZM2G305244;GRMZM2G180863;GRMZM2G111711
9:102437388-102440617	GRMZM5G885766;AC219190.3_FG002	GRMZM5G885766;GRMZM2G112598;GRMZM2G443715;GRMZM2G060290
9:103968521-103970193	GRMZM2G152126;GRMZM2G452896	GRMZM2G152126;GRMZM2G017237;GRMZM2G152120;GRMZM2G452896
9:104961606-104963996	GRMZM2G054093;GRMZM2G108997	GRMZM2G104076;GRMZM2G054093;GRMZM5G856434;GRMZM2G108997
9:107331233-107335146	GRMZM2G027835;GRMZM2G331766;GRMZM2G028254;GRMZM2G334722	NA
9:108220130-108228068	GRMZM2G055273;GRMZM2G106357;GRMZM2G405474;GRMZM2G151496;GRMZM2G057616	GRMZM2G405474;GRMZM2G082538
9:109704368-109710282	GRMZM2G151734;GRMZM2G055273	GRMZM2G151734;GRMZM2G090849;GRMZM2G465383;GRMZM2G403162
9:110726744-110739361	GRMZM2G110822;GRMZM2G110646;GRMZM2G095219;GRMZM2G037493	NA
9:111500095-111502879	GRMZM2G017685;GRMZM2G316073;GRMZM2G034110;GRMZM2G422340	GRMZM2G017685;GRMZM5G856681
9:112904413-112910850	GRMZM2G131667;GRMZM2G161760;GRMZM5G873277;GRMZM2G435049	GRMZM2G161760
9:113509217-113517764	GRMZM2G144841;GRMZM2G144818;GRMZM2G144730;GRMZM2G138429;GRMZM2G311220	GRMZM2G144841;GRMZM2G144818;GRMZM2G138429;GRMZM2G108619
9:114985242-114989447	GRMZM2G093880;GRMZM2G125513;GRMZM2G067734;GRMZM2G034110;AC206223.3_FG004	GRMZM2G093880;GRMZM2G704347;GRMZM2G067734;GRMZM2G518963;GRMZM2G035749;AC206223.3_FG004;GRMZM2G125513
9:115692459-115697881	GRMZM5G818887;GRMZM2G063355;GRMZM2G004516;GRMZM2G004483	GRMZM2G063355;GRMZM5G818887
9:117067971-117075777	GRMZM2G108668;GRMZM5G806268;GRMZM2G409265;GRMZM2G117956;GRMZM2G152214;GRMZM2G106324	GRMZM2G108668;GRMZM2G106324;GRMZM5G874373;GRMZM2G108619;GRMZM5G806268;GRMZM2G409265
9:117560100-117561672	NA	GRMZM2G117956;GRMZM2G108619;GRMZM2G118022;GRMZM2G117999
9:118703726-118709101	GRMZM2G473310	GRMZM2G150242;GRMZM2G114033;GRMZM2G098179;GRMZM2G035531
9:121000253-121004160	GRMZM2G154029;GRMZM2G019029;GRMZM2G320206;GRMZM2G337548	GRMZM6G548844;GRMZM2G154029;GRMZM2G000209;GRMZM2G428579
9:121042051-121050431	GRMZM6G548844;GRMZM2G035809;GRMZM2G019029;GRMZM2G062066;GRMZM2G092910	GRMZM2G019029
9:121971061-121990877	GRMZM2G150213;GRMZM2G104676;GRMZM2G150242;GRMZM2G136538;GRMZM2G114033;GRMZM2G097987	GRMZM2G136538;GRMZM2G004222;GRMZM2G104676;GRMZM2G150213;GRMZM5G826216
9:123231863-123234725	GRMZM2G359322;GRMZM2G057865;GRMZM2G140179	GRMZM2G078890;GRMZM2G125813;GRMZM2G405947;GRMZM2G057865;GRMZM2G061403
9:123667023-123684823	GRMZM2G125813;GRMZM5G897980	GRMZM2G017809;GRMZM2G124239;GRMZM2G168392;GRMZM2G124317
9:126275011-126281302	GRMZM2G170843;GRMZM2G309655;GRMZM2G137869;GRMZM2G072573	GRMZM2G170843;GRMZM2G011520;GRMZM2G309655;GRMZM2G085246
9:127747533-127768602	GRMZM2G117796;GRMZM2G117746;GRMZM2G117779;GRMZM2G085812;GRMZM2G159691	GRMZM2G117796;GRMZM2G117779;GRMZM2G170870;GRMZM2G000209;GRMZM2G126120;GRMZM2G020761;GRMZM2G170812
9:128912241-128924414	GRMZM2G170812;GRMZM2G170890;GRMZM2G170870;GRMZM2G100988	GRMZM2G170870;GRMZM2G170812;GRMZM2G095124
9:129267316-129272494	GRMZM2G110233;GRMZM5G820529;GRMZM2G034061;GRMZM5G880028	GRMZM5G820529;GRMZM2G110233;GRMZM2G465333;GRMZM2G157729
9:129664139-129670704	GRMZM2G125148;GRMZM2G170870;GRMZM2G084347;AC159612.1_FG007;GRMZM2G126763	GRMZM2G125148;GRMZM2G163242
9:130770702-130788608	GRMZM2G043295;GRMZM2G012455	GRMZM2G043295;GRMZM2G043955;GRMZM2G012455;GRMZM2G043338;GRMZM2G055827;GRMZM2G168228;GRMZM2G043724
9:130901497-130903111	NA	GRMZM2G025370;GRMZM2G117746;GRMZM5G877708;GRMZM2G043338
9:131627673-131635978	GRMZM2G398288	GRMZM2G069870;GRMZM2G067546;GRMZM2G398288;GRMZM2G058470
9:131830510-131842408	GRMZM2G006178;GRMZM2G006080;GRMZM5G899188;GRMZM2G309327	GRMZM5G899188
9:134539072-134565034	GRMZM2G020468;GRMZM2G359070;GRMZM2G068479;GRMZM2G415793;AC233955.1_FG009;GRMZM2G060918;GRMZM2G020721	GRMZM2G020468;GRMZM2G068479;GRMZM2G359070;GRMZM2G020721
9:134793535-134799259	GRMZM2G024293;GRMZM2G051545;GRMZM2G051613	GRMZM2G051613;GRMZM2G024293;GRMZM2G051896;GRMZM2G051545;GRMZM5G858232;GRMZM5G805545
9:135245293-135254203	GRMZM2G092174	GRMZM2G092174;AC233955.1_FG009;GRMZM2G164283;GRMZM2G103465;GRMZM2G006341
9:136270365-136278631	GRMZM2G077858;GRMZM2G152417	GRMZM2G152417;GRMZM2G077895;GRMZM2G451769;GRMZM2G022611;GRMZM2G031637
9:136326104-136340903	GRMZM2G124059;GRMZM2G123987;GRMZM2G029609	GRMZM2G124059;GRMZM2G123987;GRMZM2G103465;GRMZM2G162460;GRMZM2G044503
9:137165579-137179033	GRMZM2G007590;GRMZM2G115762;GRMZM2G308351;GRMZM2G104626;GRMZM2G007475;AC190623.3_FG001	GRMZM2G007475;GRMZM2G057959;GRMZM2G007590;GRMZM2G128648
9:137335261-137345626	GRMZM2G053652;GRMZM2G083186;GRMZM2G181237;GRMZM2G305027;GRMZM2G053790	GRMZM2G053908;GRMZM2G083186;GRMZM2G181237
9:137536143-137550973	GRMZM2G057959;AC206223.3_FG006	AC206223.3_FG008;AC206223.3_FG006;GRMZM2G007590;GRMZM2G700011
9:137676654-137680892	GRMZM5G898471;GRMZM2G465333;GRMZM2G110116;GRMZM2G380889	NA
9:138563710-138582447	GRMZM2G353652;GRMZM2G145451;GRMZM2G053987;GRMZM2G145562;GRMZM2G030097;AC206223.3_FG010	GRMZM2G145451;GRMZM2G353652;GRMZM2G054300;GRMZM2G145562
9:138678475-138688568	GRMZM2G092123;GRMZM2G447617;GRMZM2G054300;GRMZM2G095868	GRMZM2G053987;GRMZM2G044180
9:138804392-138811030	GRMZM2G030203	GRMZM2G030203;GRMZM2G093346;GRMZM2G152148;GRMZM2G092123
9:139006449-139018723	GRMZM2G162460;GRMZM2G162467;GRMZM2G162486;GRMZM2G162451	GRMZM2G017809;GRMZM2G162467;GRMZM2G162460;GRMZM2G162451;GRMZM2G007681
9:139134641-139144060	GRMZM2G049318;GRMZM2G347717;GRMZM2G020982	GRMZM2G049318;GRMZM2G347717;GRMZM2G090728;GRMZM2G124882
9:139226266-139237058	AC233939.1_FG003;GRMZM2G077202;GRMZM2G036060;AC206223.3_FG001;GRMZM2G161293	AC233939.1_FG003;GRMZM2G036060;GRMZM2G034791
9:139627811-139641097	GRMZM2G166780;GRMZM2G305027;GRMZM5G825759;GRMZM2G013761;GRMZM2G342226	GRMZM2G305027;GRMZM2G166780;GRMZM5G825759
9:139662452-139666527	GRMZM2G165357;GRMZM2G166767;GRMZM2G305046;GRMZM2G178537	GRMZM5G825759;GRMZM2G165357;GRMZM2G305046
9:139870808-139873495	GRMZM2G103465;GRMZM2G103490;GRMZM2G342281;GRMZM2G011071	GRMZM2G103490;GRMZM2G151992;GRMZM2G095643
9:140599514-140617796	GRMZM2G179329;GRMZM2G145313;GRMZM2G479243	GRMZM2G179329;GRMZM2G103595;GRMZM2G101001;GRMZM2G179336
9:141095658-141107415	GRMZM2G141596;AC210314.3_FG006;GRMZM2G103490	GRMZM2G400821;GRMZM2G141596;AC210314.3_FG006;GRMZM2G114126
9:142720516-142728596	GRMZM2G101001;GRMZM2G101062;GRMZM2G355389;GRMZM2G179329;GRMZM2G039370	GRMZM2G101001;GRMZM2G355389;GRMZM2G104418
9:144118073-144124541	GRMZM2G180876;GRMZM2G165426	GRMZM2G180876;GRMZM2G165426;GRMZM2G165355;GRMZM2G147775
9:144753943-144778125	GRMZM2G177984;GRMZM2G097898;GRMZM2G097812	GRMZM2G177984;GRMZM2G097898;GRMZM2G177982;GRMZM2G097812;GRMZM2G356618;GRMZM2G135322
9:146017292-146032542	GRMZM2G356618;GRMZM2G328268;GRMZM2G356579;GRMZM2G425683;GRMZM2G126834	GRMZM2G356618;GRMZM2G026742;GRMZM2G057590;GRMZM2G102161;GRMZM2G152895;GRMZM2G051689
9:146714390-146733732	GRMZM2G024718;GRMZM2G324467;GRMZM2G024571;GRMZM2G048375	GRMZM2G324467;GRMZM2G024718;GRMZM2G024571
9:147221412-147229850	GRMZM2G476655;GRMZM5G846548;GRMZM5G881996;GRMZM2G479270;GRMZM2G034575	GRMZM2G476655
9:147539136-147552654	GRMZM2G100431	GRMZM2G102218;GRMZM2G390076;GRMZM2G073498;GRMZM2G162977;GRMZM2G100473
9:147605001-147619703	GRMZM2G113486;GRMZM2G102802;GRMZM2G165426	GRMZM2G113473;GRMZM2G113486;GRMZM2G113423;GRMZM2G178254
9:147635707-147640751	GRMZM2G113287;GRMZM2G113486;GRMZM5G881996;GRMZM5G857708	GRMZM2G113287
9:147659437-147671007	GRMZM2G113232;GRMZM2G113205;GRMZM2G178294;GRMZM2G178254	GRMZM2G113159;GRMZM2G113506;GRMZM2G178254
9:147870023-147881153	GRMZM2G102802;GRMZM5G863344;GRMZM2G049398;GRMZM5G838403	GRMZM2G102802;GRMZM5G838403;GRMZM2G113473
9:148456584-148469374	GRMZM2G181542;GRMZM2G181540;GRMZM2G378217;GRMZM2G481888;GRMZM2G555972	GRMZM2G181542;GRMZM2G181540;GRMZM2G136998;GRMZM2G481888
9:148929961-148938568	GRMZM2G017831;GRMZM2G017957;GRMZM2G456241	GRMZM2G040278;GRMZM2G017831;GRMZM2G039212;GRMZM2G018189
9:149307028-149315420	GRMZM2G096352	GRMZM6G818567;GRMZM2G096352;GRMZM2G102802;GRMZM2G481888
9:149505756-149519036	GRMZM2G010768;GRMZM2G392513;GRMZM2G004377;GRMZM2G061280;GRMZM2G091233;GRMZM2G015648	GRMZM2G010768;GRMZM2G392513;GRMZM2G004528;GRMZM2G400784;GRMZM2G004157;GRMZM2G004377;GRMZM2G137985;GRMZM2G034575
9:149541173-149548964	GRMZM2G152815;GRMZM2G004172;GRMZM2G004466;GRMZM2G004157	GRMZM2G152815;GRMZM2G004157;GRMZM2G479245
9:150073401-150095709	GRMZM2G063603;GRMZM2G132227;GRMZM2G433117;GRMZM5G860976;GRMZM2G400784	GRMZM2G063603;GRMZM2G433117;GRMZM2G132227;AC191598.3_FG007
9:150162879-150167737	NA	GRMZM2G091362;GRMZM2G178254;GRMZM2G021464;GRMZM2G100120
9:151076489-151093629	GRMZM2G169365;AC196059.3_FG003;GRMZM2G169363;GRMZM2G306070	GRMZM2G169365;GRMZM2G438606;GRMZM2G141084;GRMZM2G136389;GRMZM2G169363
9:151381702-151389054	AC149829.2_FG003;AC149829.2_FG002;GRMZM5G861959;GRMZM2G141084;GRMZM2G050867	GRMZM2G050867;GRMZM5G861959;AC149829.2_FG002;AC149829.2_FG003;GRMZM2G065259;GRMZM2G127072;GRMZM2G160279
9:151539316-151572605	GRMZM5G889371;GRMZM2G178859;GRMZM2G178916;GRMZM2G169360;GRMZM2G178826;GRMZM2G178960;GRMZM2G178880;GRMZM2G036288;GRMZM2G075505;GRMZM2G479529;GRMZM2G177842	GRMZM2G178916;GRMZM2G178826;GRMZM2G178880;GRMZM2G178847;GRMZM2G178960;GRMZM2G178859;GRMZM2G479529;GRMZM2G165931;GRMZM2G479529;GRMZM2G045716;GRMZM2G415390
9:151577949-151593772	GRMZM2G057950;GRMZM2G178945;GRMZM2G178847;GRMZM2G015285	GRMZM2G057950
9:151628249-151635484	GRMZM2G178960;GRMZM2G361256;GRMZM2G141084;GRMZM2G178775	GRMZM2G178960
9:151661565-151669993	GRMZM2G361256;GRMZM2G055107	GRMZM2G055107;GRMZM2G058133;GRMZM5G820163;GRMZM2G361256
9:152309065-152323556	GRMZM2G332918;GRMZM2G150058;GRMZM2G150408;GRMZM2G057529	GRMZM2G332918;GRMZM2G150058;GRMZM2G583462;GRMZM2G057529;GRMZM2G150408;GRMZM2G487197
9:152351148-152359058	GRMZM2G089421;GRMZM2G057243;GRMZM2G428040	GRMZM2G089421;GRMZM2G057243;GRMZM2G181542;GRMZM2G075227
9:152751488-152761466	AC149475.2_FG003	AC149475.2_FG002;AC149475.2_FG003;GRMZM2G150058;GRMZM2G087875
9:152791442-152802290	AC149475.2_FG002;AC149475.2_FG005;GRMZM2G075505;GRMZM2G401521	NA
9:153875966-153886436	GRMZM2G051009;GRMZM2G051219;GRMZM2G092281	GRMZM2G051219;GRMZM2G092281;GRMZM2G051103;GRMZM5G824201
9:154003842-154009159	GRMZM2G060564;GRMZM2G382534;GRMZM2G060507;GRMZM2G086365	GRMZM2G060564;GRMZM2G382537;GRMZM2G060507;GRMZM2G139073
9:154243818-154243948	GRMZM2G174080;GRMZM2G174070;AC196090.3_FG006;GRMZM2G116750	NA
9:154356771-154369253	GRMZM2G014323;GRMZM2G143213;GRMZM2G143244;GRMZM2G393471	GRMZM2G014323;GRMZM2G143213;GRMZM2G143244;GRMZM2G143187
9:154600437-154611121	GRMZM2G064563;GRMZM2G064612;GRMZM2G393471;GRMZM2G064600	GRMZM2G064612;GRMZM2G064600;GRMZM2G064563;GRMZM2G178106
9:154724527-154734085	GRMZM2G393334;GRMZM2G092497;GRMZM2G161905;GRMZM2G113163	GRMZM2G037327;GRMZM2G393334;GRMZM2G436703;GRMZM2G413337;GRMZM2G113163;GRMZM2G092776
9:154814270-154821416	GRMZM2G037193;GRMZM2G092497;GRMZM2G148057;GRMZM2G368206	GRMZM2G148057;GRMZM2G092497;GRMZM2G037193;GRMZM2G064612;GRMZM2G060185;GRMZM2G413337;GRMZM2G117754
9:154911282-154919411	GRMZM2G109987;GRMZM2G055899;GRMZM2G148057;GRMZM2G110116;GRMZM2G134426	GRMZM2G148057;GRMZM2G110116;GRMZM2G064612
9:155047110-155055637	GRMZM2G413337;GRMZM2G113163;GRMZM2G113245	GRMZM2G113245;GRMZM2G113163;GRMZM2G413337;GRMZM2G092776
9:155715563-155732252	GRMZM2G359786;GRMZM2G060185;GRMZM2G055899;GRMZM2G168281	GRMZM2G168355;GRMZM2G168281
10:1135028-1158544	GRMZM2G057525;GRMZM2G395549;GRMZM2G062042;GRMZM2G057441;GRMZM2G430745;GRMZM2G057557;GRMZM2G147266	GRMZM2G057525;GRMZM2G395549;GRMZM2G057557;GRMZM2G430745;GRMZM2G057576;GRMZM2G062042;GRMZM2G066049
10:1720704-1734627	GRMZM2G129907;GRMZM2G130062	GRMZM2G089565;GRMZM2G129907;GRMZM2G130062;GRMZM2G130062
10:2032111-2058938	GRMZM2G180155;GRMZM2G180166;GRMZM2G180249;GRMZM2G180244;GRMZM2G180150;GRMZM2G043119;GRMZM2G004054;GRMZM2G361605;GRMZM2G171736	GRMZM2G180155;GRMZM2G180244;GRMZM2G180249;GRMZM2G462690;GRMZM2G180150;GRMZM2G043150;GRMZM2G104655;GRMZM2G180205
10:2226105-2235681	GRMZM2G099074;GRMZM2G099005;GRMZM2G099067	GRMZM2G099074;GRMZM2G180262;GRMZM5G886363;GRMZM2G099067;GRMZM2G099005
10:3275872-3284095	GRMZM5G873586;GRMZM2G129775;AC152495.1_FG017	GRMZM5G873586;GRMZM2G003625;AC152495.1_FG012;GRMZM2G058531;AC152495.1_FG017
10:3442491-3449744	GRMZM5G879178;AC152495.1_FG017;GRMZM2G061742;GRMZM2G349565;GRMZM2G069382	GRMZM5G879178;AC152495.1_FG012;GRMZM2G349565
10:3990331-3996876	GRMZM2G304965;GRMZM2G003625;GRMZM2G005207;GRMZM2G443939;AC152495.1_FG010;AC152495.1_FG003	GRMZM2G443939;AC152495.1_FG002
10:4056744-4074483	GRMZM2G129775;GRMZM2G088313;GRMZM2G387731;GRMZM2G044736	GRMZM2G129775;GRMZM2G088313;GRMZM2G387731;GRMZM2G441031
10:4530102-4531496	GRMZM2G054481	GRMZM2G054481;GRMZM2G485603;GRMZM5G898755;AC205345.3_FG002
10:4587991-4597549	GRMZM5G803318;GRMZM5G835772;GRMZM2G407189;GRMZM2G101958	GRMZM5G803318;GRMZM2G407189;GRMZM5G835772;GRMZM2G129775
10:4684200-4699825	NA	GRMZM2G485603;GRMZM2G004445;GRMZM2G004414;GRMZM2G003732
10:5592046-5595905	GRMZM2G051637;GRMZM2G066496;GRMZM5G881649	GRMZM2G113073;GRMZM2G051637;GRMZM2G113093;GRMZM2G113726;GRMZM2G441489
10:5722809-5747337	GRMZM2G113228;GRMZM6G534641;GRMZM6G534641;GRMZM2G020446;GRMZM6G534641	GRMZM2G113228;GRMZM6G534641;GRMZM2G113093;GRMZM2G020446
10:6660268-6668495	GRMZM5G829408;GRMZM2G141814;GRMZM2G338454;GRMZM2G366910	GRMZM5G829408;GRMZM2G333591;GRMZM2G052515;GRMZM2G141814;GRMZM2G163998;GRMZM2G048472
10:8709028-8726654	GRMZM2G025173;GRMZM2G468799;GRMZM2G176042;GRMZM2G465833;GRMZM2G045748	GRMZM2G167999;GRMZM2G025173;GRMZM2G153409;GRMZM2G468799;GRMZM2G024051
10:8788963-8809962	GRMZM2G167999;GRMZM2G153409;GRMZM2G301122;GRMZM2G001272	GRMZM2G301122;GRMZM2G001272;GRMZM2G089461;GRMZM2G176042
10:9534954-9542669	GRMZM2G028432;GRMZM2G142019;GRMZM2G139714	GRMZM2G028432;GRMZM2G324131;GRMZM2G118316;AC187843.3_FG006;GRMZM2G028432
10:10140649-10148733	GRMZM2G347226;GRMZM2G046284;GRMZM2G068710;GRMZM2G145788	GRMZM2G347226;GRMZM2G145788;GRMZM2G068710;GRMZM5G803992
10:13559761-13562161	GRMZM2G011746	GRMZM2G125985;GRMZM5G803992;GRMZM2G011746;GRMZM2G125931
10:16505082-16513319	AC210050.3_FG006;GRMZM2G028307;GRMZM2G169240	GRMZM5G862959;GRMZM2G028307;GRMZM2G181258;GRMZM2G011136
10:18664527-18678421	GRMZM2G068382;GRMZM2G319262;GRMZM5G856142;GRMZM2G115579;GRMZM2G302883;GRMZM2G068316	GRMZM2G319262;GRMZM6G007923;GRMZM2G115579;GRMZM2G068382
10:22876730-22888095	GRMZM2G139085;GRMZM2G304915;GRMZM2G302883;GRMZM2G009353	GRMZM2G047889
10:29891517-29893602	GRMZM2G102683;AC210027.3_FG003;GRMZM2G140153;GRMZM2G132140	NA
10:31015787-31022698	GRMZM2G012898;GRMZM2G057966;GRMZM2G115424;GRMZM2G117028;AC213463.3_FG007	GRMZM2G117028
10:31731514-31734645	GRMZM2G073908;GRMZM2G124974;GRMZM5G829554;GRMZM2G036427;GRMZM2G425986	GRMZM5G829554
10:33613566-33625521	GRMZM2G171518;GRMZM2G078508	GRMZM2G171518;GRMZM2G149894;GRMZM2G042461;GRMZM2G087692
10:34240757-34245393	GRMZM2G010669;GRMZM2G336678;GRMZM2G016890;GRMZM2G480074	GRMZM5G851266
10:36781556-36791682	GRMZM2G049915;GRMZM2G395534;GRMZM2G383088	GRMZM2G049915;GRMZM2G428362;GRMZM2G395534;GRMZM2G700914
10:47756434-47760150	GRMZM2G149943;GRMZM2G062585	GRMZM2G092363;GRMZM2G149943;GRMZM2G062585;GRMZM2G102156
10:49904382-49904659	GRMZM2G102156;GRMZM2G058081;GRMZM2G056756;GRMZM2G172904	NA
10:60030899-60031660	GRMZM2G079777	GRMZM2G109515;GRMZM2G060183;GRMZM2G172904;GRMZM2G079925;GRMZM2G051114;GRMZM2G173209
10:60489196-60491181	GRMZM2G006083;GRMZM2G172904;GRMZM2G001530;GRMZM2G127031	GRMZM2G172904;GRMZM2G006083
10:61390272-61397061	GRMZM2G568979;GRMZM2G305757;GRMZM2G007248	GRMZM2G119305;GRMZM2G568979;GRMZM2G146115;GRMZM2G007248;GRMZM2G143568;GRMZM2G384439
10:63244015-63246052	GRMZM2G151567;GRMZM2G002391;GRMZM2G038967;GRMZM2G404426	GRMZM2G002391
10:63411501-63415129	GRMZM2G052328;GRMZM2G700828	GRMZM2G151567;GRMZM2G052328;GRMZM2G700828;GRMZM2G701811
10:63630536-63634346	NA	GRMZM2G368902;GRMZM2G368861;GRMZM2G009353;GRMZM2G020254
10:64270341-64280504	GRMZM2G368861	GRMZM2G029307;GRMZM2G109515;GRMZM2G155729;GRMZM2G149894
10:66316486-66333803	GRMZM2G442195;GRMZM2G159002	GRMZM6G411492;GRMZM2G442195;GRMZM2G140612;GRMZM2G159002;GRMZM2G167018;GRMZM2G384439
10:68431525-68433982	GRMZM2G178807;GRMZM2G038501;GRMZM2G071475;GRMZM2G364748;GRMZM2G314593;GRMZM2G138252	GRMZM2G178807;GRMZM2G071475;GRMZM2G038501
10:71188056-71191390	GRMZM2G008209;GRMZM2G384439;GRMZM2G096367;GRMZM2G002976	GRMZM2G045507;GRMZM2G112782;GRMZM2G008209;GRMZM2G002976
10:71876187-71876505	NA	GRMZM2G072621;GRMZM2G465812;GRMZM2G141150;GRMZM2G002976;GRMZM5G858232
10:72816066-72831950	GRMZM2G343080;GRMZM2G039671;GRMZM2G039824;AC199911.5_FG001	GRMZM2G343080;GRMZM2G039671;GRMZM2G039824;GRMZM2G122941;GRMZM2G153206
10:74860680-74866664	GRMZM2G106974;GRMZM2G465812;GRMZM2G438602;AC234521.1_FG004	GRMZM2G438602
10:76415084-76422795	GRMZM2G079908;GRMZM2G171187;GRMZM2G122941;GRMZM2G465812	GRMZM2G079759;GRMZM2G049068
10:77686953-77700227	GRMZM2G001551;GRMZM2G023073;GRMZM2G001530;GRMZM2G078906	GRMZM2G001551;GRMZM2G023073;GRMZM2G078906;GRMZM2G001530;GRMZM2G081943
10:78142549-78160459	GRMZM2G003715;GRMZM2G309933;GRMZM2G077317;GRMZM2G057698;GRMZM2G333183	GRMZM2G003715;GRMZM2G172642
10:80589482-80608149	GRMZM2G446895;GRMZM2G502467;GRMZM2G003765;GRMZM2G096367	GRMZM2G446895;GRMZM2G096367;GRMZM2G003765;GRMZM2G128907
10:84241005-84259041	GRMZM2G170291;GRMZM2G004957;GRMZM2G005024;GRMZM2G394500;GRMZM2G020653	GRMZM2G005126;GRMZM2G148884;GRMZM2G005024
10:86428372-86443359	GRMZM2G061447;GRMZM2G333183	GRMZM2G155512;GRMZM2G061135;GRMZM2G061728;GRMZM2G455749
10:88202264-88216203	GRMZM2G015406;GRMZM5G803275;GRMZM5G848692;GRMZM2G151553	GRMZM5G803275;GRMZM2G151553;GRMZM2G015406;GRMZM5G848692
10:88622230-88631055	GRMZM2G041350;GRMZM2G337143;GRMZM2G089484;GRMZM2G041454;GRMZM2G103841;AC196290.3_FG007	GRMZM2G041454;GRMZM2G041350;GRMZM2G337143;GRMZM2G350693
10:89991168-90014099	GRMZM2G063575;GRMZM2G063592;GRMZM2G017856;GRMZM2G063478;GRMZM5G853950;GRMZM2G063492;GRMZM2G138252	GRMZM2G063575;GRMZM2G063592;GRMZM2G063478;GRMZM2G063492;GRMZM2G017856
10:90233809-90236216	AC203570.4_FG005;GRMZM2G367330;GRMZM2G132093	AC203570.4_FG005;GRMZM2G367330;GRMZM2G368861;GRMZM2G132093
10:92794062-92811049	GRMZM2G149698	GRMZM2G149698;GRMZM2G088539;GRMZM2G110567;GRMZM2G025939
10:94109889-94116911	GRMZM5G831308;GRMZM2G174671;GRMZM2G166899;GRMZM2G425427	GRMZM5G831308
10:95563045-95576875	GRMZM2G103825;GRMZM2G023023;GRMZM2G103841;GRMZM5G801457	GRMZM2G103841;GRMZM2G103825;GRMZM2G023023;GRMZM2G142680;GRMZM2G060369
10:96849945-96853816	GRMZM2G032253	GRMZM2G021170;GRMZM2G098677;GRMZM2G098697;GRMZM2G397785
10:99220399-99233336	GRMZM2G019246;GRMZM2G319138;GRMZM2G455476	GRMZM2G019246;GRMZM2G158305;GRMZM2G319138;GRMZM2G139157
10:99558785-99574136	AC193598.3_FG002;GRMZM2G157354;GRMZM2G053008;GRMZM5G806309	GRMZM2G157354;GRMZM2G455476;GRMZM2G157313
10:106446328-106454259	GRMZM2G139512;GRMZM2G139407;GRMZM2G343856	GRMZM2G104649;GRMZM2G139407;GRMZM2G019246;GRMZM2G022101
10:108483617-108489538	AC231747.1_FG001;GRMZM2G104649;GRMZM2G079913	AC231747.1_FG001;GRMZM5G875954;GRMZM5G893392;GRMZM2G118437
10:109388461-109404260	GRMZM2G126194;GRMZM2G426275;GRMZM2G159675	GRMZM2G126194;GRMZM2G426275;GRMZM2G455749;GRMZM2G155962
10:109913441-109915684	NA	GRMZM2G126194;GRMZM2G141834;GRMZM2G081585;GRMZM2G046952
10:113729787-113734866	GRMZM2G147424;GRMZM2G128399;GRMZM2G147390	GRMZM2G147390;GRMZM2G147424;GRMZM2G128399;GRMZM2G081585;GRMZM2G338493
10:117586469-117595019	GRMZM2G072337;GRMZM2G072322;GRMZM2G072513;GRMZM2G119823;GRMZM5G800211	GRMZM2G072174;GRMZM2G136508;GRMZM2G072337;GRMZM2G072322;GRMZM2G443776
10:117804809-117817206	GRMZM2G009888;GRMZM2G307262	GRMZM2G009888;GRMZM2G443762;GRMZM2G307262;GRMZM2G052100;GRMZM2G113662
10:118011052-118022248	GRMZM2G353213;GRMZM2G010797;GRMZM2G128923;GRMZM2G337143	GRMZM2G353213;GRMZM2G443776;GRMZM2G175313;GRMZM2G010797;GRMZM2G171006
10:119922885-119927458	GRMZM2G096695;GRMZM2G092325	GRMZM2G096695;GRMZM2G092325;GRMZM2G132875;GRMZM2G075676
10:120050179-120051722	GRMZM2G092762;GRMZM2G089952;GRMZM2G024811;GRMZM2G069830	NA
10:120135837-120139724	GRMZM2G381441	GRMZM2G305996;GRMZM2G024811;GRMZM2G092762;GRMZM2G000268
10:120237433-120241065	GRMZM2G070092;GRMZM2G075676;GRMZM2G040359;GRMZM2G072550	GRMZM2G075676
10:120666166-120673359	GRMZM5G837151;GRMZM2G097504;GRMZM2G070092;GRMZM2G097499	GRMZM2G097504;GRMZM2G079490;GRMZM2G097499
10:121431948-121437653	GRMZM2G087809	GRMZM2G087824;GRMZM2G087809;GRMZM2G075676;GRMZM2G099802
10:124203278-124212178	AC208327.4_FG002;GRMZM2G354525;GRMZM5G880300;GRMZM2G132301	AC208327.4_FG002;GRMZM2G354525;GRMZM5G880300;GRMZM2G446201
10:124341246-124356246	GRMZM2G173649;GRMZM2G173633;GRMZM2G173597	GRMZM2G173649;GRMZM2G173597;GRMZM2G173633;GRMZM2G481440
10:125557424-125567007	GRMZM2G180716;GRMZM2G018441;GRMZM2G455476;GRMZM2G017426	GRMZM2G180716;GRMZM2G019621
10:126913925-126922215	GRMZM5G802115;GRMZM5G813055;GRMZM5G897749;GRMZM2G038934	GRMZM5G813055;GRMZM5G802115;GRMZM2G111482;GRMZM2G175313;GRMZM2G135629;GRMZM2G404453
10:127634641-127644878	GRMZM2G070111;GRMZM2G066162	GRMZM5G855413;GRMZM2G070255;GRMZM2G070111;AC219061.2_FG007
10:127830155-127834828	GRMZM2G066059;GRMZM2G070279;GRMZM5G855413;EF517601.1_FG014;GRMZM2G070448;GRMZM2G065423	GRMZM2G066059
10:128712375-128725502	GRMZM2G071264;GRMZM2G071518;GRMZM2G071360;GRMZM2G005859;GRMZM2G112764	GRMZM2G071518;GRMZM2G071264;GRMZM2G071360;GRMZM5G838754;GRMZM2G066162
10:130642814-130650655	GRMZM2G043887	GRMZM2G043887;GRMZM2G043813;GRMZM2G018760;GRMZM2G160069
10:131902249-131914541	GRMZM5G893444;GRMZM2G096090;GRMZM5G812538;GRMZM2G070092	GRMZM2G096090;GRMZM5G854655;GRMZM2G400570
10:132046881-132056742	GRMZM2G164714;GRMZM2G465091;GRMZM2G058573	GRMZM2G164714;GRMZM2G164743;GRMZM2G465091;GRMZM2G164649
10:132197255-132208916	GRMZM2G132301;GRMZM2G468693;GRMZM2G131969;GRMZM2G132218;GRMZM5G846399	GRMZM2G132301;GRMZM2G132218
10:132555301-132583664	GRMZM2G168976;GRMZM2G168953;GRMZM2G040803;GRMZM2G005284;GRMZM2G468855;GRMZM2G123450;GRMZM2G565911	GRMZM2G168953;GRMZM2G468688;GRMZM2G040803
10:132976530-132999161	GRMZM2G038394;GRMZM2G452170;GRMZM2G155341;GRMZM2G155387;GRMZM2G169005;GRMZM2G002918;GRMZM2G032564	GRMZM2G038394;GRMZM2G452170;GRMZM2G155543;GRMZM2G373685;GRMZM2G155387;GRMZM2G155341;GRMZM2G169005
10:134057356-134069290	GRMZM2G102860;GRMZM2G126742;GRMZM2G427087;GRMZM2G404367;GRMZM2G404375	GRMZM2G102860;GRMZM2G427087;GRMZM2G404375;GRMZM2G404367;GRMZM2G126742;GRMZM2G126665;GRMZM2G386430;GRMZM2G318843
10:135186346-135197470	AC233979.1_FG009	AC233979.1_FG009;AC233979.1_FG008;AC233979.1_FG010;GRMZM2G176131
10:135825321-135827873	GRMZM2G129196;GRMZM2G070041;GRMZM2G173429;GRMZM2G413774;GRMZM2G039711	GRMZM2G086403;GRMZM2G397684;GRMZM2G173429;GRMZM2G413774
10:137505210-137513346	GRMZM2G702579;AC209206.3_FG011;AC209206.3_FG014	AC209206.3_FG011;GRMZM2G702579;GRMZM5G868875;GRMZM2G090627
10:139399717-139410834	GRMZM2G128074;GRMZM2G384871;GRMZM2G128057;GRMZM2G073219;GRMZM2G128078;GRMZM2G097636	GRMZM2G128074;GRMZM2G128057;GRMZM2G128078;GRMZM2G073219;GRMZM2G125023;GRMZM2G126858;GRMZM2G080516
10:139565900-139569643	GRMZM2G119383;GRMZM2G119370;GRMZM5G871425	GRMZM2G119383;GRMZM2G119370;GRMZM2G128078;GRMZM2G097618;GRMZM5G884137
10:140161828-140175242	AC208110.2_FG006;GRMZM2G098813;AC208110.2_FG007;GRMZM2G094051;GRMZM2G391042;GRMZM2G097636	AC208110.2_FG007;AC208110.2_FG006;GRMZM2G120563;GRMZM2G150107;GRMZM2G012455;GRMZM5G884137
10:140385100-140389464	GRMZM2G129169	GRMZM2G129169;GRMZM2G119370;GRMZM2G034862;GRMZM2G004057
10:140444841-140448883	GRMZM2G129071;GRMZM2G311051;GRMZM2G415229;GRMZM2G127035	GRMZM2G129071;GRMZM2G415229;GRMZM2G140924;GRMZM2G128914;GRMZM2G311051
10:140776075-140782622	GRMZM2G344279;GRMZM2G094051;GRMZM2G094360;GRMZM2G391042;GRMZM2G156145;GRMZM2G392037	GRMZM2G344279;GRMZM2G094360;GRMZM2G094051;GRMZM2G391042;GRMZM2G392037;GRMZM2G155991
10:140790698-140804969	GRMZM2G128914;GRMZM2G156145;GRMZM2G097636;GRMZM2G128934	GRMZM2G128914;GRMZM2G128914;GRMZM2G128934;GRMZM2G159389
10:140925026-140935677	GRMZM2G150950;GRMZM2G038967	GRMZM2G057698;GRMZM2G018462;GRMZM2G057567;GRMZM2G029478
10:140985682-141006044	GRMZM2G156174;GRMZM2G156145;GRMZM2G097638;GRMZM2G057698;GRMZM2G354209;GRMZM2G109753	GRMZM2G156145;GRMZM2G156174;GRMZM2G097854
10:141365848-141376129	GRMZM2G031586;GRMZM2G438178;GRMZM2G031529	GRMZM2G031586;GRMZM2G154839;GRMZM2G438178;GRMZM2G074239;GRMZM2G456644;GRMZM2G098813;GRMZM2G097854
10:141383002-141396940	GRMZM2G053692;GRMZM2G028929;GRMZM2G031354;GRMZM2G028676;GRMZM2G019986	GRMZM2G053692;GRMZM2G028929;GRMZM2G031354;GRMZM2G028676
10:141825648-141838947	GRMZM2G055660;GRMZM2G126858;GRMZM2G349988;GRMZM2G071468	GRMZM2G055660;GRMZM2G354867;GRMZM2G126858;GRMZM2G349988;GRMZM2G179789
10:142015969-142039698	GRMZM2G076204;GRMZM2G149410;GRMZM2G145175;GRMZM2G145460;GRMZM2G054537;AC213463.3_FG009;GRMZM2G354855;GRMZM2G445617	GRMZM2G145175;GRMZM2G076204;GRMZM2G149410;GRMZM2G145480;GRMZM2G145460;GRMZM2G354834
10:142485450-142512441	GRMZM5G876960;GRMZM2G396846;GRMZM2G396856;GRMZM2G126858;GRMZM2G096107;GRMZM2G097854;GRMZM2G029478;GRMZM2G128092	GRMZM5G876960;GRMZM2G396846;GRMZM2G396856;GRMZM2G029478;GRMZM2G148509
10:142910146-142929704	GRMZM2G148594;GRMZM2G148621;GRMZM2G399530;GRMZM2G452801	GRMZM2G148621;GRMZM2G448051;GRMZM2G114325
10:143557324-143573858	GRMZM2G000650;GRMZM2G366270;GRMZM2G000620;GRMZM2G000633	GRMZM2G000650;GRMZM2G366270;GRMZM2G000620;GRMZM2G000633
10:143739918-143749887	GRMZM2G017474;GRMZM5G818977;GRMZM2G171036;GRMZM2G097854;GRMZM2G148499	GRMZM2G017474;GRMZM5G818977;GRMZM2G029039
10:143870953-143897641	GRMZM2G143071;GRMZM2G143035;GRMZM2G016097;GRMZM2G443819	GRMZM2G143071;GRMZM2G143035;GRMZM2G016097;GRMZM2G052569;GRMZM5G831843;GRMZM2G106960
10:144102088-144113921	GRMZM2G136960;GRMZM2G136970;GRMZM2G016097;GRMZM2G000620	GRMZM2G136960;GRMZM2G136970
10:145369464-145382673	GRMZM2G327263;GRMZM2G063632;GRMZM2G143402	GRMZM2G327263;GRMZM2G063632;GRMZM2G143402;GRMZM2G143356
10:145531442-145562581	GRMZM2G104288;GRMZM2G104291;GRMZM2G104268;GRMZM2G104199;GRMZM2G105523;GRMZM2G385931;GRMZM2G066293	GRMZM2G104288;GRMZM2G104268;GRMZM2G104294;GRMZM2G104291;GRMZM2G104199;GRMZM5G818977
10:145904469-145910384	GRMZM2G098290;GRMZM5G885867;GRMZM2G084576	GRMZM5G885867;GRMZM2G098290;GRMZM2G428119;GRMZM2G008611;GRMZM2G084576;GRMZM2G470981
10:146085311-146088950	GRMZM2G067299;GRMZM2G442000;GRMZM2G038384;GRMZM2G098290;GRMZM2G092571	GRMZM2G067299;GRMZM2G008611;GRMZM2G368898
10:146104190-146124600	GRMZM2G368908;GRMZM2G066981;GRMZM2G368898;GRMZM2G067176;GRMZM2G008611;GRMZM2G464176;GRMZM2G066469;GRMZM2G023946	GRMZM2G067176;GRMZM2G368898;GRMZM2G066981;GRMZM2G368908;GRMZM2G066469;GRMZM2G442000;GRMZM2G480171
10:146403175-146404368	NA	GRMZM5G866734;GRMZM2G106376;GRMZM2G066469;GRMZM2G477491
10:146883751-146887027	GRMZM2G464157;GRMZM2G038384;GRMZM2G179507;GRMZM2G149979	GRMZM2G038384;GRMZM2G545891
10:147526750-147555388	GRMZM5G857930;GRMZM2G040876;GRMZM2G043776;GRMZM5G892522;GRMZM2G043903;GRMZM5G835039;GRMZM2G343149;GRMZM2G011513	GRMZM2G040876;GRMZM2G043903;GRMZM5G892522;GRMZM2G043776;GRMZM2G343149;GRMZM2G124466
10:147840536-147861020	GRMZM2G142718;GRMZM2G142667;GRMZM2G142743	GRMZM2G142743;GRMZM2G142667;GRMZM2G142757;GRMZM2G142718;GRMZM2G168721
10:147949716-147953135	GRMZM2G173682	GRMZM2G173636;GRMZM2G173483;GRMZM2G173682;GRMZM2G161868
10:148006928-148019875	GRMZM2G011513;GRMZM2G011513;GRMZM2G481548	GRMZM2G039797;GRMZM2G011513;GRMZM2G093643;GRMZM2G011743
10:148043157-148047675	GRMZM2G093623;GRMZM2G074787;GRMZM2G093643;GRMZM2G074754;GRMZM2G152470	GRMZM2G093623;GRMZM2G074787
10:148075361-148080970	GRMZM2G074718;GRMZM2G074107	GRMZM2G074718;GRMZM2G074754;GRMZM2G076602;GRMZM2G074759;GRMZM5G837022
10:148285006-148316063	GRMZM2G001905;GRMZM2G373322;GRMZM2G406074;GRMZM2G106647;GRMZM2G406074;GRMZM2G001934;GRMZM2G060255;GRMZM2G392116	GRMZM2G106647;GRMZM2G406099;GRMZM2G001905;GRMZM2G373322;GRMZM2G406074;GRMZM2G001934;GRMZM2G406074
10:148356772-148369995	GRMZM2G177224;GRMZM2G177151;GRMZM2G177072;GRMZM2G074754;GRMZM2G136494;GRMZM2G177213	GRMZM2G177224;GRMZM2G177072;GRMZM2G177151;GRMZM2G177213;GRMZM2G001934;GRMZM2G106647
