# Supplementary material for: Kernel size‐related genes revealed by an integrated eQTL analysis during early maize kernel development
Source: Plant J. 2019 Jan 25;98(1):19–32. doi: 10.1111/tpj.14193 (PMC6850110; doi:10.1111/tpj.14193)
Supplement: Supplementary file 15 — Table S8. List of the 53 5‐DAP‐specific multi‐target eQTLs [file TPJ-98-19-s015.xlsx]

## Sheet: S8
Table S8. List of the 53 5-DAP-specific multi-target eQTLs
eQTL region	5-DAP targets
1:7483618-7484160	GRMZM2G105256;GRMZM2G331861;GRMZM2G090568;GRMZM2G473182;GRMZM2G066352
1:43063754-43068444	GRMZM2G048482;GRMZM2G104534;GRMZM2G070863;GRMZM2G352883
1:52459755-52464419	GRMZM2G009253;GRMZM2G009060;GRMZM2G009690;GRMZM2G300624
1:272639441-272643495	GRMZM5G829928;GRMZM2G359217;GRMZM2G058884;GRMZM2G039610
2:28211503-28217377	GRMZM2G306741;GRMZM2G008892;GRMZM2G178709;GRMZM2G006964
2:109247556-109250833	GRMZM2G410764;GRMZM2G401979;GRMZM2G029141;GRMZM2G111917;GRMZM2G136364
2:198101458-198110134	GRMZM2G312501;GRMZM2G048551;GRMZM2G140116;GRMZM2G512469;GRMZM2G048582
2:225260887-225264589	GRMZM2G105317;GRMZM2G301399;GRMZM2G106531;GRMZM2G023328;GRMZM2G408768;GRMZM2G439814
2:234876070-234882199	GRMZM2G012326;GRMZM2G399844;GRMZM2G703292;GRMZM2G363789;GRMZM2G098637;GRMZM2G452178;GRMZM2G444560;GRMZM2G095326
3:547863-556311	GRMZM2G402779;AC206764.4_FG003;GRMZM2G018923;GRMZM2G087582
3:32541845-32545036	GRMZM2G099960;GRMZM2G401267;GRMZM2G339866;GRMZM2G401294
3:175226617-175234989	GRMZM2G087619;GRMZM2G136146;GRMZM2G077279;GRMZM2G049373;GRMZM2G056495
3:177543273-177548107	GRMZM2G090028;GRMZM2G138888;GRMZM2G447218;GRMZM2G154958;GRMZM2G111907
3:191111021-191119633	GRMZM2G152805;GRMZM2G169773;GRMZM2G169782;GRMZM2G436856
4:15413855-15418640	GRMZM2G074293;GRMZM5G840928;GRMZM2G483275;GRMZM2G483273
4:31604382-31605545	GRMZM2G055135;GRMZM2G092311;AC207722.2_FG009;GRMZM2G149428;GRMZM2G175562;GRMZM2G013342;GRMZM2G160268
4:51920752-51925436	GRMZM2G069922;GRMZM2G041885;GRMZM2G701546;GRMZM2G132371
4:81627751-81635400	GRMZM2G384706;GRMZM2G060319;GRMZM2G091155;GRMZM2G076936
4:188060286-188065285	GRMZM2G055467;GRMZM2G146222;GRMZM2G055507;GRMZM5G896260
5:69349662-69357798	GRMZM2G088114;GRMZM2G117012;GRMZM2G114793;GRMZM2G443332
5:77973274-77977968	GRMZM2G097275;GRMZM2G006937;GRMZM2G103937;GRMZM5G897265
5:84832885-84837027	AC208217.3_FG001;GRMZM2G427468;GRMZM2G128012;GRMZM5G803365
5:189871799-189878933	GRMZM2G162688;GRMZM2G463291;GRMZM2G109348;GRMZM2G162786
5:208605590-208612514	GRMZM2G380432;GRMZM2G303915;GRMZM2G061950;GRMZM2G155525;GRMZM2G071059;GRMZM2G160211
6:43780407-43786608	GRMZM2G025214;GRMZM2G025105;GRMZM2G124509;GRMZM2G130173;AC195587.4_FG004
6:79357013-79359209	GRMZM2G127948;GRMZM2G342243;GRMZM2G047131;GRMZM2G466229
6:106632457-106640330	GRMZM2G129783;GRMZM2G325679;GRMZM2G129375;GRMZM6G792203;GRMZM2G169788;GRMZM2G027115;GRMZM2G137161
6:110559596-110562430	GRMZM2G156517;GRMZM2G012263;GRMZM2G129431;GRMZM2G025322
6:136756428-136759414	GRMZM2G093574;GRMZM2G147245;GRMZM2G154218;GRMZM2G391042
6:168128023-168134619	GRMZM2G096759;GRMZM2G096812;GRMZM6G704070;GRMZM2G156765
7:19634996-19636237	GRMZM2G038412;GRMZM2G404688;GRMZM2G111216;GRMZM2G043275
7:33101609-33113995	GRMZM2G178140;GRMZM2G076484;GRMZM2G109252;GRMZM2G160770
7:45400730-45401582	GRMZM5G857404;GRMZM2G054803;GRMZM5G893913;GRMZM2G396540
7:89736479-89737681	GRMZM2G163860;GRMZM5G825192;GRMZM2G404647;GRMZM2G180975
7:99324729-99327531	GRMZM2G167580;GRMZM2G066876;AC234166.1_FG001;GRMZM2G030341
7:170519722-170535306	GRMZM2G083580;GRMZM2G020450;GRMZM2G049913;GRMZM5G837210
8:67007264-67017331	GRMZM2G092147;GRMZM2G125294;GRMZM2G060284;GRMZM2G116238
8:67807057-67815491	GRMZM2G060467;GRMZM2G177771;GRMZM2G405706;GRMZM2G103628
8:124997284-125000502	GRMZM2G121117;GRMZM2G010348;GRMZM2G116238;GRMZM2G012342
8:126033623-126038432	GRMZM5G873249;GRMZM5G804181;GRMZM5G871000;GRMZM2G150367;GRMZM2G142672;AC208327.4_FG003
8:153330274-153334879	GRMZM2G144857;GRMZM2G020785;GRMZM2G089553;GRMZM2G125504;GRMZM2G112535;GRMZM2G059590
9:24164348-24169510	GRMZM2G122061;GRMZM2G015844;GRMZM2G122135;GRMZM2G000932
9:30062488-30079910	GRMZM2G156372;GRMZM2G084739;GRMZM2G472428;GRMZM2G124495
9:82656433-82665718	GRMZM2G077114;GRMZM2G418956;GRMZM2G015502;GRMZM2G022180
9:94358535-94365936	GRMZM2G394722;GRMZM2G042231;GRMZM2G343917;GRMZM5G857810
9:107331233-107335146	GRMZM2G027835;GRMZM2G331766;GRMZM2G028254;GRMZM2G334722
9:110726744-110739361	GRMZM2G110822;GRMZM2G110646;GRMZM2G095219;GRMZM2G037493
9:137676654-137680892	GRMZM5G898471;GRMZM2G465333;GRMZM2G110116;GRMZM2G380889
9:152791442-152802290	AC149475.2_FG002;AC149475.2_FG005;GRMZM2G075505;GRMZM2G401521
9:154243818-154243948	GRMZM2G174080;GRMZM2G174070;AC196090.3_FG006;GRMZM2G116750
10:29891517-29893602	GRMZM2G102683;AC210027.3_FG003;GRMZM2G140153;GRMZM2G132140
10:49904382-49904659	GRMZM2G102156;GRMZM2G058081;GRMZM2G056756;GRMZM2G172904
10:120050179-120051722	GRMZM2G092762;GRMZM2G089952;GRMZM2G024811;GRMZM2G069830
