# Supplementary material for: Kernel size‐related genes revealed by an integrated eQTL analysis during early maize kernel development
Source: Plant J. 2019 Jan 25;98(1):19–32. doi: 10.1111/tpj.14193 (PMC6850110; doi:10.1111/tpj.14193)
Supplement: Supplementary file 16 — Table S9. List of the 79 15‐DAP‐specific multi‐target eQTLs [file TPJ-98-19-s016.xlsx]

## Sheet: S9
Table S9. List of the 79 15-DAP-specific multi-target eQTLs
eQTL region	15-DAP targets
1:12162894-12167458	GRMZM2G086072;GRMZM2G076062;GRMZM2G300801;GRMZM2G178571
1:83194672-83195079	GRMZM2G486618;GRMZM2G312693;GRMZM2G027914;GRMZM2G007426;GRMZM2G113512
1:88643375-88643988	GRMZM2G351505;GRMZM2G557750;GRMZM2G055101;GRMZM2G044383
1:206242043-206245941	GRMZM2G095579;AC190560.2_FG002;GRMZM2G143917;GRMZM5G881779
1:213784489-213785535	GRMZM2G082174;GRMZM2G082257;GRMZM2G069656;GRMZM2G079123
1:227310978-227316233	GRMZM2G449133;GRMZM2G449083;GRMZM2G162829;GRMZM2G018849
1:227428539-227431016	GRMZM5G855891;GRMZM5G825935;GRMZM2G703928;GRMZM2G449133
1:230262310-230272700	GRMZM2G131815;GRMZM2G131723;GRMZM2G431412;GRMZM2G083759
1:238522746-238525190	GRMZM2G327605;GRMZM2G312165;GRMZM2G038833;GRMZM2G038898
1:239887513-239888733	AC233900.1_FG002;GRMZM5G827939;GRMZM2G433446;GRMZM2G127421;GRMZM2G373040
2:2808326-2813611	GRMZM2G102450;GRMZM2G102471;GRMZM2G102349;GRMZM2G042660
2:5568680-5569941	GRMZM2G174917;GRMZM2G174926;GRMZM2G174784;GRMZM2G061492
2:55108418-55113703	GRMZM2G148198;AC233967.1_FG001;GRMZM2G447984;GRMZM2G406196
2:78511308-78512952	GRMZM2G174092;GRMZM2G142109;GRMZM2G450705;GRMZM2G173833
2:113808822-113816722	GRMZM2G162353;GRMZM2G036708;GRMZM2G091235;GRMZM2G165867
2:170364052-170373508	GRMZM2G001668;GRMZM2G301553;GRMZM2G025924;GRMZM2G050885
2:176186221-176187485	GRMZM2G082487;GRMZM2G143426;GRMZM2G055960;GRMZM2G443291
2:176273921-176275334	GRMZM2G110816;GRMZM2G003409;GRMZM2G107199;GRMZM5G803611;GRMZM2G047699;GRMZM2G041996;GRMZM5G839794;GRMZM2G359879;GRMZM2G090697;GRMZM2G070295;GRMZM2G158400;GRMZM2G138392;GRMZM2G133370;GRMZM2G090264;GRMZM2G422083;GRMZM2G480434;GRMZM2G033656;GRMZM2G119689;AC196417.3_FG008;GRMZM5G803355;GRMZM2G052499;GRMZM2G153722
2:204680371-204690753	GRMZM2G703338;GRMZM2G365250;GRMZM2G147867;GRMZM2G087625
3:84020261-84021333	GRMZM2G081380;GRMZM5G858754;GRMZM2G156033;GRMZM2G587231
3:93197411-93202135	GRMZM2G018793;GRMZM2G018447;GRMZM2G041497;GRMZM2G506905;GRMZM2G015959;GRMZM2G034868
3:119192290-119198730	GRMZM5G800764;GRMZM2G502560;GRMZM2G096010;GRMZM2G079316
3:127316417-127317270	GRMZM2G047626;GRMZM2G368827;GRMZM2G141473;GRMZM2G034639
3:140871396-140875428	GRMZM2G163476;GRMZM2G122481;GRMZM2G101020;AC165171.2_FG002
3:143517351-143518314	GRMZM2G369799;GRMZM2G079290;GRMZM2G069678;GRMZM2G039618
3:148650729-148653746	GRMZM2G078320;GRMZM2G379804;GRMZM2G167668;GRMZM2G065088;GRMZM2G133624
3:165009803-165021153	GRMZM2G139822;GRMZM2G004320;GRMZM2G035092;GRMZM2G055678
3:201136670-201141760	GRMZM2G059801;GRMZM2G059753;GRMZM2G031317;GRMZM2G124042
3:223392319-223397751	GRMZM2G336017;GRMZM2G034943;GRMZM2G035134;GRMZM2G071977
4:145590193-145596446	GRMZM2G111225;GRMZM2G161545;GRMZM5G850355;GRMZM5G804661;GRMZM2G129157;GRMZM2G159952
4:169017193-169021162	GRMZM2G018947;GRMZM2G045171;GRMZM5G897738;GRMZM2G019177
4:181805608-181822865	GRMZM2G083820;AC190628.4_FG007;GRMZM2G149422;GRMZM2G702725
4:185210479-185211095	GRMZM2G151516;GRMZM2G022188;GRMZM2G090728;GRMZM2G141222
5:859928-864880	GRMZM2G084164;GRMZM2G019695;GRMZM2G017416;GRMZM2G072894;GRMZM2G465287
5:48707579-48710519	GRMZM2G701511;GRMZM2G060029;GRMZM2G161514;GRMZM5G848124
5:80272902-80278286	GRMZM2G067350;GRMZM2G031850;AC192372.3_FG003;GRMZM2G139689;GRMZM2G022181
5:159576622-159581847	GRMZM2G115257;GRMZM2G089631;GRMZM2G027886;AC209835.4_FG004
5:211764841-211774208	GRMZM5G842517;GRMZM5G893117;GRMZM5G862882;GRMZM5G857944
6:9206598-9208923	GRMZM2G066426;GRMZM2G121398;GRMZM2G066460;GRMZM2G306727
6:21181199-21184577	AC234183.1_FG002;GRMZM2G481021;GRMZM2G060856;GRMZM2G163406
6:33247321-33251078	GRMZM5G886561;GRMZM2G094581;GRMZM5G856142;GRMZM2G093705
6:36089368-36090983	GRMZM2G109821;GRMZM2G033074;GRMZM2G058632;GRMZM5G895799
6:85366079-85375481	GRMZM2G108798;GRMZM2G417004;GRMZM2G390641;GRMZM2G056116
6:111204665-111206544	GRMZM2G138842;GRMZM2G442244;GRMZM2G442215;GRMZM2G102888
6:134752968-134762178	GRMZM2G100067;GRMZM2G055678;GRMZM2G061469;GRMZM2G133121
6:136070720-136074681	GRMZM2G093574;GRMZM5G853742;GRMZM5G878070;GRMZM5G855860
6:141468610-141476864	GRMZM2G084767;GRMZM2G005293;GRMZM2G069713;GRMZM2G094523
6:150875139-150885130	GRMZM2G077621;GRMZM2G378604;GRMZM2G066153;GRMZM2G077662
6:153446074-153452185	GRMZM2G415025;GRMZM2G468535;GRMZM2G169943;AC209257.4_FG008
7:5073759-5080352	GRMZM2G093766;GRMZM2G011800;GRMZM2G093705;GRMZM2G047954
7:8310530-8315224	GRMZM2G143008;GRMZM2G103647;GRMZM2G052266;GRMZM2G008913;GRMZM2G015534;GRMZM2G119517;AF546188.1_FG007;GRMZM2G046520;GRMZM2G173534;GRMZM2G008607;GRMZM2G085117;AF546188.1_FG005;GRMZM2G088441;GRMZM2G014914;GRMZM2G032222;GRMZM2G001898;GRMZM2G388461;GRMZM2G101926;GRMZM2G007928;GRMZM2G012928;GRMZM2G008341;GRMZM2G181362;GRMZM2G075019;GRMZM2G009633;GRMZM2G130987;GRMZM2G154766;GRMZM2G144705;GRMZM2G404459;G…
7:10370986-10373158	GRMZM2G045387;GRMZM2G023872;GRMZM2G346895;GRMZM2G124353;GRMZM2G161097;GRMZM2G012806
7:25104304-25105131	GRMZM2G132162;GRMZM2G027472;GRMZM2G086727;GRMZM2G175976;GRMZM2G156794
7:30167941-30178358	GRMZM5G863152;GRMZM2G468648;GRMZM2G086502;GRMZM2G156568
7:145716137-145719515	GRMZM2G168858;AC214640.3_FG003;GRMZM2G443444;GRMZM2G397557
7:146523813-146536121	GRMZM2G032003;GRMZM2G016707;GRMZM5G807110;GRMZM2G058832
7:163648524-163652875	GRMZM2G050501;GRMZM2G131262;GRMZM2G351469;GRMZM2G309275;GRMZM5G862931
7:170601165-170612141	GRMZM2G083580;GRMZM2G436082;GRMZM2G020574;GRMZM2G083555;GRMZM2G148176;GRMZM2G148133
8:66896420-66903704	GRMZM2G027546;GRMZM2G125294;GRMZM2G092147;GRMZM2G082097
8:77261909-77274976	GRMZM2G129291;GRMZM2G128995;GRMZM2G130010;GRMZM2G320802
8:84461237-84468365	GRMZM2G314712;GRMZM2G128809;GRMZM2G132633;GRMZM2G177447;GRMZM2G110509
8:101469358-101473159	AC234152.1_FG002;AC234152.1_FG007;GRMZM2G450537;GRMZM2G149808
8:126021924-126026393	GRMZM5G804181;GRMZM5G873249;GRMZM5G871000;GRMZM5G827042;GRMZM2G142672
8:134883182-134886456	GRMZM2G477847;GRMZM2G339151;GRMZM2G390385;GRMZM2G433854
8:135582345-135585652	GRMZM2G088132;GRMZM2G181269;GRMZM2G113078;GRMZM2G433528
8:170217502-170218780	GRMZM2G010468;GRMZM2G019612;GRMZM2G091006;AC218972.3_FG004
9:7579706-7586963	GRMZM2G313321;GRMZM2G120475;GRMZM2G120302;GRMZM2G104999
9:19022438-19028407	GRMZM2G443985;GRMZM2G052364;GRMZM2G028552;GRMZM2G328168
9:38413802-38417748	GRMZM2G099745;GRMZM2G400694;AC211504.4_FG003;GRMZM2G398736
9:94152420-94153262	GRMZM2G181470;GRMZM2G095206;GRMZM2G167088;GRMZM2G333377;GRMZM2G105941;GRMZM2G162677;GRMZM2G177659;GRMZM2G351786
9:94379991-94388183	GRMZM2G048919;GRMZM2G366140;GRMZM5G857810;GRMZM2G394722
9:117560100-117561672	GRMZM2G117956;GRMZM2G108619;GRMZM2G118022;GRMZM2G117999
9:130901497-130903111	GRMZM2G025370;GRMZM2G117746;GRMZM5G877708;GRMZM2G043338
9:150162879-150167737	GRMZM2G091362;GRMZM2G178254;GRMZM2G021464;GRMZM2G100120
10:4684200-4699825	GRMZM2G485603;GRMZM2G004445;GRMZM2G004414;GRMZM2G003732
10:63630536-63634346	GRMZM2G368902;GRMZM2G368861;GRMZM2G009353;GRMZM2G020254
10:71876187-71876505	GRMZM2G072621;GRMZM2G465812;GRMZM2G141150;GRMZM2G002976;GRMZM5G858232
10:109913441-109915684	GRMZM2G126194;GRMZM2G141834;GRMZM2G081585;GRMZM2G046952
10:146403175-146404368	GRMZM5G866734;GRMZM2G106376;GRMZM2G066469;GRMZM2G477491
