# Supplementary material for: Kernel size‐related genes revealed by an integrated eQTL analysis during early maize kernel development
Source: Plant J. 2019 Jan 25;98(1):19–32. doi: 10.1111/tpj.14193 (PMC6850110; doi:10.1111/tpj.14193)
Supplement: Supplementary file 17 — Table S10. GO analysis of the genes associated with 5‐DAP‐specific multi‐target eQTL [file TPJ-98-19-s017.xlsx]

## Sheet: S10
Table S10. GO analysis of the genes associated with 5-DAP-specific multi-target eQTL
GO term	Ontology	Description	Number in input	Number in background	P-value	FDR
Response to abiotic stimulus
GO:0009314	P	response to radiation	11	512	0.00019	0.03
GO:0009416	P	response to light stimulus	11	498	0.00015	0.03
GO:0009408	P	response to heat	6	163	0.00039	0.046
Generation of precursor metabolites and energy
GO:0019684	P	photosynthesis, light reaction	6	142	0.00019	0.03
Cellular component
GO:0010287	C	plastoglobule	6	66	3.2e-06	0.0011
GO:0030054	C	cell junction	11	547	0.00032	0.015
GO:0055044	C	symplast	11	547	0.00032	0.015
GO:0009521	C	photosystem	5	92	0.00022	0.015
GO:0044459	C	plasma membrane part	13	663	0.00012	0.015
GO:0005911	C	cell-cell junction	11	547	0.00032	0.015
GO:0009506	C	plasmodesma	11	547	0.00032	0.015
GO:0005886	C	plasma membrane	27	2404	0.00044	0.018
GO:0044435	C	plastid part	16	1192	0.0013	0.047
