# Supplementary material for: Kernel size‐related genes revealed by an integrated eQTL analysis during early maize kernel development
Source: Plant J. 2019 Jan 25;98(1):19–32. doi: 10.1111/tpj.14193 (PMC6850110; doi:10.1111/tpj.14193)
Supplement: Supplementary file 18 — Table S11. GO analysis of the genes associated with 15‐DAP‐specific multi‐target eQTL [file TPJ-98-19-s018.xlsx]

## Sheet: S11
Table S11. GO analysis of the genes associated with 15-DAP-specific multi-target eQTL
GO term	Ontology	Description	Number in input	Number in background	P-value	FDR
GO:0045735	F	nutrient reservoir activity	14	100	1.3e-11	4e-09
