# Supplementary material for: Kernel size‐related genes revealed by an integrated eQTL analysis during early maize kernel development
Source: Plant J. 2019 Jan 25;98(1):19–32. doi: 10.1111/tpj.14193 (PMC6850110; doi:10.1111/tpj.14193)
Supplement: Supplementary file 19 — Table S12. The statistics of the ‘URUAY’ and ‘RRACH’ motifs on transcripts of the targets of GRMZM2G144726 [file TPJ-98-19-s019.xlsx]

## Sheet: S12
Table S12. The statistics of the "URUAY" and "RRACH" motifs on transcripts of the targets of GRMZM2G144726
Category	Total No.	No. containing URUAY motif #	No. containing RRACH motif #
Motif in any region of the mRNA
Tragets of GRMZM2G144726	53	42	52
All genes	39469	27517	39142
P-value		0.04	0.29
Motif in the 3' UTR region
Tragets of GRMZM2G144726	48 *	39	41
All genes	30,348 *	24703	26364
P-value		0.15	0.15
# If a given gene has multiple transcripts, it was only counted once when more than one transcripts of this gene contain a motif in its mRNA/3' UTR; * Some of the genes do not contain 3' UTR in their transcripts based on the gene annotation (AGPv3).
