# Supplementary material for: Kernel size‐related genes revealed by an integrated eQTL analysis during early maize kernel development
Source: Plant J. 2019 Jan 25;98(1):19–32. doi: 10.1111/tpj.14193 (PMC6850110; doi:10.1111/tpj.14193)
Supplement: Supplementary file 20 — Table S13. Differential expression of GRMZM2G144726 and its 53 target genes in 15‐DAP kernels between the two haplotypes of GRMZM2G144726 [file TPJ-98-19-s020.xlsx]

## Sheet: S13
Table S13. Differential expression of GRMZM2G144726 and its 53 target genes in 15-DAP kernels between the two haplotypes of GRMZM2G144726
Gene	Hap.A mean exp	Hap.B mean exp	P-value #
GRMZM2G144726	79	95.6	0.0094
GRMZM2G143008	154.355	59.6012	1.6277e-12
GRMZM2G103647	23.8503	8.53449	1.6413e-11
GRMZM2G052266	80.1229	18.0806	1.62437e-12
GRMZM2G008913	14958.7	1576.04	< 2.2E-16
GRMZM2G015534	113.976	14.6969	4.14113e-14
GRMZM2G119517	39.9079	17.4376	4.7325e-08
AF546188.1_FG007	40158.8	12547.6	6.7824e-07
GRMZM2G046520	89.6333	13.0898	1.62448e-12
GRMZM2G173534	144.335	79.2411	1.5817e-09
GRMZM2G008607	91.0972	43.4615	8.81184e-13
GRMZM2G085117	13.3457	6.56036	2.8982e-07
AF546188.1_FG005	37119.3	9536.36	2.4791e-07
GRMZM2G088441	475.792	59.6823	1.65035e-12
GRMZM2G014914	109.852	140.785	0.0035172
GRMZM2G032222	31.6777	16.6345	6.1087e-10
GRMZM2G001898	32.1651	18.6283	9.2849e-10
GRMZM2G388461	1133.86	80.7536	< 2.2E-16
GRMZM2G101926	5.96172	9.31104	1.86879e-05
GRMZM2G007928	0.56936	4.66225	0.0074849
GRMZM2G012928	1596.16	138.998	1.62437e-12
GRMZM2G008341	17934.9	4323.34	3.8053e-07
GRMZM2G181362	34.1163	10.9993	2.1788e-10
GRMZM2G075019	3.57074	4.90838	0.00021514
GRMZM2G009633	3.70049	0.432653	1.62448e-12
GRMZM2G130987	448.392	297.758	1.1397e-06
GRMZM2G154766	0.250996	0.027169	1.62648e-12
GRMZM2G144705	1.21563	0.894596	0.014315
GRMZM2G404459	4813.25	898.731	2.1749e-08
GRMZM2G318375	2.1705	0.626255	4.1888e-09
GRMZM2G397687	24300.5	4451.27	1.3122e-08
GRMZM2G163905	15.7032	66.0299	1.86438e-05
GRMZM2G078090	7.49547	12.3062	0.000180608
GRMZM2G440949	6.49225	3.24688	1.62448e-12
GRMZM2G025703	43.7475	59.9324	0.00011951
AC233870.1_FG003	12.1033	9.17609	0.000140225
GRMZM2G059620	11132.7	2384.58	6.9796e-08
GRMZM2G064145	7.72397	9.91051	4.4651e-05
GRMZM2G138425	8.4741	11.0646	0.00048007
GRMZM2G053916	22.8403	14.5528	1.112e-11
GRMZM2G138997	1.39367	0.819414	5.2473e-07
GRMZM2G128658	25.4035	16.4927	2.5096e-11
GRMZM2G311756	11.1693	4.68585	4.9094e-08
GRMZM2G109244	2.90362	4.50723	0.00026498
GRMZM2G037411	17.5008	4.40501	5.3234e-10
GRMZM2G042245	30.4307	19.0942	0.0141641
GRMZM2G353268	6554.94	1412.74	3.7889e-09
GRMZM2G011932	7.85599	4.65764	3.624e-07
GRMZM2G143655	19.6208	15.8236	0.00064185
GRMZM2G152853	9.89892	12.8217	0.00022118
GRMZM5G890815	13.553	6.48099	5.7716e-07
GRMZM2G047292	5.57634	2.02749	2.8304e-09
GRMZM2G050697	2.05305	0.868646	4.44089e-16
GRMZM2G438386	1.95154	0.561123	1.96476e-12
# t-test was used in the analysis.
