# Supplementary material for: Kernel size‐related genes revealed by an integrated eQTL analysis during early maize kernel development
Source: Plant J. 2019 Jan 25;98(1):19–32. doi: 10.1111/tpj.14193 (PMC6850110; doi:10.1111/tpj.14193)
Supplement: Supplementary file 21 — Table S14. Annotation of the SNPs in the eQTL region overlapping GRMZM2G144726 [file TPJ-98-19-s021.xlsx]

## Sheet: S14
Table S14. Annotation of the SNPs in the eQTL region overlapping GRMZM2G144726
SNP	Chr	Pos	Allele_1	Allele_2	Allele_type	Amino_acid_substitution	In_YTH_domain
S7_8310530	7	8310530	G	C	3_prime_intergenic_variant	NA	No
S7_8310596	7	8310596	C	T	3_prime_intergenic_variant	NA	No
S7_8310709	7	8310709	T	C	3_prime_intergenic_variant	NA	No
S7_8310888	7	8310888	T	G	3_prime_UTR_variant	NA	No
S7_8310948	7	8310948	T	A	3_prime_UTR_variant	NA	No
S7_8311132	7	8311132	C	T	3_prime_UTR_variant	NA	No
S7_8311142	7	8311142	C	T	3_prime_UTR_variant	NA	No
S7_8311219	7	8311219	A	G	3_prime_UTR_variant	NA	No
S7_8311245	7	8311245	C	A	3_prime_UTR_variant	NA	No
S7_8311325	7	8311325	A	G	missense_variant	Leu624Pro	No
S7_8311327	7	8311327	G	A	synonymous_variant	Asp623Asp	No
S7_8311386	7	8311386	A	G	synonymous_variant	Leu604Leu	No
S7_8311389	7	8311389	G	A	missense_variant	Arg603Cys	No
S7_8311412	7	8311412	C	T	missense_variant	Gly595Glu	No
S7_8311413	7	8311413	C	A	missense_variant	Gly595Trp	No
S7_8311432	7	8311432	T	C	synonymous_variant	Ser588Ser	No
S7_8311444	7	8311444	C	T	synonymous_variant	Gly584Gly	No
S7_8311448	7	8311448	T	A	missense_variant	Lys583Ile	No
S7_8311475	7	8311475	C	T	missense_variant	Ser574Asn	No
S7_8311501	7	8311501	A	T	intron_variant	NA	No
S7_8311502	7	8311502	A	T	intron_variant	NA	No
S7_8311503	7	8311503	G	T	intron_variant	NA	No
S7_8311504	7	8311504	T	C	intron_variant	NA	No
S7_8312189	7	8312189	T	A	missense_variant	Glu466Asp	Yes
S7_8312201	7	8312201	A	G	synonymous_variant	Arg462Arg	Yes
S7_8312204	7	8312204	A	G	synonymous_variant	Gly461Gly	Yes
S7_8312504	7	8312504	A	G	synonymous_variant	Ala393Ala	No
S7_8312533	7	8312533	C	A	missense_variant	Ala384Ser	No
S7_8312591	7	8312591	C	T	synonymous_variant	Glu364Glu	No
S7_8312602	7	8312602	G	A	missense_variant	Pro361Ser	No
S7_8312688	7	8312688	C	T	missense_variant	Ser332Asn	No
S7_8312771	7	8312771	A	G	synonymous_variant	Tyr304Tyr	No
S7_8312870	7	8312870	T	A	synonymous_variant	Pro271Pro	No
S7_8313870	7	8313870	G	A	missense_variant	Ser244Leu	No
S7_8313983	7	8313983	C	T	synonymous_variant	Arg206Arg	No
S7_8314013	7	8314013	G	A	synonymous_variant	Asn196Asn	No
S7_8314100	7	8314100	T	C	synonymous_variant	Pro167Pro	No
S7_8314214	7	8314214	C	T	synonymous_variant	Gly129Gly	No
S7_8314305	7	8314305	C	T	intron_variant	NA	No
S7_8314346	7	8314346	A	G	intron_variant	NA	No
S7_8314484	7	8314484	T	G	missense_variant	Thr107Pro	No
S7_8314506	7	8314506	G	A	synonymous_variant	Tyr99Tyr	No
S7_8314665	7	8314665	C	G	missense_variant	Gly76Ala	No
S7_8314676	7	8314676	G	A	synonymous_variant	Asp72Asp	No
S7_8314726	7	8314726	C	T	missense_variant	Ala56Thr	No
S7_8315162	7	8315162	T	C	5_prime_UTR_variant	NA	No
S7_8315187	7	8315187	G	A	5_prime_UTR_variant	NA	No
S7_8315224	7	8315224	G	C	5_prime_UTR_variant	NA	No
